# Supplementary material for: FlyPredictome: A structural atlas of predicted protein-protein interactions in Drosophila
Source: bioRxiv. 2026 May 11:2026.04.14.718529. Originally published 2026 Apr 16. Preprint. [Version 2] doi: 10.64898/2026.04.14.718529 (PMC13104844; doi:10.64898/2026.04.14.718529)
Supplement: Supplement 1 [file media-1.xlsx]

## Sheet: S1_Bootstrap_Benchmarking
Analysis	Group	Metric	Mean	CI_2.5	CI_97.5	N
Spearman_with_Positive_PPI_Label	Total	Confidence	0.3144	0.2932	0.3357	1000
Spearman_with_Positive_PPI_Label	Total	LIS	0.4031	0.3848	0.422	1000
Spearman_with_Positive_PPI_Label	Total	actifpTM	0.3954	0.3779	0.4132	1000
Spearman_with_Positive_PPI_Label	Total	cLIS	0.4094	0.3904	0.4297	1000
Spearman_with_Positive_PPI_Label	Total	iLIS	0.4121	0.3929	0.4324	1000
Spearman_with_Positive_PPI_Label	Total	ifPAE_d8	0.3048	0.2826	0.3261	1000
Spearman_with_Positive_PPI_Label	Total	ipSAE	0.3959	0.3771	0.4147	1000
Spearman_with_Positive_PPI_Label	Total	ipTM	0.3307	0.3113	0.35	1000
Spearman_with_Positive_PPI_Label	Total	pDockQ	0.2796	0.2577	0.3025	1000
Spearman_with_Positive_PPI_Label	Total	pDockQ2	0.3289	0.3074	0.3497	1000
Spearman_with_Positive_PPI_Label	0-50	Confidence	0.2479	0.1953	0.2973	1000
Spearman_with_Positive_PPI_Label	0-50	LIS	0.3738	0.3243	0.4221	1000
Spearman_with_Positive_PPI_Label	0-50	actifpTM	0.361	0.3113	0.4094	1000
Spearman_with_Positive_PPI_Label	0-50	cLIS	0.3706	0.3208	0.4177	1000
Spearman_with_Positive_PPI_Label	0-50	iLIS	0.3748	0.3255	0.4221	1000
Spearman_with_Positive_PPI_Label	0-50	ifPAE_d8	0.2527	0.2032	0.2987	1000
Spearman_with_Positive_PPI_Label	0-50	ipSAE	0.359	0.31	0.409	1000
Spearman_with_Positive_PPI_Label	0-50	ipTM	0.2537	0.2021	0.3018	1000
Spearman_with_Positive_PPI_Label	0-50	pDockQ	0.2607	0.2099	0.3098	1000
Spearman_with_Positive_PPI_Label	0-50	pDockQ2	0.2779	0.2288	0.3242	1000
Spearman_with_Positive_PPI_Label	50-70	Confidence	0.2891	0.259	0.3188	1000
Spearman_with_Positive_PPI_Label	50-70	LIS	0.3779	0.3491	0.4072	1000
Spearman_with_Positive_PPI_Label	50-70	actifpTM	0.3724	0.3458	0.3985	1000
Spearman_with_Positive_PPI_Label	50-70	cLIS	0.382	0.352	0.4127	1000
Spearman_with_Positive_PPI_Label	50-70	iLIS	0.3858	0.3554	0.416	1000
Spearman_with_Positive_PPI_Label	50-70	ifPAE_d8	0.272	0.24	0.3039	1000
Spearman_with_Positive_PPI_Label	50-70	ipSAE	0.3686	0.3384	0.3985	1000
Spearman_with_Positive_PPI_Label	50-70	ipTM	0.3006	0.2715	0.3306	1000
Spearman_with_Positive_PPI_Label	50-70	pDockQ	0.26	0.228	0.2884	1000
Spearman_with_Positive_PPI_Label	50-70	pDockQ2	0.305	0.2745	0.3353	1000
Spearman_with_Positive_PPI_Label	70-100	Confidence	0.4246	0.3847	0.4652	1000
Spearman_with_Positive_PPI_Label	70-100	LIS	0.4725	0.4335	0.5113	1000
Spearman_with_Positive_PPI_Label	70-100	actifpTM	0.4646	0.4289	0.5007	1000
Spearman_with_Positive_PPI_Label	70-100	cLIS	0.4904	0.4513	0.5298	1000
Spearman_with_Positive_PPI_Label	70-100	iLIS	0.4903	0.4511	0.5299	1000
Spearman_with_Positive_PPI_Label	70-100	ifPAE_d8	0.4089	0.366	0.45	1000
Spearman_with_Positive_PPI_Label	70-100	ipSAE	0.4708	0.4326	0.5087	1000
Spearman_with_Positive_PPI_Label	70-100	ipTM	0.4379	0.4016	0.4752	1000
Spearman_with_Positive_PPI_Label	70-100	pDockQ	0.348	0.3018	0.394	1000
Spearman_with_Positive_PPI_Label	70-100	pDockQ2	0.4223	0.3826	0.4616	1000
ROC_AUC	Total	Confidence	0.7924	0.7727	0.8123	1000
ROC_AUC	Total	LIS	0.8596	0.8433	0.8767	1000
ROC_AUC	Total	actifpTM	0.8678	0.8515	0.8843	1000
ROC_AUC	Total	cLIS	0.857	0.8404	0.8742	1000
ROC_AUC	Total	iLIS	0.8593	0.8427	0.877	1000
ROC_AUC	Total	ifPAE_d8	0.7832	0.7626	0.803	1000
ROC_AUC	Total	ipSAE	0.8561	0.8394	0.8733	1000
ROC_AUC	Total	ipTM	0.8075	0.7894	0.8254	1000
ROC_AUC	Total	pDockQ	0.7625	0.742	0.7839	1000
ROC_AUC	Total	pDockQ2	0.8087	0.7887	0.8283	1000
ROC_AUC	0-50	Confidence	0.7405	0.6934	0.7844	1000
ROC_AUC	0-50	LIS	0.8527	0.8125	0.8887	1000
ROC_AUC	0-50	actifpTM	0.8502	0.8064	0.8894	1000
ROC_AUC	0-50	cLIS	0.845	0.8045	0.8833	1000
ROC_AUC	0-50	iLIS	0.8489	0.8071	0.887	1000
ROC_AUC	0-50	ifPAE_d8	0.745	0.6999	0.7866	1000
ROC_AUC	0-50	ipSAE	0.8486	0.8057	0.8857	1000
ROC_AUC	0-50	ipTM	0.746	0.6996	0.7882	1000
ROC_AUC	0-50	pDockQ	0.7608	0.7129	0.8063	1000
ROC_AUC	0-50	pDockQ2	0.7779	0.7314	0.818	1000
ROC_AUC	50-70	Confidence	0.7741	0.7457	0.8009	1000
ROC_AUC	50-70	LIS	0.8429	0.8192	0.8669	1000
ROC_AUC	50-70	actifpTM	0.8531	0.8298	0.8757	1000
ROC_AUC	50-70	cLIS	0.8389	0.8147	0.863	1000
ROC_AUC	50-70	iLIS	0.8423	0.8177	0.8664	1000
ROC_AUC	50-70	ifPAE_d8	0.7574	0.7278	0.7874	1000
ROC_AUC	50-70	ipSAE	0.8354	0.8105	0.8594	1000
ROC_AUC	50-70	ipTM	0.7849	0.7563	0.8107	1000
ROC_AUC	50-70	pDockQ	0.7473	0.7185	0.7732	1000
ROC_AUC	50-70	pDockQ2	0.79	0.7622	0.8174	1000
ROC_AUC	70-100	Confidence	0.8714	0.841	0.901	1000
ROC_AUC	70-100	LIS	0.8931	0.8648	0.9202	1000
ROC_AUC	70-100	actifpTM	0.9064	0.8789	0.931	1000
ROC_AUC	70-100	cLIS	0.894	0.8655	0.9214	1000
ROC_AUC	70-100	iLIS	0.894	0.8658	0.9218	1000
ROC_AUC	70-100	ifPAE_d8	0.8575	0.8236	0.89	1000
ROC_AUC	70-100	ipSAE	0.8944	0.865	0.9224	1000
ROC_AUC	70-100	ipTM	0.8829	0.8546	0.9098	1000
ROC_AUC	70-100	pDockQ	0.8069	0.7688	0.8446	1000
ROC_AUC	70-100	pDockQ2	0.8724	0.8399	0.9028	1000
Sensitivity_FPR10	Total	Confidence	0.5211	0.4839	0.5596	1000
Sensitivity_FPR10	Total	LIS	0.7022	0.6648	0.7364	1000
Sensitivity_FPR10	Total	actifpTM	0.6967	0.6578	0.7336	1000
Sensitivity_FPR10	Total	cLIS	0.6896	0.6536	0.7265	1000
Sensitivity_FPR10	Total	iLIS	0.7049	0.6676	0.7391	1000
Sensitivity_FPR10	Total	ifPAE_d8	0.505	0.4649	0.5456	1000
Sensitivity_FPR10	Total	ipSAE	0.6716	0.6312	0.7089	1000
Sensitivity_FPR10	Total	ipTM	0.5269	0.4868	0.5657	1000
Sensitivity_FPR10	Total	pDockQ	0.4637	0.4229	0.508	1000
Sensitivity_FPR10	Total	pDockQ2	0.5555	0.5146	0.5945	1000
Sensitivity_FPR10	0-50	Confidence	0.4171	0.3333	0.5035	1000
Sensitivity_FPR10	0-50	LIS	0.6954	0.6136	0.7687	1000
Sensitivity_FPR10	0-50	actifpTM	0.6538	0.5693	0.7353	1000
Sensitivity_FPR10	0-50	cLIS	0.6821	0.594	0.7628	1000
Sensitivity_FPR10	0-50	iLIS	0.6895	0.6064	0.7627	1000
Sensitivity_FPR10	0-50	ifPAE_d8	0.4106	0.3197	0.5	1000
Sensitivity_FPR10	0-50	ipSAE	0.6618	0.5726	0.7411	1000
Sensitivity_FPR10	0-50	ipTM	0.4058	0.3153	0.4931	1000
Sensitivity_FPR10	0-50	pDockQ	0.4355	0.3417	0.5278	1000
Sensitivity_FPR10	0-50	pDockQ2	0.4353	0.3513	0.5263	1000
Sensitivity_FPR10	50-70	Confidence	0.4626	0.4072	0.5181	1000
Sensitivity_FPR10	50-70	LIS	0.6669	0.6133	0.7188	1000
Sensitivity_FPR10	50-70	actifpTM	0.6551	0.6037	0.7055	1000
Sensitivity_FPR10	50-70	cLIS	0.6381	0.5785	0.6938	1000
Sensitivity_FPR10	50-70	iLIS	0.6609	0.6095	0.713	1000
Sensitivity_FPR10	50-70	ifPAE_d8	0.4598	0.4042	0.5152	1000
Sensitivity_FPR10	50-70	ipSAE	0.6062	0.5504	0.661	1000
Sensitivity_FPR10	50-70	ipTM	0.4755	0.4196	0.5319	1000
Sensitivity_FPR10	50-70	pDockQ	0.3905	0.3379	0.4445	1000
Sensitivity_FPR10	50-70	pDockQ2	0.5228	0.4667	0.5775	1000
Sensitivity_FPR10	70-100	Confidence	0.6903	0.6232	0.7553	1000
Sensitivity_FPR10	70-100	LIS	0.7876	0.7264	0.8433	1000
Sensitivity_FPR10	70-100	actifpTM	0.79	0.7333	0.8443	1000
Sensitivity_FPR10	70-100	cLIS	0.7829	0.719	0.8365	1000
Sensitivity_FPR10	70-100	iLIS	0.7872	0.7273	0.8396	1000
Sensitivity_FPR10	70-100	ifPAE_d8	0.6687	0.5969	0.7359	1000
Sensitivity_FPR10	70-100	ipSAE	0.7739	0.7014	0.8376	1000
Sensitivity_FPR10	70-100	ipTM	0.6915	0.6226	0.7551	1000
Sensitivity_FPR10	70-100	pDockQ	0.615	0.5294	0.6906	1000
Sensitivity_FPR10	70-100	pDockQ2	0.6912	0.6167	0.7595	1000

## Sheet: S2_FPR_Thresholds
Analysis_Type	Group	Column	Threshold@0.1	TPR@0.1	FPR@0.1	Threshold@0.05	TPR@0.05	FPR@0.05	Threshold@0.01	TPR@0.01	FPR@0.01	Youden_Threshold	Youden_TPR	Youden_FPR
Best	0-50	iLIS	0.2622	0.614	0.1015	0.3386	0.5614	0.0558	0.4315	0.4912	0.0152	0.0431	0.9123	0.3046
Best	0-50	actifpTM	0.8228	0.6316	0.1015	0.8666	0.5965	0.0863	0.9584	0.4912	0.0102	0.5852	0.8596	0.1777
Best	0-50	ipSAE	0.1067	0.6667	0.1066	0.2801	0.5965	0.0558	0.5111	0.4386	0.0102	0.0142	0.7719	0.1726
Best	0-50	ipTM	0.42	0.5088	0.1066	0.56	0.3684	0.0508	0.68	0.2456	0.0152	0.28	0.8246	0.3401
Best	0-50	Confidence	0.414	0.4912	0.1015	0.546	0.3333	0.0508	0.626	0.2456	0.0152	0.288	0.8421	0.3299
Best	0-50	pDockQ	0.1769	0.5614	0.1015	0.2579	0.4737	0.0508	0.5513	0.1404	0.0102	0.1749	0.5789	0.1015
Best	0-50	pDockQ2	0.0143	0.5614	0.1117	0.022	0.4561	0.0508	0.0731	0.2456	0.0102	0.011	0.7193	0.2335
Best	50-70	iLIS	0.2141	0.7059	0.1064	0.3421	0.6235	0.0525	0.5507	0.3294	0.012	0.1669	0.7647	0.1364
Best	50-70	actifpTM	0.7457	0.7294	0.1064	0.8899	0.6294	0.051	0.9632	0.4941	0.012	0.8102	0.7176	0.081
Best	50-70	ipSAE	0.1645	0.6824	0.1109	0.3291	0.5824	0.054	0.5734	0.4353	0.0105	0.1272	0.7176	0.1229
Best	50-70	ipTM	0.49	0.5765	0.1019	0.57	0.4588	0.054	0.71	0.2235	0.0135	0.38	0.6882	0.1739
Best	50-70	Confidence	0.492	0.5647	0.1004	0.556	0.4471	0.051	0.664	0.2412	0.0105	0.41	0.6647	0.1664
Best	50-70	pDockQ	0.2865	0.5706	0.1019	0.3651	0.4529	0.051	0.5624	0.1765	0.0105	0.2608	0.6471	0.1304
Best	50-70	pDockQ2	0.0199	0.6353	0.1049	0.0332	0.5059	0.051	0.1236	0.2882	0.0105	0.0156	0.7118	0.1574
Best	70-100	iLIS	0.1536	0.8231	0.1432	0.2901	0.7846	0.0614	0.5952	0.3769	0.0102	0.2829	0.8	0.0614
Best	70-100	actifpTM	0.7137	0.8231	0.11	0.8458	0.7846	0.0537	0.9644	0.6462	0.0102	0.8927	0.7846	0.0358
Best	70-100	ipSAE	0.1441	0.8	0.1151	0.3719	0.7538	0.0512	0.6525	0.5923	0.0128	0.2944	0.7923	0.0691
Best	70-100	ipTM	0.49	0.7923	0.1049	0.61	0.7077	0.0537	0.74	0.5692	0.0102	0.57	0.7615	0.0691
Best	70-100	Confidence	0.516	0.7769	0.1023	0.61	0.7231	0.0512	0.714	0.6	0.0102	0.548	0.7692	0.0818
Best	70-100	pDockQ	0.3302	0.7154	0.1151	0.4422	0.6154	0.0537	0.5972	0.3385	0.0102	0.3704	0.7077	0.0818
Best	70-100	pDockQ2	0.0245	0.8077	0.1176	0.0469	0.7538	0.0537	0.486	0.3615	0.0102	0.0385	0.7923	0.0691
Best	Total	iLIS	0.2225	0.7283	0.1004	0.3386	0.6723	0.0518	0.5507	0.381	0.0112	0.2919	0.7059	0.0622
Best	Total	actifpTM	0.7449	0.7507	0.1028	0.8796	0.6863	0.0502	0.9632	0.549	0.0104	0.7672	0.7479	0.0916
Best	Total	ipSAE	0.1645	0.7199	0.1052	0.3626	0.6415	0.0502	0.6146	0.4706	0.0104	0.1088	0.7507	0.1235
Best	Total	ipTM	0.48	0.6415	0.1036	0.59	0.5266	0.0502	0.72	0.3585	0.0104	0.43	0.6807	0.1307
Best	Total	Confidence	0.492	0.6218	0.1004	0.57	0.5266	0.0502	0.684	0.3641	0.0112	0.41	0.7059	0.1705
Best	Total	pDockQ	0.2929	0.6134	0.1012	0.385	0.493	0.051	0.5671	0.2521	0.0104	0.2543	0.6639	0.1442
Best	Total	pDockQ2	0.022	0.6695	0.102	0.0358	0.5742	0.0526	0.1583	0.3754	0.0104	0.0188	0.6947	0.1187
Average	0-50	iLIS_Avg	0.0652	0.7368	0.1371	0.1159	0.6667	0.0508	0.1882	0.5614	0.0102	0.091	0.7368	0.066
Average	0-50	actifpTM_Avg	0.4795	0.7368	0.1015	0.5575	0.7018	0.0508	0.7324	0.5263	0.0102	0.4534	0.8246	0.1168
Average	0-50	ipSAE_Avg	0.0315	0.7018	0.1168	0.0606	0.614	0.0558	0.1821	0.5614	0.0102	0.0132	0.7895	0.1574
Average	0-50	ipTM_Avg	0.302	0.5789	0.1015	0.326	0.5789	0.0508	0.424	0.4035	0.0152	0.326	0.5789	0.0457
Average	0-50	Confidence_Avg	0.3012	0.5789	0.1218	0.3264	0.5614	0.0609	0.4032	0.4035	0.0152	0.334	0.5614	0.0406
Average	0-50	pDockQ_Avg	0.1585	0.5439	0.1117	0.1812	0.5088	0.0711	0.2428	0.4912	0.0102	0.2371	0.5088	0.0102
Average	0-50	pDockQ2_Avg	0.0105	0.6491	0.1472	0.0136	0.5263	0.0508	0.0247	0.4386	0.0102	0.0122	0.6316	0.0711
Average	50-70	iLIS_Avg	0.0756	0.7412	0.1019	0.1324	0.6882	0.054	0.3032	0.5353	0.0105	0.1022	0.7235	0.066
Average	50-70	actifpTM_Avg	0.4301	0.7588	0.1034	0.5226	0.7059	0.051	0.7561	0.5824	0.0105	0.3791	0.8176	0.1424
Average	50-70	ipSAE_Avg	0.0506	0.7118	0.1004	0.0984	0.6471	0.051	0.2408	0.5647	0.0105	0.0639	0.7059	0.075
Average	50-70	ipTM_Avg	0.298	0.6647	0.1004	0.348	0.5941	0.051	0.436	0.5059	0.012	0.272	0.7294	0.1409
Average	50-70	Confidence_Avg	0.3284	0.6353	0.1019	0.3744	0.5765	0.0525	0.464	0.4882	0.012	0.3452	0.6176	0.0705
Average	50-70	pDockQ_Avg	0.2714	0.5176	0.1064	0.3245	0.4294	0.0525	0.3849	0.3059	0.015	0.2558	0.5471	0.1184
Average	50-70	pDockQ2_Avg	0.0134	0.7	0.1064	0.0179	0.5941	0.0555	0.0446	0.3824	0.0105	0.0139	0.6941	0.09
Average	70-100	iLIS_Avg	0.031	0.8385	0.1918	0.0914	0.8154	0.0614	0.2677	0.7615	0.0102	0.1465	0.8154	0.0281
Average	70-100	actifpTM_Avg	0.3488	0.8308	0.1023	0.3831	0.8154	0.087	0.7032	0.7769	0.0128	0.6057	0.8	0.0179
Average	70-100	ipSAE_Avg	0.0377	0.8154	0.1125	0.087	0.8	0.0537	0.3252	0.7385	0.0102	0.1596	0.7846	0.0179
Average	70-100	ipTM_Avg	0.284	0.8154	0.1023	0.316	0.8077	0.0588	0.52	0.7077	0.0102	0.362	0.8	0.0256
Average	70-100	Confidence_Avg	0.34	0.8077	0.11	0.3556	0.8	0.0716	0.5212	0.7308	0.0102	0.394	0.8	0.0358
Average	70-100	pDockQ_Avg	0.3452	0.7	0.1023	0.3844	0.6231	0.0563	0.4908	0.5	0.0102	0.3156	0.7385	0.1279
Average	70-100	pDockQ2_Avg	0.013	0.8308	0.1739	0.023	0.7846	0.0512	0.1219	0.6615	0.0128	0.0175	0.8231	0.0716
Average	Total	iLIS_Avg	0.0722	0.7787	0.1012	0.1203	0.7395	0.0502	0.2749	0.6218	0.0104	0.1017	0.7563	0.0622
Average	Total	actifpTM_Avg	0.4188	0.7955	0.1004	0.504	0.7479	0.0542	0.7312	0.6527	0.0112	0.4534	0.7899	0.0789
Average	Total	ipSAE_Avg	0.0386	0.7591	0.11	0.0847	0.7003	0.0566	0.2408	0.619	0.0104	0.0802	0.7199	0.059
Average	Total	ipTM_Avg	0.292	0.7059	0.1012	0.336	0.6667	0.0502	0.442	0.5854	0.0104	0.326	0.6779	0.0558
Average	Total	Confidence_Avg	0.3316	0.6891	0.1004	0.3684	0.6415	0.0502	0.464	0.5686	0.0104	0.3896	0.6331	0.0319
Average	Total	pDockQ_Avg	0.2881	0.5658	0.1004	0.3429	0.4902	0.0526	0.4376	0.3445	0.0112	0.2672	0.5966	0.1203
Average	Total	pDockQ2_Avg	0.0141	0.7115	0.1004	0.0188	0.6527	0.0502	0.0517	0.4846	0.0104	0.0155	0.7031	0.0749

## Sheet: S3_Cluster_Assignments
Gene	FBgn	Cluster	Subcluster	SubSubcluster
CrebA	FBgn0004396	C1	C1-1	C1-1-1
CG17698	FBgn0040056	C1	C1-1	C1-1-1
Rpb7	FBgn0051155	C1	C1-1	C1-1-1
Pka-C3	FBgn0000489	C1	C1-1	C1-1-1
Eip63E	FBgn0005640	C1	C1-1	C1-1-1
Pka-C1	FBgn0000273	C1	C1-1	C1-1-1
CG17528	FBgn0261387	C1	C1-1	C1-1-1
CycY	FBgn0032378	C1	C1-1	C1-1-1
CrzR	FBgn0036278	C1	C1-1	C1-1-1
Pka-C2	FBgn0000274	C1	C1-1	C1-1-1
AMPdeam	FBgn0052626	C1	C1-1	C1-1-1
CG33557	FBgn0053557	C1	C1-1	C1-1-1
Mef2	FBgn0011656	C1	C1-1	C1-1-1
Prps	FBgn0036030	C1	C1-1	C1-1-1
Sik3	FBgn0262103	C1	C1-1	C1-1-1
CG7497	FBgn0036742	C1	C1-1	C1-1-1
app	FBgn0260941	C1	C1-1	C1-1-1
CG12069	FBgn0039796	C1	C1-1	C1-1-1
CG2246	FBgn0039790	C1	C1-1	C1-1-1
HLH54F	FBgn0022740	C1	C1-1	C1-1-1
krz	FBgn0040206	C1	C1-1	C1-1-1
Liprin-beta	FBgn0036376	C1	C1-1	C1-1-1
Octbeta2R	FBgn0038063	C1	C1-1	C1-1-1
Hand	FBgn0032209	C1	C1-1	C1-1-1
Ets96B	FBgn0039225	C1	C1-1	C1-1-1
TfIIFbeta	FBgn0010421	C1	C1-1	C1-1-1
LIMK1	FBgn0283712	C1	C1-1	C1-1-1
Prpk	FBgn0035590	C1	C1-1	C1-1-1
GATAd	FBgn0032223	C1	C1-1	C1-1-2
grn	FBgn0001138	C1	C1-1	C1-1-2
lin-28	FBgn0035626	C1	C1-1	C1-1-2
trc	FBgn0003744	C1	C1-1	C1-1-2
Orct2	FBgn0086365	C1	C1-1	C1-1-2
Sox21a	FBgn0036411	C1	C1-1	C1-1-2
ksr	FBgn0015402	C1	C1-1	C1-1-2
CAP	FBgn0033504	C1	C1-1	C1-1-2
D1	FBgn0000412	C1	C1-1	C1-1-2
aurB	FBgn0024227	C1	C1-1	C1-1-2
SoxN	FBgn0029123	C1	C1-1	C1-1-2
pnr	FBgn0003117	C1	C1-1	C1-1-2
Hr51	FBgn0034012	C1	C1-1	C1-1-2
rl	FBgn0003256	C1	C1-1	C1-1-2
Aduk	FBgn0037679	C1	C1-1	C1-1-2
Sox15	FBgn0005613	C1	C1-1	C1-1-2
Sox14	FBgn0005612	C1	C1-1	C1-1-2
raskol	FBgn0261570	C1	C1-1	C1-1-2
CG1951	FBgn0039623	C1	C1-1	C1-1-2
sv	FBgn0005561	C1	C1-1	C1-1-2
Brd8	FBgn0039654	C1	C1-1	C1-1-3
Myt1	FBgn0040298	C1	C1-1	C1-1-3
Cdk12	FBgn0037093	C1	C1-1	C1-1-3
CycT	FBgn0025455	C1	C1-1	C1-1-3
TfIIS	FBgn0010422	C1	C1-1	C1-1-3
ear	FBgn0026441	C1	C1-1	C1-1-3
Gprk1	FBgn0260798	C1	C1-1	C1-1-3
brat	FBgn0010300	C1	C1-1	C1-1-3
Fcp1	FBgn0035026	C1	C1-1	C1-1-3
Snoo	FBgn0085450	C1	C1-1	C1-1-3
Mad	FBgn0011648	C1	C1-1	C1-1-3
Smox	FBgn0025800	C1	C1-1	C1-1-3
Cdk9	FBgn0019949	C1	C1-1	C1-1-3
TfIIFalpha	FBgn0010282	C1	C1-1	C1-1-3
Cdk5	FBgn0013762	C1	C1-1	C1-1-3
Cdk5alpha	FBgn0027491	C1	C1-1	C1-1-3
fs(1)h	FBgn0004656	C1	C1-1	C1-1-3
p38a	FBgn0015765	C1	C1-1	C1-1-4
Atf-2	FBgn0265193	C1	C1-1	C1-1-4
hep	FBgn0010303	C1	C1-1	C1-1-4
slp1	FBgn0003430	C1	C1-1	C1-1-4
fd19B	FBgn0031086	C1	C1-1	C1-1-4
MAPk-Ak2	FBgn0013987	C1	C1-1	C1-1-4
shn	FBgn0003396	C1	C1-1	C1-1-4
CG6765	FBgn0035903	C1	C1-1	C1-1-4
LBR	FBgn0034657	C1	C1-1	C1-1-4
bap	FBgn0004862	C1	C1-1	C1-1-4
dysf	FBgn0039411	C1	C1-1	C1-1-4
PTP-ER	FBgn0016641	C1	C1-1	C1-1-4
dop	FBgn0267390	C1	C1-1	C1-1-4
p38b	FBgn0024846	C1	C1-1	C1-1-4
GlyS	FBgn0266064	C1	C1-1	C1-1-4
Ror	FBgn0010407	C1	C1-1	C1-1-5
D	FBgn0000411	C1	C1-1	C1-1-5
for	FBgn0000721	C1	C1-1	C1-1-5
Pkg21D	FBgn0000442	C1	C1-1	C1-1-5
beta-Spec	FBgn0250788	C1	C1-1	C1-1-5
Mbs	FBgn0005536	C1	C1-1	C1-1-5
HP1e	FBgn0037675	C1	C1-1	C1-1-5
eya	FBgn0000320	C1	C1-1	C1-1-5
sqh	FBgn0003514	C1	C1-1	C1-1-5
HP1c	FBgn0039019	C1	C1-1	C1-1-5
CG15528	FBgn0039742	C1	C1-1	C1-1-5
CrebB	FBgn0265784	C1	C1-1	C1-1-5
ssh	FBgn0029157	C1	C1-2	C1-2-1
Moca-cyp	FBgn0039581	C1	C1-2	C1-2-1
CdGAPr	FBgn0032821	C1	C1-2	C1-2-1
shot	FBgn0013733	C1	C1-2	C1-2-1
Doa	FBgn0265998	C1	C1-2	C1-2-1
CG30122	FBgn0050122	C1	C1-2	C1-2-1
Kat60	FBgn0040208	C1	C1-2	C1-2-1
kst	FBgn0004167	C1	C1-2	C1-2-1
SF2	FBgn0283477	C1	C1-2	C1-2-1
unc-104	FBgn0267002	C1	C1-2	C1-2-1
mbt	FBgn0025743	C1	C1-2	C1-2-1
cora	FBgn0010434	C1	C1-2	C1-2-1
CG33332	FBgn0067629	C1	C1-2	C1-2-1
Klp61F	FBgn0004378	C1	C1-2	C1-2-1
gek	FBgn0023081	C1	C1-2	C1-2-1
kat80	FBgn0040207	C1	C1-2	C1-2-1
Srrm1	FBgn0036340	C1	C1-2	C1-2-1
Nup98-96	FBgn0039120	C1	C1-2	C1-2-1
B52	FBgn0004587	C1	C1-2	C1-2-1
pyd	FBgn0262614	C1	C1-2	C1-2-1
x16	FBgn0028554	C1	C1-2	C1-2-1
Nf1	FBgn0015269	C1	C1-2	C1-2-1
SC35	FBgn0265298	C1	C1-2	C1-2-1
Pde8	FBgn0266377	C1	C1-2	C1-2-1
Nab2	FBgn0028471	C1	C1-2	C1-2-1
upSET	FBgn0036398	C1	C1-2	C1-2-1
RhoGEF2	FBgn0023172	C1	C1-2	C1-2-1
woc	FBgn0010328	C1	C1-2	C1-2-2
sgg	FBgn0003371	C1	C1-2	C1-2-2
chb	FBgn0021760	C1	C1-2	C1-2-2
yki	FBgn0034970	C1	C1-2	C1-2-2
Mtor	FBgn0013756	C1	C1-2	C1-2-2
by	FBgn0000244	C1	C1-2	C1-2-2
His1:CG33843	FBgn0053843	C1	C1-2	C1-2-2
nito	FBgn0027548	C1	C1-2	C1-2-2
CG12877	FBgn0039544	C1	C1-2	C1-2-2
raptor	FBgn0029840	C1	C1-2	C1-2-2
Clbn	FBgn0259152	C1	C1-2	C1-2-2
spen	FBgn0016977	C1	C1-2	C1-2-2
bsk	FBgn0000229	C1	C1-2	C1-2-2
Bruce	FBgn0266717	C1	C1-2	C1-2-2
dup	FBgn0000996	C1	C1-2	C1-2-2
Traf4	FBgn0026319	C1	C1-2	C1-2-3
dlg1	FBgn0001624	C1	C1-2	C1-2-3
Vang	FBgn0015838	C1	C1-2	C1-2-3
His4:CG33895	FBgn0053895	C1	C1-2	C1-2-3
grim	FBgn0015946	C1	C1-2	C1-2-3
Dp1	FBgn0027835	C1	C1-2	C1-2-3
alpha-Spec	FBgn0250789	C1	C1-2	C1-2-3
Pak	FBgn0267698	C1	C1-2	C1-2-3
scrib	FBgn0263289	C1	C1-2	C1-2-3
Smurf	FBgn0029006	C1	C1-2	C1-2-3
skl	FBgn0036786	C1	C1-2	C1-2-3
nocte	FBgn0261710	C1	C1-2	C1-2-3
aurA	FBgn0000147	C1	C1-2	C1-2-4
Nedd4	FBgn0259174	C1	C1-2	C1-2-4
HBS1	FBgn0042712	C1	C1-2	C1-2-4
sti	FBgn0002466	C1	C1-2	C1-2-4
CG15599	FBgn0030667	C1	C1-2	C1-2-4
His3:CG33842	FBgn0053842	C1	C1-2	C1-2-4
Rok	FBgn0026181	C1	C1-2	C1-2-4
Rsf1	FBgn0011305	C1	C1-2	C1-2-4
Imp	FBgn0285926	C1	C1-2	C1-2-4
Zasp52	FBgn0265991	C1	C1-2	C1-2-4
Rabex-5	FBgn0262937	C1	C1-2	C1-2-4
Rab10	FBgn0015789	C1	C1-2	C1-2-5
Atx2	FBgn0041188	C1	C1-2	C1-2-5
Khc-73	FBgn0019968	C1	C1-2	C1-2-5
CG4858	FBgn0037011	C1	C1-2	C1-2-5
Incenp	FBgn0260991	C1	C1-2	C1-2-5
vri	FBgn0016076	C1	C1-2	C1-2-5
polo	FBgn0003124	C1	C1-2	C1-2-5
l(1)G0007	FBgn0026713	C1	C1-2	C1-2-5
mask	FBgn0043884	C1	C1-2	C1-2-5
Pdp1	FBgn0016694	C1	C1-2	C1-2-5
Cp110	FBgn0031191	C1	C1-2	C1-2-6
Lk6	FBgn0017581	C1	C1-2	C1-2-6
Klp10A	FBgn0030268	C1	C1-2	C1-2-6
SAK	FBgn0026371	C1	C1-2	C1-2-6
zip	FBgn0265434	C1	C1-2	C1-2-6
Cep97	FBgn0031575	C1	C1-2	C1-2-6
CG10137	FBgn0032800	C1	C1-2	C1-2-6
ana1	FBgn0262167	C1	C1-2	C1-2-6
Nek2	FBgn0029970	C1	C1-2	C1-2-6
S6KL	FBgn0283473	C1	C1-3	C1-3-1
cdi	FBgn0004876	C1	C1-3	C1-3-1
meru	FBgn0052150	C1	C1-3	C1-3-1
cnk	FBgn0286070	C1	C1-3	C1-3-1
CG43740	FBgn0263997	C1	C1-3	C1-3-1
baz	FBgn0000163	C1	C1-3	C1-3-1
Cpr92F	FBgn0038819	C1	C1-3	C1-3-1
Mkp3	FBgn0036844	C1	C1-3	C1-3-1
CG9222	FBgn0031784	C1	C1-3	C1-3-1
insc	FBgn0011674	C1	C1-3	C1-3-1
pins	FBgn0040080	C1	C1-3	C1-3-1
MBD-like	FBgn0027950	C1	C1-3	C1-3-1
PAN3	FBgn0035397	C1	C1-3	C1-3-1
lbl	FBgn0008651	C1	C1-3	C1-3-1
14-3-3zeta	FBgn0004907	C1	C1-3	C1-3-1
twin	FBgn0011725	C1	C1-3	C1-3-1
GramD1B	FBgn0085423	C1	C1-3	C1-3-2
CaMKII	FBgn0264607	C1	C1-3	C1-3-2
Rassf	FBgn0039055	C1	C1-3	C1-3-2
Sirt1	FBgn0024291	C1	C1-3	C1-3-2
Hsc70-5	FBgn0001220	C1	C1-3	C1-3-2
Akt1	FBgn0010379	C1	C1-3	C1-3-2
Hsf	FBgn0001222	C1	C1-3	C1-3-2
tefu	FBgn0045035	C1	C1-3	C1-3-2
CaMKI	FBgn0016126	C1	C1-3	C1-3-2
14-3-3epsilon	FBgn0020238	C1	C1-3	C1-3-2
foxo	FBgn0038197	C1	C1-3	C1-3-2
chico	FBgn0024248	C1	C1-3	C1-3-2
Rm62	FBgn0003261	C1	C1-3	C1-3-2
SkpE	FBgn0031074	C1	C1-3	C1-3-3
sqa	FBgn0259678	C1	C1-3	C1-3-3
Raf	FBgn0003079	C1	C1-3	C1-3-3
stg	FBgn0003525	C1	C1-3	C1-3-3
JIL-1	FBgn0020412	C1	C1-3	C1-3-3
grp	FBgn0261278	C1	C1-3	C1-3-3
bs	FBgn0004101	C1	C1-3	C1-3-3
cocoon	FBgn0036496	C1	C1-3	C1-3-3
S6kII	FBgn0262866	C1	C1-3	C1-3-3
CG7115	FBgn0027515	C1	C1-3	C1-3-3
lds	FBgn0002542	C1	C1-3	C1-3-3
btd	FBgn0000233	C1	C1-3	C1-3-4
yps	FBgn0022959	C1	C1-3	C1-3-4
can	FBgn0011569	C1	C1-3	C1-3-4
Dyrk3	FBgn0027101	C1	C1-3	C1-3-4
Dyrk2	FBgn0016930	C1	C1-3	C1-3-4
CG8565	FBgn0030697	C1	C1-3	C1-3-4
lark	FBgn0011640	C1	C1-3	C1-3-4
twe	FBgn0002673	C1	C1-3	C1-3-4
TfAP-2	FBgn0261953	C1	C1-3	C1-3-5
Top3alpha	FBgn0040268	C1	C1-3	C1-3-5
sug	FBgn0033782	C1	C1-3	C1-3-5
mrn	FBgn0261109	C1	C1-3	C1-3-5
hay	FBgn0001179	C1	C1-3	C1-3-5
Tfb5	FBgn0265968	C1	C1-3	C1-3-5
Pdp	FBgn0029958	C1	C1-3	C1-3-5
par-1	FBgn0260934	C1	C1-3	C1-3-6
Wnk	FBgn0037098	C1	C1-3	C1-3-6
CG13796	FBgn0031939	C1	C1-3	C1-3-6
Madm	FBgn0027497	C1	C1-3	C1-3-6
KP78a	FBgn0026064	C1	C1-3	C1-3-6
Trpm	FBgn0265194	C1	C1-3	C1-3-6
rictor	FBgn0031006	C1	C1-3	C1-3-7
inaD	FBgn0001263	C1	C1-3	C1-3-7
rdgA	FBgn0261549	C1	C1-3	C1-3-7
inaC	FBgn0004784	C1	C1-3	C1-3-7
qkr58E-1	FBgn0022986	C1	C1-3	C1-3-7
AMPKalpha	FBgn0023169	C1	C1-3	C1-3-8
alc	FBgn0260972	C1	C1-3	C1-3-8
HDAC4	FBgn0041210	C1	C1-3	C1-3-8
CG4935	FBgn0028897	C1	C1-3	C1-3-8
SNF4Agamma	FBgn0264357	C1	C1-3	C1-3-8
Takl2	FBgn0039015	C1	C1-4	C1-4-1
Sik2	FBgn0025625	C1	C1-4	C1-4-1
cact	FBgn0000250	C1	C1-4	C1-4-1
Stat92E	FBgn0016917	C1	C1-4	C1-4-1
Pdk1	FBgn0020386	C1	C1-4	C1-4-1
Tak1	FBgn0026323	C1	C1-4	C1-4-1
Dsor1	FBgn0010269	C1	C1-4	C1-4-1
Takl1	FBgn0046689	C1	C1-4	C1-4-1
ncd	FBgn0002924	C1	C1-4	C1-4-1
lic	FBgn0261524	C1	C1-4	C1-4-1
p38c	FBgn0267339	C1	C1-4	C1-4-1
Ask1	FBgn0014006	C1	C1-4	C1-4-1
wnd	FBgn0036896	C1	C1-4	C1-4-1
PRL-1	FBgn0024734	C1	C1-4	C1-4-1
tsl	FBgn0003867	C1	C1-4	C1-4-1
Mekk1	FBgn0024329	C1	C1-4	C1-4-1
Mkk4	FBgn0024326	C1	C1-4	C1-4-1
jub	FBgn0030530	C1	C1-4	C1-4-2
CTCF	FBgn0035769	C1	C1-4	C1-4-2
pzg	FBgn0259785	C1	C1-4	C1-4-2
ex	FBgn0004583	C1	C1-4	C1-4-2
POSH	FBgn0040294	C1	C1-4	C1-4-2
CG12645	FBgn0030181	C1	C1-4	C1-4-2
hpo	FBgn0261456	C1	C1-4	C1-4-2
H15	FBgn0016660	C1	C1-4	C1-4-2
Tgi	FBgn0036373	C1	C1-4	C1-4-2
hppy	FBgn0263395	C1	C1-4	C1-4-2
Nup75	FBgn0034310	C1	C1-4	C1-4-2
wts	FBgn0011739	C1	C1-4	C1-4-2
sav	FBgn0053193	C1	C1-4	C1-4-2
mats	FBgn0038965	C1	C1-4	C1-4-2
raw	FBgn0003209	C1	C1-4	C1-4-3
gskt	FBgn0046332	C1	C1-4	C1-4-3
puc	FBgn0243512	C1	C1-4	C1-4-3
sens-2	FBgn0051632	C1	C1-4	C1-4-3
Axud1	FBgn0261647	C1	C1-4	C1-4-3
slpr	FBgn0030018	C1	C1-4	C1-4-3
chm	FBgn0028387	C1	C1-4	C1-4-3
Atf3	FBgn0028550	C1	C1-4	C1-4-3
Jra	FBgn0001291	C1	C1-4	C1-4-3
Tab2	FBgn0086358	C1	C1-4	C1-4-3
gt	FBgn0001150	C1	C1-4	C1-4-3
usp	FBgn0003964	C1	C1-4	C1-4-3
kay	FBgn0001297	C1	C1-4	C1-4-3
alphaTub85E	FBgn0003886	C1	C1-4	C1-4-3
CG34132	FBgn0083968	C1	C1-4	C1-4-4
CG10459	FBgn0033440	C1	C1-4	C1-4-4
CG1227	FBgn0037491	C1	C1-4	C1-4-4
msn	FBgn0010909	C1	C1-4	C1-4-4
CG8485	FBgn0033915	C1	C1-4	C1-4-4
trbl	FBgn0028978	C1	C1-4	C1-4-4
Pk34A	FBgn0028410	C1	C1-4	C1-4-4
primo-1	FBgn0040077	C1	C1-4	C1-4-4
nej	FBgn0261617	C1	C1-4	C1-4-4
Myc	FBgn0262656	C1	C1-4	C1-4-4
FoxP	FBgn0262477	C1	C1-4	C1-4-4
Lkb1	FBgn0038167	C1	C1-4	C1-4-4
pll	FBgn0010441	C1	C1-4	C1-4-5
HDAC1	FBgn0015805	C1	C1-4	C1-4-5
CG31875	FBgn0051875	C1	C1-4	C1-4-5
G9a	FBgn0040372	C1	C1-4	C1-4-5
CoRest	FBgn0261573	C1	C1-4	C1-4-5
Su(var)3-9	FBgn0263755	C1	C1-4	C1-4-5
Asator	FBgn0039908	C1	C1-4	C1-4-5
trh	FBgn0262139	C1	C1-5	C1-5-1
nub	FBgn0085424	C1	C1-5	C1-5-1
Hr96	FBgn0015240	C1	C1-5	C1-5-1
brwl	FBgn0032130	C1	C1-5	C1-5-1
Tomosyn	FBgn0030412	C1	C1-5	C1-5-1
RpII140	FBgn0262955	C1	C1-5	C1-5-1
CG4404	FBgn0030432	C1	C1-5	C1-5-1
Pdk	FBgn0017558	C1	C1-5	C1-5-1
Csk	FBgn0262081	C1	C1-5	C1-5-1
RpII33	FBgn0026373	C1	C1-5	C1-5-1
lz	FBgn0002576	C1	C1-5	C1-5-1
CG18754	FBgn0042106	C1	C1-5	C1-5-1
PKD	FBgn0038603	C1	C1-5	C1-5-1
Rpb11	FBgn0032634	C1	C1-5	C1-5-1
Ada2b	FBgn0037555	C1	C1-5	C1-5-1
tgo	FBgn0264075	C1	C1-5	C1-5-1
pdm2	FBgn0004394	C1	C1-5	C1-5-1
Mos	FBgn0033773	C1	C1-5	C1-5-2
Jafrac1	FBgn0040309	C1	C1-5	C1-5-2
Ack	FBgn0028484	C1	C1-5	C1-5-2
aPKC	FBgn0261854	C1	C1-5	C1-5-2
smal	FBgn0085409	C1	C1-5	C1-5-2
Fak	FBgn0020440	C1	C1-5	C1-5-2
Btk29A	FBgn0003502	C1	C1-5	C1-5-2
Chd3	FBgn0023395	C1	C1-5	C1-5-2
Patronin	FBgn0263197	C1	C1-5	C1-5-2
Magi	FBgn0034590	C1	C1-5	C1-5-2
GATAe	FBgn0038391	C1	C1-5	C1-5-2
GckIII	FBgn0266465	C1	C1-5	C1-5-2
gish	FBgn0250823	C1	C1-5	C1-5-2
Tao	FBgn0031030	C1	C1-5	C1-5-2
csw	FBgn0000382	C1	C1-5	C1-5-3
Bro	FBgn0013755	C1	C1-5	C1-5-3
Src42A	FBgn0264959	C1	C1-5	C1-5-3
Drak	FBgn0052666	C1	C1-5	C1-5-3
Med	FBgn0011655	C1	C1-5	C1-5-3
run	FBgn0003300	C1	C1-5	C1-5-3
Fancd2	FBgn0038827	C1	C1-5	C1-5-3
Zyx	FBgn0011642	C1	C1-5	C1-5-3
RunxA	FBgn0083981	C1	C1-5	C1-5-3
Hsp60D	FBgn0032525	C1	C1-5	C1-5-3
RunxB	FBgn0259162	C1	C1-5	C1-5-3
Bgb	FBgn0013753	C1	C1-5	C1-5-3
Ublcp1	FBgn0027526	C1	C1-5	C1-5-3
Stam	FBgn0027363	C1	C1-5	C1-5-4
gl	FBgn0004618	C1	C1-5	C1-5-4
hop	FBgn0004864	C1	C1-5	C1-5-4
ovo	FBgn0003028	C1	C1-5	C1-5-4
Ret	FBgn0011829	C1	C1-5	C1-5-4
bi	FBgn0000179	C1	C1-5	C1-5-4
Pvr	FBgn0032006	C1	C1-5	C1-5-4
dome	FBgn0043903	C1	C1-5	C1-5-4
FER	FBgn0000723	C1	C1-5	C1-5-4
Sox100B	FBgn0024288	C1	C1-5	C1-5-4
CG33993	FBgn0053993	C1	C1-5	C1-5-5
Ptpmeg	FBgn0261985	C1	C1-5	C1-5-5
simj	FBgn0010762	C1	C1-5	C1-5-5
Src64B	FBgn0262733	C1	C1-5	C1-5-5
Dok	FBgn0029944	C1	C1-5	C1-5-5
Dab	FBgn0000414	C1	C1-5	C1-5-5
Shark	FBgn0015295	C1	C1-5	C1-5-5
Not10	FBgn0260444	C1	C1-5	C1-5-5
PVRAP	FBgn0052406	C1	C1-5	C1-5-5
Spps	FBgn0039169	C1	C1-5	C1-5-5
Brf	FBgn0038499	C1	C1-6	C1-6-1
fd96Ca	FBgn0004897	C1	C1-6	C1-6-1
Trf	FBgn0010287	C1	C1-6	C1-6-1
sra	FBgn0086370	C1	C1-6	C1-6-1
Nf-YA	FBgn0035993	C1	C1-6	C1-6-1
mof	FBgn0014340	C1	C1-6	C1-6-1
edl	FBgn0023214	C1	C1-6	C1-6-1
Nf-YC	FBgn0029905	C1	C1-6	C1-6-1
crp	FBgn0001994	C1	C1-6	C1-6-1
CanB	FBgn0010014	C1	C1-6	C1-6-1
Eip63F-1	FBgn0004910	C1	C1-6	C1-6-1
CanB2	FBgn0015614	C1	C1-6	C1-6-1
Nf-YB	FBgn0032816	C1	C1-6	C1-6-1
Pp2B-14D	FBgn0011826	C1	C1-6	C1-6-1
zen2	FBgn0004054	C1	C1-6	C1-6-1
Cdc5	FBgn0265574	C1	C1-6	C1-6-1
CG32006	FBgn0052006	C1	C1-6	C1-6-1
CG2790	FBgn0027599	C1	C1-6	C1-6-1
btn	FBgn0014949	C1	C1-6	C1-6-1
CanA1	FBgn0010015	C1	C1-6	C1-6-1
Su(Tpl)	FBgn0014037	C1	C1-6	C1-6-1
CG10376	FBgn0032702	C1	C1-6	C1-6-1
caz	FBgn0285954	C1	C1-6	C1-6-1
aop	FBgn0000097	C1	C1-6	C1-6-1
Hr3	FBgn0000448	C1	C1-6	C1-6-1
FoxL1	FBgn0004895	C1	C1-6	C1-6-1
CanA-14F	FBgn0267912	C1	C1-6	C1-6-1
TfIIEbeta	FBgn0015829	C1	C1-6	C1-6-1
gem	FBgn0050011	C1	C1-6	C1-6-1
Max	FBgn0017578	C1	C1-6	C1-6-1
TfIIB	FBgn0004915	C1	C1-6	C1-6-1
Ssu72	FBgn0031054	C1	C1-6	C1-6-1
pnt	FBgn0003118	C1	C1-6	C1-6-1
hoe1	FBgn0041150	C1	C1-6	C1-6-1
retn	FBgn0004795	C1	C1-6	C1-6-1
aux	FBgn0037218	C1	C1-6	C1-6-2
Pak3	FBgn0044826	C1	C1-6	C1-6-2
Ddr	FBgn0053531	C1	C1-6	C1-6-2
mia	FBgn0014342	C1	C1-6	C1-6-2
croc	FBgn0014143	C1	C1-6	C1-6-2
FoxK	FBgn0036134	C1	C1-6	C1-6-2
Pask	FBgn0034950	C1	C1-6	C1-6-2
CG4328	FBgn0036274	C1	C1-6	C1-6-2
wit	FBgn0024179	C1	C1-6	C1-6-2
Pkn	FBgn0020621	C1	C1-6	C1-6-2
Sep4	FBgn0259923	C1	C1-6	C1-6-2
fd102C	FBgn0039937	C1	C1-6	C1-6-2
betaNACtes6	FBgn0052598	C1	C1-6	C1-6-2
fd59A	FBgn0004896	C1	C1-6	C1-6-2
CG1647	FBgn0039602	C1	C1-6	C1-6-3
CG12605	FBgn0035481	C1	C1-6	C1-6-3
bic	FBgn0000181	C1	C1-6	C1-6-3
ball	FBgn0027889	C1	C1-6	C1-6-3
sff	FBgn0036544	C1	C1-6	C1-6-3
CG8878	FBgn0027504	C1	C1-6	C1-6-3
Pp2C1	FBgn0022768	C1	C1-6	C1-6-3
p53	FBgn0039044	C1	C1-6	C1-6-3
CG42366	FBgn0259712	C1	C1-6	C1-6-4
Cdc7	FBgn0028360	C1	C1-6	C1-6-4
Gcn5	FBgn0020388	C1	C1-6	C1-6-4
CG5790	FBgn0032677	C1	C1-6	C1-6-4
chif	FBgn0000307	C1	C1-6	C1-6-4
Pkcdelta	FBgn0259680	C1	C1-7	C1-7-1
CG32944	FBgn0052944	C1	C1-7	C1-7-1
Pten	FBgn0026379	C1	C1-7	C1-7-1
luna	FBgn0040765	C1	C1-7	C1-7-1
Schip1	FBgn0032221	C1	C1-7	C1-7-1
l(1)sc	FBgn0002561	C1	C1-7	C1-7-1
jumu	FBgn0015396	C1	C1-7	C1-7-1
nau	FBgn0002922	C1	C1-7	C1-7-1
Pkc98E	FBgn0003093	C1	C1-7	C1-7-1
Dll	FBgn0000157	C1	C1-7	C1-7-1
emc	FBgn0000575	C1	C1-7	C1-7-1
HLH4C	FBgn0011277	C1	C1-7	C1-7-1
Mct1	FBgn0023549	C1	C1-7	C1-7-1
gcm	FBgn0014179	C1	C1-7	C1-7-1
Pkc53E	FBgn0003091	C1	C1-7	C1-7-1
schlank	FBgn0040918	C1	C1-7	C1-7-1
ERR	FBgn0035849	C1	C1-7	C1-7-1
Hey	FBgn0027788	C1	C1-7	C1-7-2
Haspin	FBgn0046706	C1	C1-7	C1-7-2
dpn	FBgn0010109	C1	C1-7	C1-7-2
E(spl)mdelta-HLH	FBgn0002734	C1	C1-7	C1-7-2
ac	FBgn0000022	C1	C1-7	C1-7-2
sc	FBgn0004170	C1	C1-7	C1-7-2
amos	FBgn0003270	C1	C1-7	C1-7-2
E(spl)mgamma-HLH	FBgn0002735	C1	C1-7	C1-7-2
E(spl)m7-HLH	FBgn0002633	C1	C1-7	C1-7-2
insb	FBgn0034224	C1	C1-7	C1-7-2
E(spl)m8-HLH	FBgn0000591	C1	C1-7	C1-7-2
E(spl)m5-HLH	FBgn0002631	C1	C1-7	C1-7-2
ato	FBgn0010433	C1	C1-7	C1-7-2
Erk7	FBgn0052703	C1	C1-7	C1-7-2
ase	FBgn0000137	C1	C1-7	C1-7-2
h	FBgn0001168	C1	C1-7	C1-7-2
E(spl)mbeta-HLH	FBgn0002733	C1	C1-7	C1-7-2
Sidpn	FBgn0032741	C1	C1-7	C1-7-3
Ets65A	FBgn0005658	C1	C1-7	C1-7-3
vnd	FBgn0261930	C1	C1-7	C1-7-3
bbx	FBgn0024251	C1	C1-7	C1-7-3
gro	FBgn0001139	C1	C1-7	C1-7-3
aay	FBgn0023129	C1	C1-7	C1-7-3
tn	FBgn0265356	C1	C1-7	C1-7-3
ro	FBgn0003267	C1	C1-7	C1-7-3
Him	FBgn0030900	C1	C1-7	C1-7-3
Hesr	FBgn0030899	C1	C1-7	C1-7-3
lmd	FBgn0039039	C1	C1-7	C1-7-3
CG4676	FBgn0033815	C1	C1-7	C1-7-3
Cib2	FBgn0034558	C1	C1-7	C1-7-3
ush	FBgn0003963	C1	C1-7	C1-7-4
tap	FBgn0015550	C1	C1-7	C1-7-4
akirin	FBgn0082598	C1	C1-7	C1-7-4
CG31612	FBgn0051612	C1	C1-7	C1-7-4
hth	FBgn0001235	C1	C1-7	C1-7-4
tio	FBgn0028979	C1	C1-7	C1-7-4
cato	FBgn0024249	C1	C1-7	C1-7-4
CDK2AP1	FBgn0030269	C1	C1-7	C1-7-4
chinmo	FBgn0086758	C1	C1-7	C1-7-4
CG17746	FBgn0035425	C1	C1-8	C1-8-1
CG10417	FBgn0033021	C1	C1-8	C1-8-1
sna	FBgn0003448	C1	C1-8	C1-8-1
Eip75B	FBgn0000568	C1	C1-8	C1-8-1
Mitf	FBgn0263112	C1	C1-8	C1-8-1
wor	FBgn0001983	C1	C1-8	C1-8-1
CG11539	FBgn0039859	C1	C1-8	C1-8-1
CG6036	FBgn0039421	C1	C1-8	C1-8-1
Ppm1	FBgn0035143	C1	C1-8	C1-8-1
dac	FBgn0005677	C1	C1-8	C1-8-1
HP1b	FBgn0030082	C1	C1-8	C1-8-1
alph	FBgn0086361	C1	C1-8	C1-8-1
HnRNP-K	FBgn0267791	C1	C1-8	C1-8-1
CG1620	FBgn0033183	C1	C1-8	C1-8-1
Tnpo	FBgn0024921	C1	C1-8	C1-8-2
CG12147	FBgn0037325	C1	C1-8	C1-8-2
CG11414	FBgn0035024	C1	C1-8	C1-8-2
CkIalpha	FBgn0015024	C1	C1-8	C1-8-2
CG13850	FBgn0038961	C1	C1-8	C1-8-2
sqd	FBgn0263396	C1	C1-8	C1-8-2
ci	FBgn0004859	C1	C1-8	C1-8-2
CG4557	FBgn0029912	C1	C1-8	C1-8-2
CG12104	FBgn0035238	C1	C1-8	C1-8-2
Nak	FBgn0015772	C1	C1-8	C1-8-2
S6k	FBgn0283472	C1	C1-8	C1-8-2
bun	FBgn0259176	C1	C1-8	C1-8-2
dco	FBgn0002413	C1	C1-8	C1-8-3
Bdbt	FBgn0038857	C1	C1-8	C1-8-3
hzg	FBgn0036556	C1	C1-8	C1-8-3
cyc	FBgn0023094	C1	C1-8	C1-8-3
Dlish	FBgn0034264	C1	C1-8	C1-8-3
gwl	FBgn0260399	C1	C1-8	C1-8-3
CG6686	FBgn0032388	C1	C1-8	C1-8-3
l(2)35Be	FBgn0261881	C1	C1-8	C1-8-3
per	FBgn0003068	C1	C1-8	C1-8-3
CG2577	FBgn0030384	C1	C1-8	C1-8-4
fkh	FBgn0000659	C1	C1-8	C1-8-4
gce	FBgn0261703	C1	C1-8	C1-8-4
Srpk79D	FBgn0025702	C1	C1-8	C1-8-4
CG7094	FBgn0032650	C1	C1-8	C1-8-4
rhi	FBgn0004400	C1	C1-8	C1-8-4
Dif	FBgn0011274	C1	C1-8	C1-8-4
CG7028	FBgn0027587	C1	C1-8	C1-8-4
Abl	FBgn0000017	C1	C1-8	C1-8-5
CG14657	FBgn0037282	C1	C1-8	C1-8-5
Pka-R2	FBgn0022382	C1	C1-8	C1-8-5
CG9962	FBgn0031441	C1	C1-8	C1-8-5
mnb	FBgn0259168	C1	C1-8	C1-8-5
CG4839	FBgn0032187	C1	C1-8	C1-8-5
knrl	FBgn0001323	C1	C1-9	C1-9-1
CG10710	FBgn0036377	C1	C1-9	C1-9-1
sens	FBgn0002573	C1	C1-9	C1-9-1
lid	FBgn0031759	C1	C1-9	C1-9-1
tsh	FBgn0003866	C1	C1-9	C1-9-1
pros	FBgn0004595	C1	C1-9	C1-9-1
Sox102F	FBgn0039938	C1	C1-9	C1-9-1
CtBP	FBgn0020496	C1	C1-9	C1-9-1
arm	FBgn0000117	C1	C1-9	C1-9-2
shg	FBgn0003391	C1	C1-9	C1-9-2
yata	FBgn0260990	C1	C1-9	C1-9-2
nkd	FBgn0002945	C1	C1-9	C1-9-2
lute	FBgn0262871	C1	C1-9	C1-9-2
p120ctn	FBgn0260799	C1	C1-9	C1-9-2
pygo	FBgn0043900	C1	C1-9	C1-9-3
Apc2	FBgn0026598	C1	C1-9	C1-9-3
Axn	FBgn0026597	C1	C1-9	C1-9-3
lgs	FBgn0039907	C1	C1-9	C1-9-3
CG10898	FBgn0037911	C1	C1-9	C1-9-3
Apc	FBgn0015589	C1	C1-9	C1-9-3
Irbp18	FBgn0036126	C1	C1-10	C1-10-1
dmrt11E	FBgn0030477	C1	C1-10	C1-10-1
Eip74EF	FBgn0000567	C1	C1-10	C1-10-1
slbo	FBgn0005638	C1	C1-10	C1-10-1
NfI	FBgn0042696	C1	C1-10	C1-10-1
crc	FBgn0000370	C1	C1-10	C1-10-1
twf	FBgn0038206	C1	C1-10	C1-10-1
Tlk	FBgn0283657	C1	C1-10	C1-10-1
maf-S	FBgn0034534	C1	C1-10	C1-10-2
CG7786	FBgn0034096	C1	C1-10	C1-10-2
Atf6	FBgn0033010	C1	C1-10	C1-10-2
CG16815	FBgn0032491	C1	C1-10	C1-10-2
CG16813	FBgn0032490	C1	C1-10	C1-10-2
REPTOR-BP	FBgn0032202	C1	C1-10	C1-10-2
Rtca	FBgn0025630	C1	C1-10	C1-10-3
Xbp1	FBgn0021872	C1	C1-10	C1-10-3
cbt	FBgn0043364	C1	C1-10	C1-10-3
Pep	FBgn0004401	C1	C1-10	C1-10-3
CG2678	FBgn0014931	C1	C1-10	C1-10-3
Smyd4-2	FBgn0036282	C1	C1-11
Pbp49	FBgn0260398	C1	C1-11
Pbp95	FBgn0037540	C1	C1-11
Cdc2rk	FBgn0013435	C1	C1-11
Hsp60A	FBgn0015245	C1	C1-11
Rtf1	FBgn0034722	C1	C1-11
Bdp1	FBgn0032512	C1	C1-11
CG15286	FBgn0028531	C1	C1-11
lok	FBgn0019686	C1	C1-11
Pbp45	FBgn0038371	C1	C1-11
Pitslre	FBgn0016696	C1	C1-11
RIOK2	FBgn0039306	C1	C1-11
l(1)G0320	FBgn0028327	C2	C2-1	C2-1-1
Mgat2	FBgn0039738	C2	C2-1	C2-1-1
kek2	FBgn0015400	C2	C2-1	C2-1-1
tfc	FBgn0035199	C2	C2-1	C2-1-1
Vap33	FBgn0029687	C2	C2-1	C2-1-1
CG43055	FBgn0262357	C2	C2-1	C2-1-1
CG17593	FBgn0031544	C2	C2-1	C2-1-1
lectin-46Cb	FBgn0040092	C2	C2-1	C2-1-1
Itgbn	FBgn0010395	C2	C2-1	C2-1-1
lectin-46Ca	FBgn0040093	C2	C2-1	C2-1-1
Spn47C	FBgn0033574	C2	C2-1	C2-1-1
kek5	FBgn0031016	C2	C2-1	C2-1-1
CAH16	FBgn0040628	C2	C2-1	C2-1-1
Stim	FBgn0045073	C2	C2-1	C2-1-1
Tango1	FBgn0286898	C2	C2-1	C2-1-1
Sfp24F	FBgn0259958	C2	C2-1	C2-1-1
EMC10	FBgn0052441	C2	C2-1	C2-1-1
CG5367	FBgn0032228	C2	C2-1	C2-1-1
lectin-37Da	FBgn0053532	C2	C2-1	C2-1-1
CG42335	FBgn0259237	C2	C2-1	C2-1-1
kek6	FBgn0039862	C2	C2-1	C2-1-1
Lectin-galC1	FBgn0016675	C2	C2-1	C2-1-1
Ance-2	FBgn0032535	C2	C2-1	C2-1-2
CG13430	FBgn0034518	C2	C2-1	C2-1-2
CG15116	FBgn0034415	C2	C2-1	C2-1-2
Lar	FBgn0000464	C2	C2-1	C2-1-2
Syb	FBgn0003660	C2	C2-1	C2-1-2
CAH9	FBgn0039486	C2	C2-1	C2-1-2
p24-1	FBgn0030341	C2	C2-1	C2-1-2
nrv2	FBgn0015777	C2	C2-1	C2-1-2
CG3253	FBgn0041706	C2	C2-1	C2-1-2
Hs6st	FBgn0038755	C2	C2-1	C2-1-2
CG4914	FBgn0036436	C2	C2-1	C2-1-2
CG31787	FBgn0051787	C2	C2-1	C2-1-2
CG18735	FBgn0042098	C2	C2-1	C2-1-2
twr	FBgn0262801	C2	C2-1	C2-1-2
nSyb	FBgn0013342	C2	C2-1	C2-1-2
svr	FBgn0004648	C2	C2-1	C2-1-2
CG14015	FBgn0031716	C2	C2-1	C2-1-2
CG3355	FBgn0031619	C2	C2-1	C2-1-2
CG4613	FBgn0036427	C2	C2-1	C2-1-2
Spn31A	FBgn0032178	C2	C2-1	C2-1-2
CG17919	FBgn0037433	C2	C2-1	C2-1-2
anchor	FBgn0036741	C2	C2-1	C2-1-3
tsg	FBgn0003865	C2	C2-1	C2-1-3
babo	FBgn0011300	C2	C2-1	C2-1-3
cv	FBgn0000394	C2	C2-1	C2-1-3
Ppt1	FBgn0030057	C2	C2-1	C2-1-3
tkv	FBgn0003716	C2	C2-1	C2-1-3
gbb	FBgn0024234	C2	C2-1	C2-1-3
Toll-9	FBgn0036978	C2	C2-1	C2-1-3
dpp	FBgn0000490	C2	C2-1	C2-1-3
Actbeta	FBgn0024913	C2	C2-1	C2-1-3
myo	FBgn0026199	C2	C2-1	C2-1-3
sax	FBgn0003317	C2	C2-1	C2-1-3
put	FBgn0003169	C2	C2-1	C2-1-3
scw	FBgn0005590	C2	C2-1	C2-1-3
mav	FBgn0039914	C2	C2-1	C2-1-3
Nepl18	FBgn0039611	C2	C2-1	C2-1-4
Ama	FBgn0000071	C2	C2-1	C2-1-4
CG5250	FBgn0038691	C2	C2-1	C2-1-4
CG3662	FBgn0031285	C2	C2-1	C2-1-4
tpr	FBgn0034661	C2	C2-1	C2-1-4
CG11703	FBgn0038690	C2	C2-1	C2-1-4
CG33310	FBgn0053310	C2	C2-1	C2-1-4
CG3795	FBgn0025378	C2	C2-1	C2-1-4
Glg1	FBgn0264561	C2	C2-1	C2-1-4
CG17134	FBgn0032304	C2	C2-1	C2-1-4
CG9294	FBgn0034666	C2	C2-1	C2-1-4
Nepl13	FBgn0039022	C2	C2-1	C2-1-4
beta4GalNAcTB	FBgn0039625	C2	C2-1	C2-1-4
PPYR1	FBgn0030623	C2	C2-1	C2-1-4
CG17575	FBgn0250842	C2	C2-2	C2-2-1
CG42564	FBgn0260766	C2	C2-2	C2-2-1
Pgant6	FBgn0035375	C2	C2-2	C2-2-1
CG7579	FBgn0036528	C2	C2-2	C2-2-1
CG7565	FBgn0035833	C2	C2-2	C2-2-1
Plod	FBgn0036147	C2	C2-2	C2-2-1
CG30467	FBgn0050467	C2	C2-2	C2-2-1
CG10651	FBgn0032853	C2	C2-2	C2-2-1
CG42827	FBgn0262009	C2	C2-2	C2-2-1
Mmp2	FBgn0033438	C2	C2-2	C2-2-1
IA-2	FBgn0031294	C2	C2-2	C2-2-1
Timp	FBgn0025879	C2	C2-2	C2-2-1
CG11159	FBgn0034539	C2	C2-2	C2-2-1
CG9822	FBgn0034623	C2	C2-2	C2-2-1
CG34002	FBgn0054002	C2	C2-2	C2-2-1
Spn77Bc	FBgn0036970	C2	C2-2	C2-2-1
Pgant9	FBgn0050463	C2	C2-2	C2-2-1
caps	FBgn0023095	C2	C2-2	C2-2-2
melt	FBgn0023001	C2	C2-2	C2-2-2
Mal-A2	FBgn0002569	C2	C2-2	C2-2-2
btl	FBgn0285896	C2	C2-2	C2-2-2
Drl-2	FBgn0033791	C2	C2-2	C2-2-2
sr	FBgn0003499	C2	C2-2	C2-2-2
CG10000	FBgn0039596	C2	C2-2	C2-2-2
sev	FBgn0003366	C2	C2-2	C2-2-2
CG17239	FBgn0042186	C2	C2-2	C2-2-2
gol	FBgn0004919	C2	C2-2	C2-2-2
Mal-A4	FBgn0033294	C2	C2-2	C2-2-2
Mal-A3	FBgn0002571	C2	C2-2	C2-2-2
CG30062	FBgn0050062	C2	C2-2	C2-2-2
bnl	FBgn0014135	C2	C2-2	C2-2-2
Pal1	FBgn0283510	C2	C2-2	C2-2-3
l(3)80Fg	FBgn0287183	C2	C2-2	C2-2-3
CG12951	FBgn0037677	C2	C2-2	C2-2-3
opm	FBgn0264389	C2	C2-2	C2-2-3
CG8299	FBgn0034052	C2	C2-2	C2-2-3
Mal-A1	FBgn0002570	C2	C2-2	C2-2-3
Phae2	FBgn0263235	C2	C2-2	C2-2-3
FucTA	FBgn0036485	C2	C2-2	C2-2-3
Ser8	FBgn0019928	C2	C2-2	C2-2-3
CG16749	FBgn0037678	C2	C2-2	C2-2-3
CAH5	FBgn0040629	C2	C2-2	C2-2-3
Nepl14	FBgn0039023	C2	C2-2	C2-2-4
CG6271	FBgn0039476	C2	C2-2	C2-2-4
CG16756	FBgn0029765	C2	C2-2	C2-2-4
CG8564	FBgn0035776	C2	C2-2	C2-2-4
FucTC	FBgn0044872	C2	C2-2	C2-2-4
mesh	FBgn0051004	C2	C2-2	C2-2-4
CG30037	FBgn0050037	C2	C2-2	C2-2-4
FucTD	FBgn0035217	C2	C2-2	C2-2-4
Cals	FBgn0039928	C2	C2-2	C2-2-4
CG16799	FBgn0034538	C2	C2-2	C2-2-4
CG4266	FBgn0034598	C2	C2-2	C2-2-5
stumps	FBgn0020299	C2	C2-2	C2-2-5
htl	FBgn0010389	C2	C2-2	C2-2-5
CG4847	FBgn0034229	C2	C2-2	C2-2-5
CG1889	FBgn0030164	C2	C2-2	C2-2-5
FucT6	FBgn0030327	C2	C2-2	C2-2-5
CG41520	FBgn0087011	C2	C2-2	C2-2-5
Ccn	FBgn0052183	C2	C2-2	C2-2-5
CG31832	FBgn0051832	C2	C2-2	C2-2-5
ArfGAP1	FBgn0020655	C2	C2-2	C2-2-5
scpr-C	FBgn0037879	C2	C2-2	C2-2-6
CG7304	FBgn0036527	C2	C2-2	C2-2-6
CG3640	FBgn0035042	C2	C2-2	C2-2-6
scpr-B	FBgn0037888	C2	C2-2	C2-2-6
oxt	FBgn0015360	C2	C2-2	C2-2-6
CG32679	FBgn0052679	C2	C2-2	C2-2-6
CG31296	FBgn0051296	C2	C2-2	C2-2-6
CG17974	FBgn0034624	C2	C2-2	C2-2-6
CG7407	FBgn0037134	C2	C2-2	C2-2-6
Pgant4	FBgn0051956	C2	C2-2	C2-2-6
Sb	FBgn0003319	C2	C2-3	C2-3-1
isoQC	FBgn0036999	C2	C2-3	C2-3-1
IM33	FBgn0031561	C2	C2-3	C2-3-1
CG6414	FBgn0029690	C2	C2-3	C2-3-1
CG43165	FBgn0262721	C2	C2-3	C2-3-1
CG30036	FBgn0050036	C2	C2-3	C2-3-1
l(2)k05911	FBgn0284244	C2	C2-3	C2-3-1
Spn28Da	FBgn0051902	C2	C2-3	C2-3-1
CG4678	FBgn0030778	C2	C2-3	C2-3-1
CG31515	FBgn0051515	C2	C2-3	C2-3-1
CG8539	FBgn0035791	C2	C2-3	C2-3-1
CG10031	FBgn0031563	C2	C2-3	C2-3-1
CG43777	FBgn0264299	C2	C2-3	C2-3-1
Appl	FBgn0000108	C2	C2-3	C2-3-1
Spn42Da	FBgn0265137	C2	C2-3	C2-3-1
CG42780	FBgn0261848	C2	C2-3	C2-3-1
CG3604	FBgn0031562	C2	C2-3	C2-3-1
Spn42Dd	FBgn0028988	C2	C2-3	C2-3-1
be	FBgn0052594	C2	C2-3	C2-3-2
CG32808	FBgn0052808	C2	C2-3	C2-3-2
CG43775	FBgn0264297	C2	C2-3	C2-3-2
Tim17b2	FBgn0020371	C2	C2-3	C2-3-2
l(1)G0289	FBgn0028331	C2	C2-3	C2-3-2
Ag5r2	FBgn0020508	C2	C2-3	C2-3-2
dtn	FBgn0262730	C2	C2-3	C2-3-2
CG13937	FBgn0035287	C2	C2-3	C2-3-2
CG43776	FBgn0264298	C2	C2-3	C2-3-2
gammaTry	FBgn0010359	C2	C2-3	C2-3-2
CG31776	FBgn0051776	C2	C2-3	C2-3-2
CG6788	FBgn0030880	C2	C2-3	C2-3-2
Spn42Db	FBgn0033112	C2	C2-3	C2-3-2
ItgaPS4	FBgn0034005	C2	C2-3	C2-3-3
Spn43Aa	FBgn0024294	C2	C2-3	C2-3-3
sfl	FBgn0020251	C2	C2-3	C2-3-3
ItgaPS5	FBgn0034880	C2	C2-3	C2-3-3
CG7509	FBgn0035575	C2	C2-3	C2-3-3
magu	FBgn0262169	C2	C2-3	C2-3-3
CG32191	FBgn0052191	C2	C2-3	C2-3-3
Spn53F	FBgn0034195	C2	C2-3	C2-3-3
CG8562	FBgn0035779	C2	C2-3	C2-3-3
CG8560	FBgn0035781	C2	C2-3	C2-3-3
scb	FBgn0286785	C2	C2-3	C2-3-3
Spn42Dc	FBgn0033113	C2	C2-3	C2-3-3
etaTry	FBgn0011554	C2	C2-3	C2-3-4
deltaTry	FBgn0010358	C2	C2-3	C2-3-4
CG31681	FBgn0051681	C2	C2-3	C2-3-4
Lrrk	FBgn0038816	C2	C2-3	C2-3-4
CG30031	FBgn0050031	C2	C2-3	C2-3-4
CG31642	FBgn0051642	C2	C2-3	C2-3-4
zetaTry	FBgn0011556	C2	C2-3	C2-3-4
thetaTry	FBgn0011555	C2	C2-3	C2-3-4
Ubqn	FBgn0031057	C2	C2-3	C2-3-4
CG42264	FBgn0259149	C2	C2-3	C2-3-4
alphaTry	FBgn0003863	C2	C2-3	C2-3-4
Eph	FBgn0025936	C2	C2-3	C2-3-4
LManV	FBgn0032068	C2	C2-3	C2-3-5
Try29F	FBgn0015316	C2	C2-3	C2-3-5
CG31954	FBgn0051954	C2	C2-3	C2-3-5
CG30025	FBgn0050025	C2	C2-3	C2-3-5
mys	FBgn0004657	C2	C2-3	C2-3-5
CG13748	FBgn0033355	C2	C2-3	C2-3-5
Fit1	FBgn0035498	C2	C2-3	C2-3-5
alpha-Man-IIa	FBgn0011740	C2	C2-3	C2-3-5
Ppa	FBgn0020257	C2	C2-3	C2-3-6
betaTry	FBgn0010357	C2	C2-3	C2-3-6
Jon25Bi	FBgn0020906	C2	C2-3	C2-3-6
CG8952	FBgn0030688	C2	C2-3	C2-3-6
CG6980	FBgn0039228	C2	C2-3	C2-3-6
slow	FBgn0035539	C2	C2-4	C2-4-1
CG1791	FBgn0030163	C2	C2-4	C2-4-1
mmd	FBgn0259110	C2	C2-4	C2-4-1
CadN2	FBgn0262018	C2	C2-4	C2-4-1
l(3)72Dr	FBgn0263608	C2	C2-4	C2-4-1
botv	FBgn0027535	C2	C2-4	C2-4-1
if	FBgn0001250	C2	C2-4	C2-4-1
stj	FBgn0261041	C2	C2-4	C2-4-1
FucTB	FBgn0032117	C2	C2-4	C2-4-1
CG7798	FBgn0034092	C2	C2-4	C2-4-1
sca	FBgn0003326	C2	C2-4	C2-4-1
Spn42De	FBgn0033115	C2	C2-4	C2-4-2
CG6766	FBgn0032398	C2	C2-4	C2-4-2
Nepl19	FBgn0039612	C2	C2-4	C2-4-2
Amy-p	FBgn0000079	C2	C2-4	C2-4-2
CG8563	FBgn0035777	C2	C2-4	C2-4-2
Spn28F	FBgn0028987	C2	C2-4	C2-4-2
Dpp10	FBgn0031835	C2	C2-4	C2-4-2
Amy-d	FBgn0000078	C2	C2-4	C2-4-2
CG13085	FBgn0032780	C2	C2-4	C2-4-2
CG8673	FBgn0031986	C2	C2-4	C2-4-2
LysB	FBgn0004425	C2	C2-4	C2-4-2
CG3038	FBgn0040373	C2	C2-4	C2-4-2
Spase22-23	FBgn0039172	C2	C2-4	C2-4-2
CG11034	FBgn0031741	C2	C2-4	C2-4-2
CG31371	FBgn0051371	C2	C2-4	C2-4-2
CG31743	FBgn0032618	C2	C2-4	C2-4-3
LysS	FBgn0004430	C2	C2-4	C2-4-3
sog	FBgn0003463	C2	C2-4	C2-4-3
Pgant8	FBgn0036529	C2	C2-4	C2-4-3
LysP	FBgn0004429	C2	C2-4	C2-4-3
scpr-A	FBgn0037889	C2	C2-4	C2-4-3
LysE	FBgn0004428	C2	C2-4	C2-4-3
tok	FBgn0004885	C2	C2-4	C2-4-3
stol	FBgn0028863	C2	C2-4	C2-4-3
LysX	FBgn0004431	C2	C2-4	C2-4-3
CG14024	FBgn0031697	C2	C2-4	C2-4-4
Glt	FBgn0001114	C2	C2-4	C2-4-4
Spn55B	FBgn0028983	C2	C2-4	C2-4-4
LysD	FBgn0004427	C2	C2-4	C2-4-4
CG1371	FBgn0033482	C2	C2-4	C2-4-4
CG8668	FBgn0031988	C2	C2-4	C2-4-4
epsilonTry	FBgn0010425	C2	C2-4	C2-4-4
olf413	FBgn0037153	C2	C2-4	C2-4-4
GILT2	FBgn0039099	C2	C2-4	C2-4-4
CG10359	FBgn0035452	C2	C2-4	C2-4-4
CG9109	FBgn0031765	C2	C2-4	C2-4-5
CG33128	FBgn0053128	C2	C2-4	C2-4-5
CG5863	FBgn0038507	C2	C2-4	C2-4-5
CG5235	FBgn0036565	C2	C2-4	C2-4-5
CG31661	FBgn0051661	C2	C2-4	C2-4-5
aln	FBgn0035179	C2	C2-4	C2-4-5
CG4306	FBgn0036787	C2	C2-4	C2-4-5
nrv1	FBgn0015776	C2	C2-4	C2-4-5
CG11357	FBgn0035558	C2	C2-4	C2-4-5
CG6508	FBgn0032303	C2	C2-4	C2-4-5
CG15117	FBgn0034417	C2	C2-5	C2-5-1
Nep2	FBgn0027570	C2	C2-5	C2-5-1
Nep5	FBgn0039478	C2	C2-5	C2-5-1
CG2145	FBgn0030251	C2	C2-5	C2-5-1
Nepl21	FBgn0027578	C2	C2-5	C2-5-1
Nepl15	FBgn0039024	C2	C2-5	C2-5-1
CG11999	FBgn0037312	C2	C2-5	C2-5-1
goe	FBgn0027528	C2	C2-5	C2-5-1
Nep3	FBgn0031081	C2	C2-5	C2-5-1
Nep1	FBgn0029843	C2	C2-5	C2-5-1
Nepl7	FBgn0032442	C2	C2-5	C2-5-1
Gp93	FBgn0039562	C2	C2-5	C2-5-1
Pdi	FBgn0286818	C2	C2-5	C2-5-1
Loxl2	FBgn0034660	C2	C2-5	C2-5-1
Nepl4	FBgn0031805	C2	C2-5	C2-5-1
Kul	FBgn0039688	C2	C2-5	C2-5-2
CG6168	FBgn0036154	C2	C2-5	C2-5-2
CG9400	FBgn0030562	C2	C2-5	C2-5-2
Nep6	FBgn0030425	C2	C2-5	C2-5-2
Pgant1	FBgn0034025	C2	C2-5	C2-5-2
CG8172	FBgn0033362	C2	C2-5	C2-5-2
Nepl5	FBgn0031808	C2	C2-5	C2-5-2
Pgant5	FBgn0031681	C2	C2-5	C2-5-2
Spn38F	FBgn0028986	C2	C2-5	C2-5-2
Tace	FBgn0039734	C2	C2-5	C2-5-2
Nepl10	FBgn0033742	C2	C2-5	C2-5-2
Est-6	FBgn0000592	C2	C2-5	C2-5-3
CG32313	FBgn0052313	C2	C2-5	C2-5-3
CG8483	FBgn0038126	C2	C2-5	C2-5-3
Nepl12	FBgn0037727	C2	C2-5	C2-5-3
lectin-28C	FBgn0040099	C2	C2-5	C2-5-3
Toll-6	FBgn0036494	C2	C2-5	C2-5-3
Pgant35A	FBgn0001970	C2	C2-5	C2-5-3
sotv	FBgn0029175	C2	C2-5	C2-5-3
Chpf	FBgn0263005	C2	C2-5	C2-5-3
NaPi-T	FBgn0016684	C2	C2-5	C2-5-3
Nrk	FBgn0020391	C2	C2-5	C2-5-3
CG8773	FBgn0038135	C2	C2-5	C2-5-4
Nep4	FBgn0038818	C2	C2-5	C2-5-4
CG7049	FBgn0035102	C2	C2-5	C2-5-4
PEK	FBgn0037327	C2	C2-5	C2-5-4
gzl	FBgn0037442	C2	C2-5	C2-5-4
alpha-Man-Ia	FBgn0259170	C2	C2-5	C2-5-4
Hsc70-3	FBgn0001218	C2	C2-5	C2-5-4
CG11192	FBgn0034507	C2	C2-5	C2-5-4
Nep7	FBgn0039564	C2	C2-5	C2-5-4
beta4GalNAcTA	FBgn0027538	C2	C2-5	C2-5-5
Meltrin	FBgn0265140	C2	C2-5	C2-5-5
CG6283	FBgn0039474	C2	C2-5	C2-5-5
wb	FBgn0261563	C2	C2-5	C2-5-5
mew	FBgn0004456	C2	C2-5	C2-5-5
brn	FBgn0000221	C2	C2-5	C2-5-5
Sema5c	FBgn0284221	C2	C2-6	C2-6-1
Sema1b	FBgn0016059	C2	C2-6	C2-6-1
Mo25	FBgn0017572	C2	C2-6	C2-6-1
RhoGAPp190	FBgn0026375	C2	C2-6	C2-6-1
Sema1a	FBgn0011259	C2	C2-6	C2-6-1
N	FBgn0004647	C2	C2-6	C2-6-1
PlexB	FBgn0025740	C2	C2-6	C2-6-1
CG10916	FBgn0034312	C2	C2-6	C2-6-1
nvy	FBgn0005636	C2	C2-6	C2-6-1
Sema2a	FBgn0011260	C2	C2-6	C2-6-1
Cow	FBgn0039054	C2	C2-6	C2-6-1
CG31183	FBgn0051183	C2	C2-6	C2-6-1
Sema2b	FBgn0264273	C2	C2-6	C2-6-1
PlexA	FBgn0025741	C2	C2-6	C2-6-1
Gyc32E	FBgn0010197	C2	C2-6	C2-6-1
Mal-A7	FBgn0033296	C2	C2-6	C2-6-2
JhI-21	FBgn0028425	C2	C2-6	C2-6-2
Xpd	FBgn0261850	C2	C2-6	C2-6-2
Pi3K68D	FBgn0015278	C2	C2-6	C2-6-2
Mdr65	FBgn0004513	C2	C2-6	C2-6-2
CG33253	FBgn0030992	C2	C2-6	C2-6-2
Egfr	FBgn0003731	C2	C2-6	C2-6-2
Ptp10D	FBgn0004370	C2	C2-6	C2-6-2
Sulf1	FBgn0040271	C2	C2-6	C2-6-2
Pgant2	FBgn0031530	C2	C2-6	C2-6-2
Alk	FBgn0040505	C2	C2-6	C2-6-2
Mal-A8	FBgn0033297	C2	C2-6	C2-6-2
Sdr	FBgn0038279	C2	C2-6	C2-6-3
Ilp6	FBgn0044047	C2	C2-6	C2-6-3
CG14507	FBgn0039655	C2	C2-6	C2-6-3
Jon65Aiv	FBgn0250815	C2	C2-6	C2-6-3
Ae2	FBgn0036043	C2	C2-6	C2-6-3
CG18417	FBgn0035780	C2	C2-6	C2-6-3
Est-P	FBgn0000594	C2	C2-6	C2-6-3
InR	FBgn0283499	C2	C2-6	C2-6-3
Pgant3	FBgn0027558	C2	C2-6	C2-6-3
Ilp2	FBgn0036046	C2	C2-6	C2-6-3
CG13398	FBgn0032042	C2	C2-6	C2-6-3
CG4009	FBgn0038469	C2	C2-6	C2-6-4
sisA	FBgn0003411	C2	C2-6	C2-6-4
GABPI	FBgn0031495	C2	C2-6	C2-6-4
CG10702	FBgn0032752	C2	C2-6	C2-6-4
Ids	FBgn0035445	C2	C2-6	C2-6-4
Mal-A6	FBgn0050360	C2	C2-6	C2-6-4
Qsox4	FBgn0051413	C2	C2-6	C2-6-4
hwt	FBgn0264542	C2	C2-7	C2-7-1
arr	FBgn0000119	C2	C2-7	C2-7-1
wg	FBgn0284084	C2	C2-7	C2-7-1
wdp	FBgn0034718	C2	C2-7	C2-7-1
Frq1	FBgn0030897	C2	C2-7	C2-7-1
otk	FBgn0004839	C2	C2-7	C2-7-1
fz3	FBgn0027343	C2	C2-7	C2-7-1
otk2	FBgn0267728	C2	C2-7	C2-7-1
fz2	FBgn0016797	C2	C2-7	C2-7-1
fz	FBgn0001085	C2	C2-7	C2-7-1
pk	FBgn0003090	C2	C2-7	C2-7-1
dlp	FBgn0041604	C2	C2-7	C2-7-2
Wnt4	FBgn0010453	C2	C2-7	C2-7-2
Wnt6	FBgn0031902	C2	C2-7	C2-7-2
Wnt2	FBgn0004360	C2	C2-7	C2-7-2
CG10939	FBgn0010620	C2	C2-7	C2-7-2
fz4	FBgn0027342	C2	C2-7	C2-7-2
Wnt5	FBgn0010194	C2	C2-7	C2-7-2
Mp	FBgn0260660	C2	C2-7	C2-7-2
por	FBgn0004957	C2	C2-7	C2-7-2
wls	FBgn0036141	C2	C2-7	C2-7-2
jing	FBgn0086655	C2	C2-7	C2-7-3
ptc	FBgn0003892	C2	C2-7	C2-7-3
rho	FBgn0004635	C2	C2-7	C2-7-3
ihog	FBgn0031872	C2	C2-7	C2-7-3
shf	FBgn0003390	C2	C2-7	C2-7-3
hh	FBgn0004644	C2	C2-7	C2-7-3
aos	FBgn0004569	C2	C2-7	C2-7-3
vn	FBgn0003984	C2	C2-7	C2-7-3
ru	FBgn0003295	C2	C2-7	C2-7-3
spi	FBgn0005672	C2	C2-7	C2-7-3
mib1	FBgn0263601	C2	C2-7	C2-7-4
Ncoa6	FBgn0031698	C2	C2-7	C2-7-4
fng	FBgn0011591	C2	C2-7	C2-7-4
dnt	FBgn0024245	C2	C2-7	C2-7-4
Delta	FBgn0000463	C2	C2-7	C2-7-4
Utx	FBgn0260749	C2	C2-7	C2-7-4
Ser	FBgn0004197	C2	C2-7	C2-7-4
fra	FBgn0011592	C2	C2-7	C2-7-5
NetA	FBgn0015773	C2	C2-7	C2-7-5
NetB	FBgn0015774	C2	C2-7	C2-7-5
unc-5	FBgn0034013	C2	C2-7	C2-7-5
Trim9	FBgn0051721	C2	C2-7	C2-7-5
Ance-4	FBgn0033366	C2	C2-7	C2-7-5
Sdc	FBgn0010415	C2	C2-8	C2-8-1
Tsf1	FBgn0022355	C2	C2-8	C2-8-1
Mmp1	FBgn0035049	C2	C2-8	C2-8-1
Kal1	FBgn0039155	C2	C2-8	C2-8-1
Tsp96F	FBgn0027865	C2	C2-8	C2-8-1
NijA	FBgn0036101	C2	C2-8	C2-8-1
Spn28Dc	FBgn0031973	C2	C2-8	C2-8-1
CG11170	FBgn0034705	C2	C2-8	C2-8-1
daw	FBgn0031461	C2	C2-8	C2-8-1
Spn28B	FBgn0083141	C2	C2-8	C2-8-1
CG16826	FBgn0032505	C2	C2-8	C2-8-1
cysu	FBgn0038511	C2	C2-8	C2-8-1
Obp99c	FBgn0039682	C2	C2-8	C2-8-1
Fs	FBgn0259878	C2	C2-8	C2-8-1
dally	FBgn0263930	C2	C2-8	C2-8-1
MP1	FBgn0027930	C2	C2-8	C2-8-2
Sp7	FBgn0037515	C2	C2-8	C2-8-2
Spn27A	FBgn0028990	C2	C2-8	C2-8-2
PPO2	FBgn0033367	C2	C2-8	C2-8-2
Ser7	FBgn0019929	C2	C2-8	C2-8-2
Hayan	FBgn0030925	C2	C2-8	C2-8-2
psh	FBgn0030926	C2	C2-8	C2-8-2
Spn77Ba	FBgn0262057	C2	C2-8	C2-8-2
PPO1	FBgn0283437	C2	C2-8	C2-8-2
gd	FBgn0000808	C2	C2-8	C2-8-3
NT1	FBgn0261526	C2	C2-8	C2-8-3
snk	FBgn0003450	C2	C2-8	C2-8-3
spz	FBgn0003495	C2	C2-8	C2-8-3
spz5	FBgn0035379	C2	C2-8	C2-8-3
ea	FBgn0000533	C2	C2-8	C2-8-3
pip	FBgn0003089	C2	C2-8	C2-8-3
modSP	FBgn0051217	C2	C2-8	C2-8-4
CG3700	FBgn0034796	C2	C2-8	C2-8-4
nec	FBgn0002930	C2	C2-8	C2-8-4
CG31145	FBgn0051145	C2	C2-8	C2-8-4
CG18233	FBgn0036795	C2	C2-8	C2-8-4
CG18132	FBgn0031345	C2	C2-8	C2-8-4
Ance	FBgn0012037	C2	C2-9	C2-9-1
TM9SF3	FBgn0035622	C2	C2-9	C2-9-1
CG33303	FBgn0053303	C2	C2-9	C2-9-1
cathD	FBgn0029093	C2	C2-9	C2-9-1
Cds	FBgn0010350	C2	C2-9	C2-9-1
Tango9	FBgn0260744	C2	C2-9	C2-9-1
Ost48	FBgn0014868	C2	C2-9	C2-9-1
Dad1	FBgn0263852	C2	C2-9	C2-9-1
CG5854	FBgn0039130	C2	C2-9	C2-9-1
CG31729	FBgn0051729	C2	C2-9	C2-9-1
Stt3A	FBgn0031149	C2	C2-9	C2-9-1
Atpalpha	FBgn0002921	C2	C2-9	C2-9-1
OstDelta	FBgn0034277	C2	C2-9	C2-9-1
Scamp	FBgn0040285	C2	C2-9	C2-9-1
ZnT33D	FBgn0051860	C2	C2-9	C2-9-2
GCS1	FBgn0030289	C2	C2-9	C2-9-2
shv	FBgn0031256	C2	C2-9	C2-9-2
Ire1	FBgn0261984	C2	C2-9	C2-9-2
ZnT41F	FBgn0025693	C2	C2-9	C2-9-2
ZnT86D	FBgn0037875	C2	C2-9	C2-9-2
ZnT63C	FBgn0035432	C2	C2-9	C2-9-2
Sec63	FBgn0035771	C2	C2-9	C2-9-3
Mpcp2	FBgn0026409	C2	C2-9	C2-9-3
CDC50	FBgn0030752	C2	C2-9	C2-9-3
Pngl	FBgn0033050	C2	C2-9	C2-9-3
wal	FBgn0010516	C2	C2-9	C2-9-3
Sec61alpha	FBgn0086357	C2	C2-9	C2-9-3
SsRbeta	FBgn0011016	C2	C2-9	C2-9-4
Lfg	FBgn0025692	C2	C2-9	C2-9-4
CG13707	FBgn0035578	C2	C2-9	C2-9-4
betaTub85D	FBgn0003889	C2	C2-9	C2-9-4
Phb2	FBgn0010551	C2	C2-9	C2-9-4
CG10616	FBgn0036286	C2	C2-9	C2-9-5
CG16979	FBgn0036512	C2	C2-9	C2-9-5
CG11857	FBgn0039303	C2	C2-9	C2-9-5
Sc2	FBgn0035471	C2	C2-9	C2-9-5
KdelR	FBgn0267330	C2	C2-9	C2-9-5
CG16995	FBgn0031412	C2	C2-10	C2-10-1
Tret1-1	FBgn0050035	C2	C2-10	C2-10-1
wrapper	FBgn0025878	C2	C2-10	C2-10-1
Ag5r	FBgn0015010	C2	C2-10	C2-10-1
CG7231	FBgn0031968	C2	C2-10	C2-10-1
Nrx-IV	FBgn0013997	C2	C2-10	C2-10-1
CG34049	FBgn0054049	C2	C2-10	C2-10-1
Nrg	FBgn0264975	C2	C2-10	C2-10-1
Cont	FBgn0037240	C2	C2-10	C2-10-1
Tsf2	FBgn0036299	C2	C2-10	C2-10-1
CG5506	FBgn0036766	C2	C2-10	C2-10-1
CG4270	FBgn0031407	C2	C2-10	C2-10-1
CG8642	FBgn0033312	C2	C2-10	C2-10-2
Cad96Ca	FBgn0022800	C2	C2-10	C2-10-2
CG30281	FBgn0050281	C2	C2-10	C2-10-2
Toll-7	FBgn0034476	C2	C2-10	C2-10-2
CG5550	FBgn0034160	C2	C2-10	C2-10-2
Tollo	FBgn0029114	C2	C2-10	C2-10-2
Agpat3	FBgn0036623	C2	C2-10	C2-10-3
Nct	FBgn0039234	C2	C2-10	C2-10-3
GCS2beta	FBgn0032643	C2	C2-10	C2-10-3
Psn	FBgn0284421	C2	C2-10	C2-10-3
Gp210	FBgn0266580	C2	C2-10	C2-10-3
mGluR	FBgn0019985	C2	C2-10	C2-10-3
ced-6	FBgn0029092	C2	C2-11	C2-11-1
CG7025	FBgn0031930	C2	C2-11	C2-11-1
drpr	FBgn0027594	C2	C2-11	C2-11-1
ATP6AP2	FBgn0037671	C2	C2-11	C2-11-1
CG32379	FBgn0052379	C2	C2-11	C2-11-1
Lamp1	FBgn0032949	C2	C2-11	C2-11-1
CG3097	FBgn0029804	C2	C2-11	C2-11-1
CG31821	FBgn0051821	C2	C2-11	C2-11-1
VhaAC39-1	FBgn0285910	C2	C2-11	C2-11-2
VhaM9.7-b	FBgn0028663	C2	C2-11	C2-11-2
Vha100-1	FBgn0028671	C2	C2-11	C2-11-2
Vha100-2	FBgn0028670	C2	C2-11	C2-11-2
Vha100-4	FBgn0038613	C2	C2-11	C2-11-2
CG7071	FBgn0260467	C2	C2-11	C2-11-2
VhaAC45	FBgn0262515	C2	C2-11	C2-11-2
betaGlu	FBgn0270927	C2	C2-11	C2-11-3
CG32751	FBgn0052751	C2	C2-11	C2-11-3
Nepl20	FBgn0039613	C2	C2-11	C2-11-3
lectin-33A	FBgn0040096	C2	C2-11	C2-11-3
Loxl1	FBgn0039848	C2	C2-11	C2-11-3
Nepl17	FBgn0039609	C2	C2-11	C2-11-3
CG3502	FBgn0046253	C2	C2-12	C2-12-1
CG8654	FBgn0034479	C2	C2-12	C2-12-1
CG31343	FBgn0051343	C2	C2-12	C2-12-1
CG4829	FBgn0030796	C2	C2-12	C2-12-1
CG17636	FBgn0025837	C2	C2-12	C2-12-1
CG31233	FBgn0051233	C2	C2-12	C2-12-1
CG46339	FBgn0285963	C2	C2-12	C2-12-2
miple1	FBgn0027111	C2	C2-12	C2-12-2
nrv3	FBgn0032946	C2	C2-12	C2-12-2
how	FBgn0264491	C2	C2-12	C2-12-2
Ptp99A	FBgn0004369	C2	C2-12	C2-12-2
CG9806	FBgn0030222	C2	C2-12	C2-12-3
Tsp86D	FBgn0037848	C2	C2-12	C2-12-3
Ptp4E	FBgn0004368	C2	C2-12	C2-12-3
kuz	FBgn0259984	C2	C2-12	C2-12-3
SP1029	FBgn0263236	C2	C2-12	C2-12-3
CG31445	FBgn0051445	C2	C2-12	C2-12-3
CG14516	FBgn0039640	C2	C2-12	C2-12-3
CG2111	FBgn0030223	C2	C2-12	C2-12-3
CG18284	FBgn0043825	C2	C2-12	C2-12-3
CG5162	FBgn0030828	C2	C2-13	C2-13-1
Yp3	FBgn0004047	C2	C2-13	C2-13-1
Obp51a	FBgn0043530	C2	C2-13	C2-13-1
Spn77Bb	FBgn0036969	C2	C2-13	C2-13-1
Yp2	FBgn0005391	C2	C2-13	C2-13-1
Yp1	FBgn0004045	C2	C2-13	C2-13-1
CecA1	FBgn0000276	C2	C2-13	C2-13-1
CARPB	FBgn0052698	C2	C2-13	C2-13-2
CG6277	FBgn0039475	C2	C2-13	C2-13-2
CG11007	FBgn0034455	C2	C2-13	C2-13-2
kar	FBgn0001296	C2	C2-13	C2-13-2
CG4267	FBgn0264979	C2	C2-13	C2-13-2
Dg	FBgn0034072	C2	C2-13	C2-13-2
sxe2	FBgn0038398	C2	C2-13	C2-13-2
CG7367	FBgn0031976	C2	C2-13	C2-13-2
CG6296	FBgn0039470	C2	C2-13	C2-13-2
CG5966	FBgn0029831	C2	C2-13	C2-13-2
Dys	FBgn0260003	C2	C2-13	C2-13-2
Ca-Ma2d	FBgn0261999	C2	C2-13	C2-13-2
CG6847	FBgn0030884	C2	C2-14
HDAC3	FBgn0025825	C2	C2-14
Cog4	FBgn0032258	C2	C2-14
CHOp24	FBgn0029709	C2	C2-14
CG9372	FBgn0036891	C2	C2-14
CG17283	FBgn0038505	C2	C2-14
p24-2	FBgn0053105	C2	C2-14
Mtpbeta	FBgn0025352	C2	C2-14
Trap1	FBgn0026761	C2	C2-14
Paics	FBgn0020513	C2	C2-14
Hexo2	FBgn0041629	C2	C2-14
bai	FBgn0045866	C2	C2-14
CG11459	FBgn0037396	C2	C2-14
tctn	FBgn0261697	C2	C2-14
polyph	FBgn0033572	C2	C2-14
CG2918	FBgn0023529	C2	C2-14
Tapdelta	FBgn0021795	C2	C2-14
CG6347	FBgn0033874	C2	C2-14
bon	FBgn0023097	C3	C3-1	C3-1-1
HmgZ	FBgn0010228	C3	C3-1	C3-1-1
vvl	FBgn0086680	C3	C3-1	C3-1-1
dmGlut	FBgn0010497	C3	C3-1	C3-1-1
Nelf-A	FBgn0038872	C3	C3-1	C3-1-1
CG11597	FBgn0036212	C3	C3-1	C3-1-1
YL-1	FBgn0032321	C3	C3-1	C3-1-1
Pp4-19C	FBgn0023177	C3	C3-1	C3-1-1
CG10348	FBgn0032707	C3	C3-1	C3-1-1
nht	FBgn0041103	C3	C3-1	C3-1-1
pb	FBgn0051481	C3	C3-1	C3-1-1
Rpb4	FBgn0263757	C3	C3-1	C3-1-1
CG1894	FBgn0039585	C3	C3-1	C3-1-1
TH1	FBgn0010416	C3	C3-1	C3-1-1
acj6	FBgn0000028	C3	C3-1	C3-1-1
NELF-B	FBgn0027553	C3	C3-1	C3-1-1
PpV	FBgn0003139	C3	C3-1	C3-1-1
NFAT	FBgn0030505	C3	C3-1	C3-1-2
Pburs	FBgn0264810	C3	C3-1	C3-1-2
TfIIEalpha	FBgn0015828	C3	C3-1	C3-1-2
slp2	FBgn0004567	C3	C3-1	C3-1-2
CG3309	FBgn0029756	C3	C3-1	C3-1-2
Ptx1	FBgn0020912	C3	C3-1	C3-1-2
ash2	FBgn0000139	C3	C3-1	C3-1-2
PpD5	FBgn0005778	C3	C3-1	C3-1-2
Pp1-Y1	FBgn0261399	C3	C3-1	C3-1-2
Burs	FBgn0038901	C3	C3-1	C3-1-2
Rel	FBgn0014018	C3	C3-1	C3-1-2
CG7839	FBgn0036124	C3	C3-1	C3-1-2
twi	FBgn0003900	C3	C3-1	C3-1-2
gsb-n	FBgn0001147	C3	C3-1	C3-1-2
RpL10	FBgn0024733	C3	C3-1	C3-1-2
Tip60	FBgn0026080	C3	C3-1	C3-1-2
Pp1-Y2	FBgn0046698	C3	C3-1	C3-1-2
brk	FBgn0024250	C3	C3-1	C3-1-2
CG32812	FBgn0025642	C3	C3-1	C3-1-2
PpN58A	FBgn0025573	C3	C3-1	C3-1-2
CG7156	FBgn0038588	C3	C3-1	C3-1-2
Rchy1	FBgn0031816	C3	C3-1	C3-1-2
kmg	FBgn0032473	C3	C3-1	C3-1-3
CG5665	FBgn0036977	C3	C3-1	C3-1-3
tws	FBgn0004889	C3	C3-1	C3-1-3
CG8765	FBgn0036900	C3	C3-1	C3-1-3
niki	FBgn0045980	C3	C3-1	C3-1-3
CG1344	FBgn0027507	C3	C3-1	C3-1-3
Awh	FBgn0013751	C3	C3-1	C3-1-3
tHMG1	FBgn0038978	C3	C3-1	C3-1-3
tHMG2	FBgn0038979	C3	C3-1	C3-1-3
CG42741	FBgn0261705	C3	C3-1	C3-1-3
tj	FBgn0000964	C3	C3-1	C3-1-3
Spt5	FBgn0040273	C3	C3-1	C3-1-4
Eip78C	FBgn0004865	C3	C3-1	C3-1-4
Dr	FBgn0000492	C3	C3-1	C3-1-4
Spt6	FBgn0028982	C3	C3-1	C3-1-4
PpY-55A	FBgn0003140	C3	C3-1	C3-1-4
CG32264	FBgn0052264	C3	C3-1	C3-1-4
PpD6	FBgn0005779	C3	C3-1	C3-1-4
Sirt7	FBgn0039631	C3	C3-1	C3-1-4
Hakai	FBgn0032812	C3	C3-1	C3-1-4
Maf1	FBgn0267861	C3	C3-1	C3-1-4
so	FBgn0003460	C3	C3-2	C3-2-1
vir-1	FBgn0043841	C3	C3-2	C3-2-1
Hmx	FBgn0264005	C3	C3-2	C3-2-1
sbb	FBgn0285917	C3	C3-2	C3-2-1
rn	FBgn0267337	C3	C3-2	C3-2-1
Doc2	FBgn0035956	C3	C3-2	C3-2-1
tll	FBgn0003720	C3	C3-2	C3-2-1
bsh	FBgn0000529	C3	C3-2	C3-2-1
C15	FBgn0004863	C3	C3-2	C3-2-1
Sobp	FBgn0033654	C3	C3-2	C3-2-1
Doc1	FBgn0028789	C3	C3-2	C3-2-2
mid	FBgn0261963	C3	C3-2	C3-2-2
Abd-B	FBgn0000015	C3	C3-2	C3-2-2
CycG	FBgn0039858	C3	C3-2	C3-2-2
tin	FBgn0004110	C3	C3-2	C3-2-2
CG15772	FBgn0029799	C3	C3-2	C3-2-2
CG3223	FBgn0037538	C3	C3-2	C3-2-2
pan	FBgn0085432	C3	C3-2	C3-2-2
CG31848	FBgn0051848	C3	C3-2	C3-2-2
Hr78	FBgn0015239	C3	C3-2	C3-2-3
Sp1	FBgn0020378	C3	C3-2	C3-2-3
CG15547	FBgn0039809	C3	C3-2	C3-2-3
CG14044	FBgn0031650	C3	C3-2	C3-2-3
mamo	FBgn0267033	C3	C3-2	C3-2-3
zen	FBgn0004053	C3	C3-2	C3-2-3
CG5013	FBgn0038396	C3	C3-2	C3-2-3
dsx	FBgn0000504	C3	C3-2	C3-2-3
kni	FBgn0001320	C3	C3-2	C3-2-3
CG14305	FBgn0038630	C3	C3-2	C3-2-4
exd	FBgn0000611	C3	C3-2	C3-2-4
unc-4	FBgn0024184	C3	C3-2	C3-2-4
HHEX	FBgn0038852	C3	C3-2	C3-2-4
lbe	FBgn0011278	C3	C3-2	C3-2-4
hkb	FBgn0261434	C3	C3-2	C3-2-4
Plzf	FBgn0032401	C3	C3-2	C3-2-4
abd-A	FBgn0000014	C3	C3-2	C3-2-4
CG32425	FBgn0052425	C3	C3-2	C3-2-4
Mst77F	FBgn0086915	C3	C3-2	C3-2-5
B-H1	FBgn0011758	C3	C3-2	C3-2-5
CG42797	FBgn0261931	C3	C3-2	C3-2-5
P32	FBgn0034259	C3	C3-2	C3-2-5
fig	FBgn0039694	C3	C3-2	C3-2-5
CG15646	FBgn0030665	C3	C3-2	C3-2-5
CG13041	FBgn0036605	C3	C3-2	C3-2-5
rtp	FBgn0087005	C3	C3-2	C3-2-6
Atx-1	FBgn0029907	C3	C3-2	C3-2-6
CG15478	FBgn0029955	C3	C3-2	C3-2-6
ems	FBgn0000576	C3	C3-2	C3-2-6
CG1394	FBgn0030277	C3	C3-2	C3-2-6
Sox21b	FBgn0042630	C3	C3-2	C3-2-6
ct	FBgn0004198	C3	C3-2	C3-2-7
org-1	FBgn0021767	C3	C3-2	C3-2-7
IPIP	FBgn0031768	C3	C3-2	C3-2-7
Nelf-E	FBgn0017430	C3	C3-2	C3-2-7
Npl4	FBgn0039348	C3	C3-2	C3-2-7
Ufd1-like	FBgn0036136	C3	C3-2	C3-2-7
ftz	FBgn0001077	C3	C3-3	C3-3-1
y	FBgn0004034	C3	C3-3	C3-3-1
d	FBgn0262029	C3	C3-3	C3-3-1
Vsx1	FBgn0263511	C3	C3-3	C3-3-1
Rnp4F	FBgn0014024	C3	C3-3	C3-3-1
CG12084	FBgn0043458	C3	C3-3	C3-3-1
Leash	FBgn0037856	C3	C3-3	C3-3-1
Top2	FBgn0284220	C3	C3-3	C3-3-1
CkIIalpha	FBgn0264492	C3	C3-3	C3-3-1
Mes2	FBgn0037207	C3	C3-3	C3-3-1
Mi-2	FBgn0262519	C3	C3-3	C3-3-1
CG15564	FBgn0039833	C3	C3-3	C3-3-1
MEP-1	FBgn0035357	C3	C3-3	C3-3-1
elgi	FBgn0283649	C3	C3-3	C3-3-1
elB	FBgn0004858	C3	C3-3	C3-3-1
Gug	FBgn0010825	C3	C3-3	C3-3-1
CG2926	FBgn0037344	C3	C3-3	C3-3-1
pdm3	FBgn0261588	C3	C3-3	C3-3-1
Tim10	FBgn0027360	C3	C3-3	C3-3-1
CG6227	FBgn0030631	C3	C3-3	C3-3-1
al	FBgn0000061	C3	C3-3	C3-3-1
spri	FBgn0085443	C3	C3-3	C3-3-1
CG42668	FBgn0261550	C3	C3-3	C3-3-1
CG34163	FBgn0085192	C3	C3-3	C3-3-1
mbm	FBgn0086912	C3	C3-3	C3-3-1
CkIIbeta	FBgn0000259	C3	C3-3	C3-3-2
CG12054	FBgn0039831	C3	C3-3	C3-3-2
Ssl	FBgn0015300	C3	C3-3	C3-3-2
CG13773	FBgn0042092	C3	C3-3	C3-3-2
Antp	FBgn0260642	C3	C3-3	C3-3-2
Oli	FBgn0032651	C3	C3-3	C3-3-2
CG11835	FBgn0031264	C3	C3-3	C3-3-2
cdc14	FBgn0031952	C3	C3-3	C3-3-2
l(2)37Cd	FBgn0086445	C3	C3-3	C3-3-2
CkIIbeta2	FBgn0026136	C3	C3-3	C3-3-2
CG9727	FBgn0037445	C3	C3-3	C3-3-2
Dd	FBgn0029067	C3	C3-3	C3-3-3
CG3081	FBgn0025613	C3	C3-3	C3-3-3
Vsx2	FBgn0263512	C3	C3-3	C3-3-3
CG4820	FBgn0037876	C3	C3-3	C3-3-3
CG8134	FBgn0030671	C3	C3-3	C3-3-3
CG10600	FBgn0032717	C3	C3-3	C3-3-3
htt	FBgn0027655	C3	C3-3	C3-3-3
dl	FBgn0260632	C3	C3-3	C3-3-3
uzip	FBgn0004055	C3	C3-3	C3-3-3
DEF8	FBgn0046296	C3	C3-3	C3-3-3
CG3909	FBgn0027524	C3	C3-3	C3-3-4
hyx	FBgn0037657	C3	C3-3	C3-3-4
Atu	FBgn0019637	C3	C3-3	C3-3-4
atms	FBgn0010750	C3	C3-3	C3-3-4
Ctr9	FBgn0035205	C3	C3-3	C3-3-4
CG34149	FBgn0083985	C3	C3-3	C3-3-5
CG4415	FBgn0031296	C3	C3-3	C3-3-5
betaNACtes4	FBgn0030566	C3	C3-3	C3-3-5
Ravus	FBgn0038128	C3	C3-3	C3-3-5
CG4424	FBgn0038765	C3	C3-3	C3-3-5
Ccdc85	FBgn0031488	C3	C3-4	C3-4-1
I-3	FBgn0261624	C3	C3-4	C3-4-1
CG7029	FBgn0039026	C3	C3-4	C3-4-1
Spindly	FBgn0031549	C3	C3-4	C3-4-1
corolla	FBgn0267967	C3	C3-4	C3-4-1
CG3880	FBgn0035057	C3	C3-4	C3-4-1
Dsp1	FBgn0278608	C3	C3-4	C3-4-1
mars	FBgn0033845	C3	C3-4	C3-4-1
I-2	FBgn0028429	C3	C3-4	C3-4-1
ec	FBgn0000542	C3	C3-4	C3-4-1
Nop17l	FBgn0033224	C3	C3-4	C3-4-1
Zasp66	FBgn0035917	C3	C3-4	C3-4-1
ASPP	FBgn0034606	C3	C3-4	C3-4-1
Pp1-13C	FBgn0003132	C3	C3-4	C3-4-1
Asx	FBgn0261823	C3	C3-4	C3-4-1
CG6701	FBgn0033889	C3	C3-4	C3-4-1
Ppi1	FBgn0051025	C3	C3-4	C3-4-1
PPP1R15	FBgn0034948	C3	C3-4	C3-4-1
side-VI	FBgn0083950	C3	C3-4	C3-4-1
Met	FBgn0002723	C3	C3-4	C3-4-1
neb	FBgn0004374	C3	C3-4	C3-4-1
Kdm4A	FBgn0033233	C3	C3-4	C3-4-1
NiPp1	FBgn0026402	C3	C3-4	C3-4-1
Pp1alpha-96A	FBgn0003134	C3	C3-4	C3-4-1
CG42748	FBgn0261802	C3	C3-4	C3-4-1
CG15705	FBgn0034104	C3	C3-4	C3-4-2
Pp1-87B	FBgn0004103	C3	C3-4	C3-4-2
CG17118	FBgn0032291	C3	C3-4	C3-4-2
su(sable)	FBgn0003575	C3	C3-4	C3-4-2
CG31244	FBgn0051244	C3	C3-4	C3-4-2
mri	FBgn0035107	C3	C3-4	C3-4-2
sds22	FBgn0028992	C3	C3-4	C3-4-2
CG9170	FBgn0030716	C3	C3-4	C3-4-2
CG4282	FBgn0034114	C3	C3-4	C3-4-2
Sara	FBgn0026369	C3	C3-4	C3-4-2
trx	FBgn0003862	C3	C3-4	C3-4-2
CG6380	FBgn0032632	C3	C3-4	C3-4-2
CG13994	FBgn0031772	C3	C3-4	C3-4-2
ZAP3	FBgn0052685	C3	C3-4	C3-4-3
Gbs-70E	FBgn0036428	C3	C3-4	C3-4-3
Optix	FBgn0025360	C3	C3-4	C3-4-3
ey	FBgn0005558	C3	C3-4	C3-4-3
Su(var)2-10	FBgn0003612	C3	C3-4	C3-4-3
stc	FBgn0001978	C3	C3-4	C3-4-3
CG12620	FBgn0032626	C3	C3-4	C3-4-3
flw	FBgn0000711	C3	C3-4	C3-4-3
Gbs-76A	FBgn0036862	C3	C3-4	C3-4-3
Hr39	FBgn0261239	C3	C3-4	C3-4-3
MYPT-75D	FBgn0036801	C3	C3-4	C3-4-3
CG13458	FBgn0036479	C3	C3-4	C3-4-3
CG15435	FBgn0031608	C3	C3-5	C3-5-1
elav	FBgn0260400	C3	C3-5	C3-5-1
drm	FBgn0024244	C3	C3-5	C3-5-1
eve	FBgn0000606	C3	C3-5	C3-5-1
Ubx	FBgn0003944	C3	C3-5	C3-5-1
eg	FBgn0000560	C3	C3-5	C3-5-1
d4	FBgn0033015	C3	C3-5	C3-5-1
scro	FBgn0287186	C3	C3-5	C3-5-1
CG11617	FBgn0031232	C3	C3-5	C3-5-1
ecd	FBgn0000543	C3	C3-5	C3-5-1
CG6933	FBgn0036952	C3	C3-5	C3-5-2
Xrp1	FBgn0261113	C3	C3-5	C3-5-2
B-H2	FBgn0004854	C3	C3-5	C3-5-2
cad	FBgn0000251	C3	C3-5	C3-5-2
Pp2A-29B	FBgn0260439	C3	C3-5	C3-5-2
wrd	FBgn0042693	C3	C3-5	C3-5-2
tant	FBgn0028980	C3	C3-5	C3-5-2
mei-S332	FBgn0002715	C3	C3-5	C3-5-2
SPE	FBgn0039102	C3	C3-5	C3-5-3
dimm	FBgn0023091	C3	C3-5	C3-5-3
mts	FBgn0004177	C3	C3-5	C3-5-3
PSR	FBgn0038948	C3	C3-5	C3-5-3
CG9876	FBgn0034821	C3	C3-5	C3-5-3
nompB	FBgn0016919	C3	C3-5	C3-5-3
Tap42	FBgn0051852	C3	C3-5	C3-5-3
PIP4K	FBgn0039924	C3	C3-5	C3-5-3
vis	FBgn0033748	C3	C3-5	C3-5-4
CG15445	FBgn0031161	C3	C3-5	C3-5-4
Camp	FBgn0034210	C3	C3-5	C3-5-4
achi	FBgn0033749	C3	C3-5	C3-5-4
CG8173	FBgn0030864	C3	C3-5	C3-5-4
CG10570	FBgn0040992	C3	C3-5	C3-5-5
CG9578	FBgn0031094	C3	C3-5	C3-5-5
CG17325	FBgn0040993	C3	C3-5	C3-5-5
CG1461	FBgn0030558	C3	C3-5	C3-5-5
Pph13	FBgn0023489	C3	C3-5	C3-5-5
Wee1	FBgn0011737	C3	C3-6	C3-6-1
PR-Set7	FBgn0011474	C3	C3-6	C3-6-1
ab	FBgn0264442	C3	C3-6	C3-6-1
br	FBgn0283451	C3	C3-6	C3-6-1
mei-41	FBgn0004367	C3	C3-6	C3-6-1
MCPH1	FBgn0260959	C3	C3-6	C3-6-1
danr	FBgn0039283	C3	C3-6	C3-6-1
tai	FBgn0041092	C3	C3-6	C3-6-1
BtbVII	FBgn0263108	C3	C3-6	C3-6-2
bab1	FBgn0004870	C3	C3-6	C3-6-2
ken	FBgn0011236	C3	C3-6	C3-6-2
CG32121	FBgn0052121	C3	C3-6	C3-6-2
bab2	FBgn0025525	C3	C3-6	C3-6-2
lolal	FBgn0022238	C3	C3-6	C3-6-2
Trl	FBgn0013263	C3	C3-6	C3-6-2
ttk	FBgn0003870	C3	C3-6	C3-6-2
fru	FBgn0004652	C3	C3-6	C3-6-3
CkIIalpha-i3	FBgn0025676	C3	C3-6	C3-6-3
CG10979	FBgn0037379	C3	C3-6	C3-6-3
CG18135	FBgn0036837	C3	C3-6	C3-6-3
AstC-R1	FBgn0036790	C3	C3-6	C3-6-3
CG4570	FBgn0037844	C3	C3-6	C3-6-3
lola	FBgn0283521	C3	C3-6	C3-6-3
hng2	FBgn0037634	C3	C3-6	C3-6-4
stwl	FBgn0003459	C3	C3-6	C3-6-4
CG5280	FBgn0035952	C3	C3-6	C3-6-4
CG17154	FBgn0036246	C3	C3-6	C3-6-4
CG12496	FBgn0040385	C3	C3-6	C3-6-4
hng1	FBgn0034599	C3	C3-6	C3-6-4
rib	FBgn0003254	C3	C3-6	C3-6-5
Dref	FBgn0015664	C3	C3-6	C3-6-5
CG31688	FBgn0263355	C3	C3-6	C3-6-5
CG34376	FBgn0085405	C3	C3-6	C3-6-5
XNP	FBgn0039338	C3	C3-6	C3-6-5
Taf5	FBgn0010356	C3	C3-7	C3-7-1
Taf8	FBgn0022724	C3	C3-7	C3-7-1
Taf2	FBgn0011836	C3	C3-7	C3-7-1
Taf10b	FBgn0026324	C3	C3-7	C3-7-1
Taf4	FBgn0010280	C3	C3-7	C3-7-1
Taf10	FBgn0028398	C3	C3-7	C3-7-1
Taf9	FBgn0000617	C3	C3-7	C3-7-1
Usf	FBgn0029711	C3	C3-7	C3-7-1
bip2	FBgn0026262	C3	C3-7	C3-7-1
Taf6	FBgn0010417	C3	C3-7	C3-7-1
sa	FBgn0002842	C3	C3-7	C3-7-1
Taf13	FBgn0032847	C3	C3-7	C3-7-2
Alh	FBgn0261238	C3	C3-7	C3-7-2
Taf11	FBgn0011291	C3	C3-7	C3-7-2
CG17829	FBgn0025635	C3	C3-7	C3-7-2
Trf2	FBgn0261793	C3	C3-7	C3-7-2
Tbp	FBgn0003687	C3	C3-7	C3-7-2
TfIIA-L	FBgn0011289	C3	C3-7	C3-7-2
TfIIA-S	FBgn0013347	C3	C3-7	C3-7-2
Cfp1	FBgn0030121	C3	C3-7	C3-7-3
inv	FBgn0001269	C3	C3-7	C3-7-3
Spt7	FBgn0030874	C3	C3-7	C3-7-3
Ada1-2	FBgn0051866	C3	C3-7	C3-7-3
en	FBgn0000577	C3	C3-7	C3-7-3
cpx	FBgn0041605	C3	C3-7	C3-7-4
moon	FBgn0030373	C3	C3-7	C3-7-4
Kdm4B	FBgn0053182	C3	C3-7	C3-7-4
stau	FBgn0003520	C3	C3-7	C3-7-4
l(3)neo38	FBgn0265276	C3	C3-7	C3-7-4
CG14965	FBgn0035414	C3	C3-8	C3-8-1
Pcf11	FBgn0264962	C3	C3-8	C3-8-1
dmrt99B	FBgn0039683	C3	C3-8	C3-8-1
cbc	FBgn0033842	C3	C3-8	C3-8-1
w	FBgn0003996	C3	C3-8	C3-8-1
cm	FBgn0000330	C3	C3-8	C3-8-1
CG31955	FBgn0051955	C3	C3-8	C3-8-1
net	FBgn0002931	C3	C3-8	C3-8-2
Lim1	FBgn0026411	C3	C3-8	C3-8-2
Lpt	FBgn0263667	C3	C3-8	C3-8-2
sage	FBgn0037672	C3	C3-8	C3-8-2
disco	FBgn0000459	C3	C3-8	C3-8-2
Slip1	FBgn0024728	C3	C3-8	C3-8-2
CG30178	FBgn0050178	C3	C3-8	C3-8-2
Mnt	FBgn0023215	C3	C3-8	C3-8-2
erm	FBgn0031375	C3	C3-8	C3-8-2
bin3	FBgn0263144	C3	C3-8	C3-8-2
CG6770	FBgn0032400	C3	C3-8	C3-8-3
CG31802	FBgn0051802	C3	C3-8	C3-8-3
tbrd-3	FBgn0050417	C3	C3-8	C3-8-3
SPARC	FBgn0026562	C3	C3-8	C3-8-3
tbrd-2	FBgn0034423	C3	C3-8	C3-8-3
CG13667	FBgn0035890	C3	C3-8	C3-8-4
CG33672	FBgn0061360	C3	C3-8	C3-8-4
CG6523	FBgn0032509	C3	C3-8	C3-8-4
CG14407	FBgn0030584	C3	C3-8	C3-8-4
CIAPIN1	FBgn0001977	C3	C3-8	C3-8-4
Pc	FBgn0003042	C3	C3-9	C3-9-1
ph-p	FBgn0004861	C3	C3-9	C3-9-1
lawc	FBgn0262976	C3	C3-9	C3-9-1
corto	FBgn0010313	C3	C3-9	C3-9-1
prc	FBgn0028573	C3	C3-9	C3-9-1
l(3)73Ah	FBgn0002283	C3	C3-9	C3-9-1
Sce	FBgn0003330	C3	C3-9	C3-9-1
CG14073	FBgn0036814	C3	C3-9	C3-9-1
ph-d	FBgn0004860	C3	C3-9	C3-9-1
stx	FBgn0052676	C3	C3-9	C3-9-1
mop	FBgn0036448	C3	C3-9	C3-9-1
RYBP	FBgn0034763	C3	C3-9	C3-9-1
Su(z)2	FBgn0265623	C3	C3-9	C3-9-1
Psc	FBgn0005624	C3	C3-9	C3-9-1
srp	FBgn0003507	C3	C3-9	C3-9-2
Pgam5	FBgn0023517	C3	C3-9	C3-9-2
CG11672	FBgn0037563	C3	C3-9	C3-9-2
CG4617	FBgn0029936	C3	C3-9	C3-9-2
grh	FBgn0259211	C3	C3-9	C3-9-2
Bem46	FBgn0025109	C3	C3-9	C3-9-2
CG11562	FBgn0031247	C3	C3-10
CG31988	FBgn0051988	C3	C3-10
CG30461	FBgn0050461	C3	C3-10
CG8136	FBgn0037616	C3	C3-10
CG31624	FBgn0051624	C3	C3-10
CG2267	FBgn0039792	C3	C3-10
Nnp-1	FBgn0022069	C4	C4-1	C4-1-1
CG8939	FBgn0030720	C4	C4-1	C4-1-1
RpL24-like	FBgn0037899	C4	C4-1	C4-1-1
Ns1	FBgn0038473	C4	C4-1	C4-1-1
Ns2	FBgn0034243	C4	C4-1	C4-1-1
CG2691	FBgn0030504	C4	C4-1	C4-1-1
Dgp-1	FBgn0027836	C4	C4-1	C4-1-1
larp	FBgn0261618	C4	C4-1	C4-1-1
Ip259	FBgn0025366	C4	C4-1	C4-1-1
Non1	FBgn0028473	C4	C4-1	C4-1-1
mRpL2	FBgn0036135	C4	C4-1	C4-1-1
CG12493	FBgn0035571	C4	C4-1	C4-1-1
CG1234	FBgn0037489	C4	C4-1	C4-1-1
CG18746	FBgn0042103	C4	C4-1	C4-1-1
alt	FBgn0038535	C4	C4-1	C4-1-1
Rs1	FBgn0021995	C4	C4-1	C4-1-1
CG43867	FBgn0264449	C4	C4-1	C4-1-2
Sarm	FBgn0262579	C4	C4-1	C4-1-2
CG9253	FBgn0032919	C4	C4-1	C4-1-2
pit	FBgn0266581	C4	C4-1	C4-1-2
CG10086	FBgn0037517	C4	C4-1	C4-1-2
row	FBgn0033998	C4	C4-1	C4-1-2
l(1)G0020	FBgn0027330	C4	C4-1	C4-1-2
CG8611	FBgn0027602	C4	C4-1	C4-1-2
Tailor	FBgn0037470	C4	C4-1	C4-1-2
CG8478	FBgn0037746	C4	C4-1	C4-1-2
Dis3l2	FBgn0035111	C4	C4-1	C4-1-2
pav	FBgn0011692	C4	C4-1	C4-1-2
Srp72	FBgn0038810	C4	C4-1	C4-1-2
CG3995	FBgn0038472	C4	C4-1	C4-1-2
BEAF-32	FBgn0015602	C4	C4-1	C4-1-2
CG32409	FBgn0052409	C4	C4-1	C4-1-3
ppan	FBgn0010770	C4	C4-1	C4-1-3
CG32344	FBgn0052344	C4	C4-1	C4-1-3
RpS19b	FBgn0039129	C4	C4-1	C4-1-3
CG3817	FBgn0038275	C4	C4-1	C4-1-3
CG9775	FBgn0037261	C4	C4-1	C4-1-3
Surf6	FBgn0038746	C4	C4-1	C4-1-3
CG7208	FBgn0038575	C4	C4-1	C4-1-3
alphaKap4	FBgn0035657	C4	C4-1	C4-1-3
Nop56	FBgn0038964	C4	C4-1	C4-1-3
CG7006	FBgn0039233	C4	C4-1	C4-1-3
Non3	FBgn0038585	C4	C4-1	C4-1-3
CG8545	FBgn0033741	C4	C4-1	C4-1-3
nop5	FBgn0026196	C4	C4-1	C4-1-3
Rbm13	FBgn0030067	C4	C4-1	C4-1-4
CG12288	FBgn0032620	C4	C4-1	C4-1-4
CG4806	FBgn0260456	C4	C4-1	C4-1-4
Top1	FBgn0004924	C4	C4-1	C4-1-4
RpL7-like	FBgn0032404	C4	C4-1	C4-1-4
CG16753	FBgn0035393	C4	C4-1	C4-1-4
CG11563	FBgn0039868	C4	C4-1	C4-1-4
CG6712	FBgn0032408	C4	C4-1	C4-1-4
CG13096	FBgn0032050	C4	C4-1	C4-1-4
CG6937	FBgn0038989	C4	C4-1	C4-1-4
CG1785	FBgn0030061	C4	C4-1	C4-1-4
l(2)k09848	FBgn0284246	C4	C4-1	C4-1-4
CG32708	FBgn0052708	C4	C4-1	C4-1-4
Hlc	FBgn0001565	C4	C4-1	C4-1-4
CG6724	FBgn0032298	C4	C4-1	C4-1-5
CG4038	FBgn0011824	C4	C4-1	C4-1-5
Mys45A	FBgn0033379	C4	C4-1	C4-1-5
l(2)09851	FBgn0022288	C4	C4-1	C4-1-5
CG5033	FBgn0028744	C4	C4-1	C4-1-5
CG10341	FBgn0032701	C4	C4-1	C4-1-5
Vdup1	FBgn0035103	C4	C4-1	C4-1-5
CG1542	FBgn0039828	C4	C4-1	C4-1-5
eIF6	FBgn0034915	C4	C4-1	C4-1-5
CG4364	FBgn0032138	C4	C4-1	C4-1-5
CG8043	FBgn0037610	C4	C4-2	C4-2-1
vig	FBgn0024183	C4	C4-2	C4-2-1
Map205	FBgn0002645	C4	C4-2	C4-2-1
mRpL3	FBgn0030686	C4	C4-2	C4-2-1
CG1129	FBgn0037279	C4	C4-2	C4-2-1
Nup50	FBgn0033264	C4	C4-2	C4-2-1
mRpL12	FBgn0011787	C4	C4-2	C4-2-1
CG13407	FBgn0038931	C4	C4-2	C4-2-1
eIF4H1	FBgn0262734	C4	C4-2	C4-2-1
mRpL19	FBgn0037608	C4	C4-2	C4-2-1
vlc	FBgn0259978	C4	C4-2	C4-2-1
mRpL10	FBgn0031231	C4	C4-2	C4-2-1
CG30447	FBgn0050447	C4	C4-2	C4-2-1
mRpL53	FBgn0050481	C4	C4-2	C4-2-1
AhcyL1	FBgn0035371	C4	C4-2	C4-2-1
mRpL39	FBgn0036462	C4	C4-2	C4-2-1
Cbp20	FBgn0022943	C4	C4-2	C4-2-2
Cbp80	FBgn0022942	C4	C4-2	C4-2-2
del	FBgn0086251	C4	C4-2	C4-2-2
epsilonCOP	FBgn0027496	C4	C4-2	C4-2-2
cuff	FBgn0260932	C4	C4-2	C4-2-2
Ars2	FBgn0033062	C4	C4-2	C4-2-2
CG3434	FBgn0036000	C4	C4-2	C4-2-2
CG11444	FBgn0029715	C4	C4-2	C4-2-2
Uba5	FBgn0030305	C4	C4-2	C4-2-2
RanGAP	FBgn0003346	C4	C4-2	C4-2-2
ND-ACP	FBgn0011361	C4	C4-2	C4-2-3
tra	FBgn0003741	C4	C4-2	C4-2-3
vito	FBgn0052418	C4	C4-2	C4-2-3
CG17266	FBgn0033089	C4	C4-2	C4-2-3
eIF4E1	FBgn0015218	C4	C4-2	C4-2-3
CG15019	FBgn0035541	C4	C4-2	C4-2-3
U2A	FBgn0033210	C4	C4-2	C4-2-3
snf	FBgn0003449	C4	C4-2	C4-2-3
pps	FBgn0082831	C4	C4-2	C4-2-3
CG8223	FBgn0037624	C4	C4-2	C4-2-3
Mapmodulin	FBgn0034282	C4	C4-2	C4-2-4
La	FBgn0011638	C4	C4-2	C4-2-4
Dek	FBgn0026533	C4	C4-2	C4-2-4
CG18178	FBgn0036035	C4	C4-2	C4-2-4
RpLP0-like	FBgn0033485	C4	C4-2	C4-2-4
Set	FBgn0014879	C4	C4-2	C4-2-4
Nrd1	FBgn0030344	C4	C4-2	C4-2-4
CG5973	FBgn0031914	C4	C4-2	C4-2-4
Tango4	FBgn0030365	C4	C4-2	C4-2-5
cyp33	FBgn0028382	C4	C4-2	C4-2-5
Nop60B	FBgn0259937	C4	C4-2	C4-2-5
mRpL1	FBgn0037566	C4	C4-2	C4-2-5
Wdr92	FBgn0036771	C4	C4-2	C4-2-5
btz	FBgn0045862	C4	C4-2	C4-2-5
CG15014	FBgn0035532	C4	C4-2	C4-2-5
CG3594	FBgn0035063	C4	C4-2	C4-2-5
CG6094	FBgn0032261	C4	C4-3	C4-3-1
mRpS18A	FBgn0051450	C4	C4-3	C4-3-1
mRpL32	FBgn0039835	C4	C4-3	C4-3-1
mRpL23	FBgn0035335	C4	C4-3	C4-3-1
mRpL41	FBgn0034001	C4	C4-3	C4-3-1
mRpL38	FBgn0030552	C4	C4-3	C4-3-1
mRpL17	FBgn0035122	C4	C4-3	C4-3-1
mRpS30	FBgn0030692	C4	C4-3	C4-3-1
mRpL13	FBgn0032720	C4	C4-3	C4-3-1
U2af38	FBgn0017457	C4	C4-3	C4-3-2
CG31550	FBgn0051550	C4	C4-3	C4-3-2
LS2	FBgn0034834	C4	C4-3	C4-3-2
U2af50	FBgn0005411	C4	C4-3	C4-3-2
CG6418	FBgn0036104	C4	C4-3	C4-3-2
betaNACtes3	FBgn0052601	C4	C4-3	C4-3-2
Prp3	FBgn0036915	C4	C4-3	C4-3-2
CG10324	FBgn0038454	C4	C4-3	C4-3-3
CG8635	FBgn0033317	C4	C4-3	C4-3-3
Pfk	FBgn0003071	C4	C4-3	C4-3-3
Dhx15	FBgn0033160	C4	C4-3	C4-3-3
CG14104	FBgn0040786	C4	C4-3	C4-3-3
Srp54	FBgn0024285	C4	C4-3	C4-3-3
128up	FBgn0010339	C4	C4-3	C4-3-3
CG3542	FBgn0031492	C4	C4-3	C4-3-4
hfp	FBgn0028577	C4	C4-3	C4-3-4
CG7564	FBgn0036734	C4	C4-3	C4-3-4
CG4119	FBgn0028474	C4	C4-3	C4-3-4
CG42724	FBgn0261641	C4	C4-3	C4-3-4
snRNP-U1-70K	FBgn0016978	C4	C4-3	C4-3-4
CG9135	FBgn0031769	C4	C4-3	C4-3-4
Top3beta	FBgn0026015	C4	C4-3	C4-3-5
CG3224	FBgn0029885	C4	C4-3	C4-3-5
CG9684	FBgn0037583	C4	C4-3	C4-3-5
U4-U6-60K	FBgn0036733	C4	C4-3	C4-3-5
Tdrd3	FBgn0036450	C4	C4-3	C4-3-5
PRAS40	FBgn0267824	C4	C4-4	C4-4-1
spag	FBgn0015544	C4	C4-4	C4-4-1
pont	FBgn0040078	C4	C4-4	C4-4-1
IKKepsilon	FBgn0086657	C4	C4-4	C4-4-1
Tor	FBgn0021796	C4	C4-4	C4-4-1
rept	FBgn0040075	C4	C4-4	C4-4-1
Zdhhc8	FBgn0085478	C4	C4-4	C4-4-1
lqfR	FBgn0261279	C4	C4-4	C4-4-1
Rop	FBgn0004574	C4	C4-4	C4-4-1
CG16908	FBgn0037741	C4	C4-4	C4-4-1
nclb	FBgn0263510	C4	C4-4	C4-4-2
Rheb	FBgn0041191	C4	C4-4	C4-4-2
tyf	FBgn0026083	C4	C4-4	C4-4-2
gig	FBgn0005198	C4	C4-4	C4-4-2
CG5726	FBgn0034313	C4	C4-4	C4-4-2
CG31111	FBgn0051111	C4	C4-4	C4-4-2
Tsc1	FBgn0026317	C4	C4-4	C4-4-2
spoon	FBgn0263987	C4	C4-4	C4-4-2
CG15784	FBgn0029766	C4	C4-4	C4-4-2
Prp38	FBgn0050342	C4	C4-4	C4-4-3
Drep2	FBgn0028408	C4	C4-4	C4-4-3
Drep1	FBgn0024732	C4	C4-4	C4-4-3
Drep4	FBgn0028406	C4	C4-4	C4-4-3
Mfap1	FBgn0035294	C4	C4-4	C4-4-3
Dis3	FBgn0039183	C4	C4-5	C4-5-1
CG10959	FBgn0030010	C4	C4-5	C4-5-1
Rrp40	FBgn0260648	C4	C4-5	C4-5-1
Mtr4	FBgn0001986	C4	C4-5	C4-5-1
CG13151	FBgn0033750	C4	C4-5	C4-5-1
Ski6	FBgn0032487	C4	C4-5	C4-5-1
CG15602	FBgn0030694	C4	C4-5	C4-5-1
Rrp45	FBgn0030789	C4	C4-5	C4-5-1
eIF4B	FBgn0020660	C4	C4-5	C4-5-1
EloB	FBgn0023212	C4	C4-5	C4-5-1
Rrp46	FBgn0037815	C4	C4-5	C4-5-1
Rrp42	FBgn0034065	C4	C4-5	C4-5-1
Rrp4	FBgn0034879	C4	C4-5	C4-5-1
Mtr3	FBgn0036916	C4	C4-5	C4-5-1
Mpp6	FBgn0032921	C4	C4-5	C4-5-2
Rrp47	FBgn0030711	C4	C4-5	C4-5-2
Coa7	FBgn0039965	C4	C4-5	C4-5-2
DNaseII	FBgn0000477	C4	C4-5	C4-5-2
CG4230	FBgn0031683	C4	C4-5	C4-5-2
apt	FBgn0015903	C4	C4-5	C4-5-3
Csl4	FBgn0032346	C4	C4-5	C4-5-3
Rrp6	FBgn0038269	C4	C4-5	C4-5-3
CG31098	FBgn0051098	C4	C4-5	C4-5-3
CG2129	FBgn0030008	C4	C4-5	C4-5-3
Sbat	FBgn0051950	C4	C4-6	C4-6-1
SmD1	FBgn0261933	C4	C4-6	C4-6-1
SmE	FBgn0261790	C4	C4-6	C4-6-1
SmD2	FBgn0261789	C4	C4-6	C4-6-1
SmF	FBgn0000426	C4	C4-6	C4-6-1
Hez	FBgn0036057	C4	C4-6	C4-6-1
SNRPG	FBgn0261791	C4	C4-6	C4-6-1
SmB	FBgn0262601	C4	C4-6	C4-6-1
SmD3	FBgn0023167	C4	C4-6	C4-6-1
icln	FBgn0029079	C4	C4-6	C4-6-1
Lrpprc2	FBgn0027794	C4	C4-6	C4-6-2
LSm1	FBgn0261067	C4	C4-6	C4-6-2
CG6610	FBgn0035675	C4	C4-6	C4-6-2
CG9344	FBgn0034564	C4	C4-6	C4-6-2
bsf	FBgn0284256	C4	C4-6	C4-6-2
LSm7	FBgn0261068	C4	C4-6	C4-6-2
Patr-1	FBgn0266053	C4	C4-6	C4-6-2
LSm3	FBgn0051184	C4	C4-6	C4-6-2
CG10418	FBgn0036277	C4	C4-6	C4-6-2
SLIRP2	FBgn0037602	C4	C4-6	C4-6-2
CG17768	FBgn0032240	C4	C4-6	C4-6-2
CG2021	FBgn0035271	C4	C4-6	C4-6-2
geminin	FBgn0033081	C4	C4-7
ana2	FBgn0027513	C4	C4-7
AIMP1	FBgn0033351	C4	C4-7
AspRS	FBgn0002069	C4	C4-7
Pi3K21B	FBgn0020622	C4	C4-7
CG8079	FBgn0034002	C4	C4-7
GlnRS	FBgn0027090	C4	C4-7
Rlb1	FBgn0014022	C4	C4-7
mle	FBgn0002774	C4	C4-7
Nopp140	FBgn0037137	C4	C4-7
GluProRS	FBgn0005674	C4	C4-7
LeuRS	FBgn0284253	C4	C4-7
IleRS	FBgn0027086	C4	C4-7
ArgRS	FBgn0027093	C4	C4-7
LysRS	FBgn0027084	C4	C4-7
AIMP2	FBgn0036515	C4	C4-7
Ssrp	FBgn0010278	C4	C4-7
CG13126	FBgn0032168	C4	C4-7
MetRS	FBgn0034401	C4	C4-7
ldbr	FBgn0035838	C4	C4-7
Aatf	FBgn0031851	C4	C4-8
RpI135	FBgn0003278	C4	C4-8
CG12325	FBgn0033557	C4	C4-8
CG10333	FBgn0032690	C4	C4-8
CG9799	FBgn0038146	C4	C4-8
Dpy-30L2	FBgn0035491	C4	C4-8
CG7137	FBgn0034422	C4	C4-8
CG5728	FBgn0039182	C4	C4-8
kz	FBgn0001330	C4	C4-8
CG8064	FBgn0038597	C4	C4-8
CG4866	FBgn0034232	C4	C4-8
CG9143	FBgn0034496	C4	C4-8
CG12301	FBgn0036514	C4	C4-8
Rip11	FBgn0027335	C4	C4-8
peng	FBgn0015527	C4	C4-8
Fkbp39	FBgn0013269	C4	C4-8
CG1671	FBgn0033454	C4	C4-8
CG13097	FBgn0032051	C4	C4-8
CG11920	FBgn0039274	C4	C4-8
Pih1D1	FBgn0032455	C4	C4-9	C4-9-1
feo	FBgn0030241	C4	C4-9	C4-9-1
sip2	FBgn0031878	C4	C4-9	C4-9-1
CG31694	FBgn0051694	C4	C4-9	C4-9-1
Arl2	FBgn0004908	C4	C4-9	C4-9-1
CG15877	FBgn0035337	C4	C4-9	C4-9-1
CG4884	FBgn0039565	C4	C4-9	C4-9-1
eIF5B	FBgn0026259	C4	C4-9	C4-9-1
eIF2beta	FBgn0004926	C4	C4-9	C4-9-1
Neos	FBgn0024542	C4	C4-9	C4-9-1
Ank	FBgn0011747	C4	C4-9	C4-9-1
eIF1A	FBgn0026250	C4	C4-9	C4-9-1
eIF5	FBgn0030719	C4	C4-9	C4-9-1
CG11586	FBgn0035520	C4	C4-9	C4-9-2
rump	FBgn0267790	C4	C4-9	C4-9-2
Kap-alpha3	FBgn0027338	C4	C4-9	C4-9-2
Hrb98DE	FBgn0001215	C4	C4-9	C4-9-2
Myo10A	FBgn0263705	C4	C4-9	C4-9-2
CG13689	FBgn0031270	C4	C4-10	C4-10-1
Lsm11	FBgn0033450	C4	C4-10	C4-10-1
Dbp45A	FBgn0010220	C4	C4-10	C4-10-1
Cpsf73	FBgn0261065	C4	C4-10	C4-10-1
FLASH	FBgn0033806	C4	C4-10	C4-10-1
CG11417	FBgn0024364	C4	C4-10	C4-10-1
Cpsf100	FBgn0027873	C4	C4-10	C4-10-1
Sym	FBgn0037371	C4	C4-10	C4-10-1
Hf	FBgn0014000	C4	C4-10	C4-10-2
Tgs1	FBgn0266195	C4	C4-10	C4-10-2
Gem3	FBgn0011802	C4	C4-10	C4-10-2
Glos	FBgn0029686	C4	C4-10	C4-10-2
Smn	FBgn0036641	C4	C4-10	C4-10-2
l(3)07882	FBgn0010926	C4	C4-11
Tsr1	FBgn0037073	C4	C4-11
bys	FBgn0010292	C4	C4-11
CG7637	FBgn0033548	C4	C4-11
CG3527	FBgn0029714	C4	C4-11
LTV1	FBgn0027525	C4	C4-11
NHP2	FBgn0029148	C4	C4-11
dbe	FBgn0020305	C4	C4-11
Ge-1	FBgn0283682	C4	C4-12
pcm	FBgn0020261	C4	C4-12
DCP2	FBgn0036534	C4	C4-12
Pink1	FBgn0029891	C4	C4-12
CG9281	FBgn0030672	C4	C4-12
DCP1	FBgn0034921	C4	C4-12
CG5641	FBgn0038046	C4	C4-13
Zn72D	FBgn0263603	C4	C4-13
qkr54B	FBgn0022987	C4	C4-13
nsr	FBgn0034740	C4	C4-13
qkr58E-3	FBgn0022984	C4	C4-13
qkr58E-2	FBgn0022985	C4	C4-13
fax	FBgn0014163	C5	C5-1	C5-1-1
Kebab	FBgn0028952	C5	C5-1	C5-1-1
CG5355	FBgn0032242	C5	C5-1	C5-1-1
spir	FBgn0003475	C5	C5-1	C5-1-1
CG13397	FBgn0014417	C5	C5-1	C5-1-1
scu	FBgn0021765	C5	C5-1	C5-1-1
Klp31E	FBgn0032243	C5	C5-1	C5-1-1
Kank	FBgn0027596	C5	C5-1	C5-1-1
CG3226	FBgn0029882	C5	C5-1	C5-1-1
capu	FBgn0000256	C5	C5-1	C5-1-1
Eb1	FBgn0027066	C5	C5-1	C5-1-1
Eglp4	FBgn0034885	C5	C5-1	C5-1-1
CaBP1	FBgn0025678	C5	C5-1	C5-1-1
CG6180	FBgn0032453	C5	C5-1	C5-1-2
Usp14	FBgn0032216	C5	C5-1	C5-1-2
CG7879	FBgn0035235	C5	C5-1	C5-1-2
CG1910	FBgn0022349	C5	C5-1	C5-1-2
Rbp4	FBgn0010258	C5	C5-1	C5-1-2
Clic	FBgn0030529	C5	C5-1	C5-1-2
CG10265	FBgn0033990	C5	C5-1	C5-1-2
CG4045	FBgn0025629	C5	C5-1	C5-1-2
Gs1	FBgn0001142	C5	C5-1	C5-1-2
CG5174	FBgn0034345	C5	C5-1	C5-1-2
TppII	FBgn0020370	C5	C5-1	C5-1-2
CG10576	FBgn0035630	C5	C5-1	C5-1-3
dUTPase	FBgn0250837	C5	C5-1	C5-1-3
TpnC25D	FBgn0031692	C5	C5-1	C5-1-3
CG9436	FBgn0033101	C5	C5-1	C5-1-3
Jupiter	FBgn0051363	C5	C5-1	C5-1-3
betaNACtes1	FBgn0030538	C5	C5-1	C5-1-3
Pglym78	FBgn0014869	C5	C5-1	C5-1-3
Snx3	FBgn0038065	C5	C5-1	C5-1-3
Fkbp12	FBgn0013954	C5	C5-1	C5-1-3
Naa30A	FBgn0024362	C5	C5-1	C5-1-3
CG1440	FBgn0030038	C5	C5-1	C5-1-3
Sgt	FBgn0032640	C5	C5-1	C5-1-4
Pop5	FBgn0036696	C5	C5-1	C5-1-4
chic	FBgn0000308	C5	C5-1	C5-1-4
Elal	FBgn0013949	C5	C5-1	C5-1-4
fabp	FBgn0037913	C5	C5-1	C5-1-4
TwdlL	FBgn0039437	C5	C5-1	C5-1-4
CG11911	FBgn0031249	C5	C5-1	C5-1-4
sel	FBgn0263260	C5	C5-1	C5-1-4
EndoGI	FBgn0028515	C5	C5-1	C5-1-4
CG9368	FBgn0036890	C5	C5-1	C5-1-4
Rpp25	FBgn0033092	C5	C5-1	C5-1-4
ThrRS	FBgn0027081	C5	C5-1	C5-1-5
Nacalpha	FBgn0086904	C5	C5-1	C5-1-5
Slbp	FBgn0041186	C5	C5-1	C5-1-5
AnxB10	FBgn0000084	C5	C5-1	C5-1-5
RpS10b	FBgn0285947	C5	C5-1	C5-1-5
Ssb-c31a	FBgn0015299	C5	C5-1	C5-1-5
Akap200	FBgn0027932	C5	C5-1	C5-1-5
Rbp1-like	FBgn0030479	C5	C5-1	C5-1-5
scf	FBgn0025682	C5	C5-1	C5-1-5
CG2767	FBgn0037537	C5	C5-1	C5-1-5
Sod2	FBgn0010213	C5	C5-2	C5-2-1
Tbh	FBgn0010329	C5	C5-2	C5-2-1
Tctp	FBgn0037874	C5	C5-2	C5-2-1
Ald1	FBgn0000064	C5	C5-2	C5-2-1
CG10638	FBgn0036290	C5	C5-2	C5-2-1
Bacc	FBgn0031453	C5	C5-2	C5-2-1
awd	FBgn0000150	C5	C5-2	C5-2-1
Fkbp14	FBgn0010470	C5	C5-2	C5-2-1
Df31	FBgn0022893	C5	C5-2	C5-2-1
HmgD	FBgn0004362	C5	C5-2	C5-2-1
Fkbp59	FBgn0029174	C5	C5-2	C5-2-1
strat	FBgn0032020	C5	C5-2	C5-2-1
RnrS	FBgn0011704	C5	C5-2	C5-2-2
yip2	FBgn0040064	C5	C5-2	C5-2-2
CG7054	FBgn0038972	C5	C5-2	C5-2-2
Hsc70Cb	FBgn0026418	C5	C5-2	C5-2-2
Sh3beta	FBgn0035772	C5	C5-2	C5-2-2
Stip1	FBgn0024352	C5	C5-2	C5-2-2
PpD3	FBgn0005777	C5	C5-2	C5-2-2
Cyp1	FBgn0004432	C5	C5-2	C5-2-2
Calr	FBgn0005585	C5	C5-2	C5-2-2
wuho	FBgn0029857	C5	C5-2	C5-2-3
Trxr-2	FBgn0037170	C5	C5-2	C5-2-3
CG7860	FBgn0030653	C5	C5-2	C5-2-3
cib	FBgn0026084	C5	C5-2	C5-2-3
Trxr-1	FBgn0020653	C5	C5-2	C5-2-3
HINT1	FBgn0031459	C5	C5-2	C5-2-3
Trx-2	FBgn0040070	C5	C5-2	C5-2-3
CG8993	FBgn0035334	C5	C5-2	C5-2-3
sws	FBgn0003656	C5	C5-2	C5-2-4
Sod1	FBgn0003462	C5	C5-2	C5-2-4
sut4	FBgn0028560	C5	C5-2	C5-2-4
CG2852	FBgn0034753	C5	C5-2	C5-2-4
CG1172	FBgn0264712	C5	C5-2	C5-2-4
ppl	FBgn0027945	C5	C5-2	C5-2-4
dod	FBgn0015379	C5	C5-2	C5-2-4
Nph	FBgn0039735	C5	C5-2	C5-2-5
CG13551	FBgn0040660	C5	C5-2	C5-2-5
Chd64	FBgn0035499	C5	C5-2	C5-2-5
Pgk	FBgn0250906	C5	C5-2	C5-2-5
Nlp	FBgn0016685	C5	C5-2	C5-2-5
CG33213	FBgn0053213	C5	C5-2	C5-2-5
CG4788	FBgn0032354	C5	C5-2	C5-2-5
alpha-Est7	FBgn0015575	C5	C5-2	C5-2-6
smt3	FBgn0264922	C5	C5-2	C5-2-6
wde	FBgn0027499	C5	C5-2	C5-2-6
CG14464	FBgn0033000	C5	C5-2	C5-2-6
janA	FBgn0001280	C5	C5-2	C5-2-6
egg	FBgn0086908	C5	C5-2	C5-2-6
CG11267	FBgn0036334	C5	C5-2	C5-2-6
und	FBgn0283478	C5	C5-2	C5-2-7
mod	FBgn0002780	C5	C5-2	C5-2-7
CG18641	FBgn0031426	C5	C5-2	C5-2-7
CG6891	FBgn0030955	C5	C5-2	C5-2-7
Adk2	FBgn0283494	C5	C5-2	C5-2-7
CG14715	FBgn0037930	C5	C5-2	C5-2-7
CG40045	FBgn0058045	C5	C5-3	C5-3-1
Nurf-38	FBgn0016687	C5	C5-3	C5-3-1
SuUR	FBgn0025355	C5	C5-3	C5-3-1
Uba1	FBgn0023143	C5	C5-3	C5-3-1
CG33129	FBgn0053129	C5	C5-3	C5-3-1
viaf	FBgn0036237	C5	C5-3	C5-3-1
SerRS	FBgn0031497	C5	C5-3	C5-3-1
Akr1B	FBgn0086254	C5	C5-3	C5-3-1
eEF5	FBgn0285952	C5	C5-3	C5-3-1
Men	FBgn0002719	C5	C5-3	C5-3-1
eIF3j	FBgn0027619	C5	C5-3	C5-3-1
regucalcin	FBgn0030362	C5	C5-3	C5-3-1
PCNA	FBgn0005655	C5	C5-3	C5-3-1
Fen1	FBgn0025832	C5	C5-3	C5-3-1
p47	FBgn0033179	C5	C5-3	C5-3-1
Karybeta3	FBgn0087013	C5	C5-3	C5-3-1
CG15443	FBgn0031609	C5	C5-3	C5-3-1
PHGPx	FBgn0035438	C5	C5-3	C5-3-1
Cpr	FBgn0015623	C5	C5-3	C5-3-1
[truncated: 3,225 more rows]

## Sheet: S4_Cluster_GO
Cluster	Ontology	GO_ID	Description	Genes_in_Term	Term_Size	Fold_Enrichment	pvalue	p_adjust	Gene_Members
C1	BP	GO:0045944	positive regulation of transcription by RNA polymerase II	107	292	3.23	7.24759e-32	5.89954e-29	Atf-2;Axud1;CG1647;Cdk12;Cdk9;CrebA;CrebB;CtBP;CycT;D;Dif;Eip74EF;Eip75B;GATAd;GATAe;Gcn5;H15;HLH4C;HLH54F;HP1c;Hr3;Hr51;Hr96;Hsf;Jra;Mad;Max;Med;Mef2;Mitf;Myc;Nf-YB;Nup98-96;Pdp1;Rtf1;Smox;Sox14;Sox15;Sox21a;SoxN;Stat92E;TfAP-2;Xbp1;ac;akirin;amos;arm;ase;ato;bap;bs;btd;btn;cato;chm;ci;crc;cyc;dmrt11E;dysf;eya;fkh;foxo;gce;gcm;gem;gl;grn;hth;kay;l(1)sc;lgs;lmd;lok;lz;maf-S;mask;nej;nub;ovo;p53;p…
C1	BP	GO:0046529	imaginal disc fusion, thorax closure	14	29	4.25	7.75083e-07	3.32062e-05	Dok;Jra;Pvr;Src42A;Traf4;alph;bsk;chm;hep;kay;msn;pnr;puc;slpr
C1	BP	GO:0090175	regulation of establishment of planar polarity	9	13	6.1	1.38678e-06	5.37543e-05	Bdbt;Pten;Tak1;aop;baz;dco;gish;pnt;zip
C1	CC	GO:0005634	nucleus	349	1827	1.68	1.39695e-36	2.66818e-34	14-3-3epsilon;14-3-3zeta;AMPKalpha;Ada2b;Asator;Atf-2;Atf3;Atf6;Axn;Axud1;B52;Bdp1;Bgb;Brd8;Brf;Bro;Bruce;CDK2AP1;CG10376;CG12069;CG12147;CG12877;CG1620;CG1647;CG17528;CG17698;CG2577;CG30122;CG31612;CG32006;CG42366;CG4328;CG4404;CG5790;CG6686;CG6765;CG7094;CG7115;CG7786;CG8565;CG9962;CTCF;Cdc2rk;Cdc5;Cdc7;Cdk12;Cdk5;Cdk9;Chd3;CkIalpha;Clbn;CoRest;CrebA;CrebB;CtBP;CycT;D;D1;Dif;Dll;Doa;Dp1;Drak;Dy…
C1	CC	GO:0005737	cytoplasm	233	1380	1.49	2.16108e-13	2.06383e-11	14-3-3epsilon;14-3-3zeta;AMPKalpha;Abl;Ack;Aduk;Apc;Apc2;Asator;Atx2;Axn;B52;CDK2AP1;CG10376;CG10417;CG11414;CG12147;CG1227;CG17528;CG17698;CG2246;CG2577;CG2790;CG42366;CG4839;CG4935;CG5790;CG7094;CG7115;CG8565;CG9962;CaMKI;CaMKII;CanA-14F;CanA1;Cdc7;Cdk5;Cdk5alpha;Cib2;CkIalpha;Clbn;Csk;D;D1;Dab;Dif;Dlish;Doa;Dp1;Dsor1;Dyrk2;Dyrk3;Eip63E;Eip63F-1;Erk7;GckIII;Gprk1;HBS1;HDAC1;HDAC4;Haspin;HnRNP-K…
C1	CC	GO:0045179	apical cortex	20	44	4	1.17148e-08	7.4584e-07	Abl;Apc2;Dlish;Mbs;Pkn;RhoGEF2;Rok;Traf4;aPKC;app;brat;dlg1;insc;jub;pins;pros;raskol;scrib;sqh;zip
C1	CC	GO:0005938	cell cortex	33	106	2.74	2.64098e-08	1.26107e-06	Abl;Apc2;Dlish;Dok;KP78a;Kat60;Lkb1;Madm;Rok;Shark;Tao;aPKC;alpha-Spec;baz;beta-Spec;brat;chico;cnk;dlg1;insc;msn;par-1;pins;pros;scrib;sgg;shg;slpr;sqh;trbl;trc;twf;zip
C1	CC	GO:0005667	transcription regulator complex	25	74	2.98	2.30381e-07	8.80054e-06	Brf;CG4404;CoRest;CrebA;CrebB;Jra;Mad;Med;Smox;Snoo;Trf;ac;brwl;cyc;dac;dysf;gce;gro;hth;jub;l(1)sc;mof;nej;sc;tgo
C1	MF	GO:0004672	protein kinase activity	133	180	6.51	7.57847e-91	1.28076e-88	AMPKalpha;Abl;Ack;Aduk;Asator;Ask1;CG12069;CG12147;CG1227;CG17528;CG17698;CG2577;CG32944;CG42366;CG4839;CG5790;CG7094;CG8565;CG9962;CaMKI;CaMKII;Cdc2rk;Cdc7;Cdk12;Cdk5;Cdk9;CkIalpha;Csk;Ddr;Doa;Drak;Dsor1;Dyrk2;Dyrk3;Eip63E;Erk7;FER;Fak;GckIII;Gprk1;Haspin;JIL-1;KP78a;LIMK1;Lk6;Lkb1;MAPk-Ak2;Mekk1;Mkk4;Mos;Myt1;Nak;Nek2;PKD;Pak;Pak3;Pask;Pdk;Pdk1;Pitslre;Pk34A;Pka-C1;Pka-C2;Pka-C3;Pkc53E;Pkc98E;P…
C1	MF	GO:0004674	protein serine/threonine kinase activity	108	135	7.05	1.06425e-79	8.99289e-78	AMPKalpha;Ack;Aduk;Asator;CG12069;CG12147;CG1227;CG17528;CG17698;CG2577;CG32944;CG42366;CG4839;CG5790;CG7094;CG8565;CG9962;CaMKII;Cdc2rk;Cdc7;Cdk5;CkIalpha;Doa;Drak;Dyrk2;Dyrk3;Eip63E;Erk7;GckIII;Gprk1;Haspin;JIL-1;KP78a;LIMK1;Lk6;Lkb1;MAPk-Ak2;Myt1;Nak;Nek2;PKD;Pak;Pak3;Pask;Pdk1;Pitslre;Pka-C1;Pka-C2;Pka-C3;Pkc53E;Pkc98E;Pkcdelta;Pkg21D;Pkn;RIOK2;Raf;Rok;S6KL;S6k;S6kII;SAK;Sik2;Sik3;Srpk79D;Tak…
C1	MF	GO:0106310	protein serine kinase activity	72	85	7.46	3.1607e-56	1.78053e-54	Aduk;Asator;CG17528;CG17698;CG42366;CG8565;CaMKII;Cdc7;Cdk12;Cdk5;CkIalpha;Doa;Drak;Dsor1;Dyrk2;Dyrk3;Eip63E;Erk7;Haspin;JIL-1;LIMK1;MAPk-Ak2;Myt1;Pdk1;Pitslre;Pka-C1;Pka-C2;Pka-C3;Pkc53E;Pkc98E;Pkcdelta;Pkg21D;Pkn;RIOK2;Raf;SAK;Srpk79D;Tak1;Takl1;Tao;Tlk;Wnk;aPKC;aurB;ball;bsk;dco;for;gek;gish;grp;hep;hpo;inaC;lok;mbt;mnb;msn;p38a;p38b;p38c;par-1;pll;polo;rl;sff;sgg;slpr;sti;tefu;trc;wts
C1	MF	GO:0005524	ATP binding	155	380	3.59	1.37302e-54	5.80101e-53	AMPKalpha;Abl;Ack;Aduk;Asator;Ask1;CG12069;CG12147;CG1227;CG17528;CG17698;CG1951;CG2577;CG32944;CG42366;CG4839;CG5790;CG7094;CG8565;CG9962;CaMKI;CaMKII;Cdc2rk;Cdc7;Cdk12;Cdk5;Cdk9;Chd3;CkIalpha;Csk;Ddr;Doa;Drak;Dsor1;Dyrk2;Dyrk3;Eip63E;Erk7;FER;Fak;GckIII;Gprk1;Haspin;Hsc70-5;Hsp60A;Hsp60D;JIL-1;KP78a;Kat60;Khc-73;Klp10A;Klp61F;LIMK1;Lk6;Lkb1;MAPk-Ak2;Madm;Mekk1;Mkk4;Mos;Myt1;Nak;Nek2;PAN3;PKD;Pa…
C1	MF	GO:0000981	DNA-binding transcription factor activity, RNA polymerase II-specific	125	323	3.41	2.0647e-40	6.97869e-39	Atf-2;Atf3;Atf6;Axud1;CG31612;CG32006;CG4328;CG7786;Cdc5;CrebA;CrebB;D;Dif;Dll;E(spl)m5-HLH;E(spl)m7-HLH;E(spl)m8-HLH;E(spl)mbeta-HLH;E(spl)mdelta-HLH;E(spl)mgamma-HLH;Eip74EF;Ets65A;Ets96B;FoxK;FoxL1;FoxP;GATAd;GATAe;H15;HLH4C;HLH54F;Hand;Hesr;Hey;Irbp18;Jra;Mad;Med;Mef2;Mitf;Myc;Nf-YA;Nf-YB;Nf-YC;NfI;Pdp1;RunxA;RunxB;Sidpn;Smox;Snoo;Sox100B;Sox102F;SoxN;Spps;Stat92E;Xbp1;ac;amos;aop;ase;ato;bap…
C10	BP	GO:0007165	signal transduction	38	154	6.14	1.0954e-20	4.19539e-18	CG42788;Cbl;Cdc42;Cip4;Epac;Galphai;Galphao;Galphas;Gbeta13F;Graf;Lgr3;Mtl;Nrx-1;PDZ-GEF;RacGAP84C;Rala;Rap1;Rap2l;Ras64B;Ras85D;Rgl;Rho1;RhoBTB;RhoGAP100F;RhoGAP18B;RhoGAP92B;RhoGAP93B;Ric;Vav;cno;conu;cv-c;drk;ics;loco;pico;rau;tum
C10	BP	GO:0035099	hemocyte migration	14	20	17.41	5.88135e-16	4.50512e-14	Cdc42;Mtl;PDZ-GEF;Pi3K92E;Pvf1;Pvf2;Pvf3;Rac1;Rac2;Rap1;Ras85D;Rho1;RhoBTB;RhoL
C10	BP	GO:0030866	cortical actin cytoskeleton organization	16	30	13.27	2.33615e-15	1.49124e-13	Abi;Arpc1;Arpc2;Arpc4;Cdc42;Frl;Galphai;Galphao;Hem;Rac1;Rho1;SCAR;cv-c;l(2)gl;loco;moody
C10	BP	GO:0030031	cell projection assembly	11	16	17.1	1.25376e-12	5.33542e-11	Abi;Arpc2;Arpc4;Cdc42;Hem;Pvf1;Rac1;Rac2;RhoL;SCAR;mim
C10	BP	GO:0034314	Arp2/3 complex-mediated actin nucleation	9	10	22.39	2.2394e-12	7.79718e-11	Arp2;Arp3;Arpc1;Arpc2;Arpc3A;Arpc4;Arpc5;SCAR;WASp
C10	CC	GO:0005886	plasma membrane	86	615	3.48	2.02411e-28	2.00387e-26	Ac76E;Ac78C;Act57B;AdoR;Asap;C3G;CASK;CG31342;CG34353;CG5916;CG6707;Cbl;Cdc42;Ced-12;Cip4;Cortactin;Dh44-R1;Dh44-R2;Dop1R1;Dop2R;Epac;Ephrin;Galphai;Galphao;Galphas;Gbeta13F;Grasp65;Gyc76C;Hem;Lgr1;Lgr3;MRP;Mec2;Mtl;Myo31DF;Nrx-1;PDZ-GEF;PMCA;Patj;Pi3K92E;Rac1;Rac2;Rala;Rap1;Rap2l;Ras64B;Ras85D;RasGAP1;Rgl;Rho1;RhoBTB;RhoGAP18B;RhoGAP92B;RhoL;Ric;SH3PX1;Sh;Shc;Shrm;Sos;Swip-1;alpha-Cat;aru;cno;co…
C10	CC	GO:0015629	actin cytoskeleton	22	37	14.79	3.62387e-22	1.79381e-20	Act42A;Act57B;Act5C;Act79B;Act87E;Act88F;Arp2;Arp3;Arpc1;Arpc2;Arpc3A;Arpc4;Arpc5;CG5023;CG6873;Myo31DF;alpha-Cat;cpa;cpb;didum;mim;tsr
C10	CC	GO:0005856	cytoskeleton	35	153	5.69	6.10674e-18	2.01522e-16	Abi;Abp1;Act42A;Act57B;Act5C;Act79B;Act87E;Act88F;Arp2;Arp3;Arpc1;Arpc2;Arpc3A;Arpc4;Arpc5;Cortactin;DCX-EMAP;Dlic;HSPC300;Myo31DF;Rac1;Rac2;Rho1;RhoBTB;RhoGAP93B;RhoL;SCAR;Shrm;WASp;alpha-Cat;cpa;cpb;dia;scra;tsr
C10	CC	GO:0005885	Arp2/3 protein complex	7	7	24.88	1.53948e-10	3.81022e-09	Arp2;Arp3;Arpc1;Arpc2;Arpc3A;Arpc4;Arpc5
C10	CC	GO:0030027	lamellipodium	8	16	12.44	5.82695e-08	1.15374e-06	Abi;Abp1;Arp3;Arpc5;Cdc42;Cortactin;Swip-1;Whamy
C10	MF	GO:0051015	actin filament binding	21	61	8.56	5.34618e-15	4.43733e-13	Abp1;Arp2;Arp3;Arpc1;Arpc2;Arpc3A;Arpc4;CG5023;CG6873;Cortactin;Frl;Myo31DF;Shrm;Swip-1;Vrp1;alpha-Cat;cpa;cpb;didum;scra;tsr
C10	MF	GO:0005096	GTPase activator activity	19	53	8.92	4.79487e-14	1.98987e-12	Asap;CG5916;Dhit;Graf;RN-tre;RacGAP84C;RapGAP1;RasGAP1;RhoGAP100F;RhoGAP18B;RhoGAP92B;RhoGAP93B;conu;cv-c;l(2)gl;loco;pbl;tum;vap
C10	MF	GO:0005085	guanyl-nucleotide exchange factor activity	17	51	8.29	4.33252e-12	1.19866e-10	C3G;Ced-12;Epac;GEFmeso;PDZ-GEF;Pura;Rgl;RhoGEF64C;Sos;Vav;Zir;cyst;mbc;pbl;spg;trio;vimar
C10	MF	GO:0005200	structural constituent of cytoskeleton	13	29	11.15	1.90563e-11	3.95418e-10	Act42A;Act57B;Act5C;Act79B;Act87E;Act88F;Arp2;Arp3;Arpc1;Arpc2;Arpc3A;Arpc4;Arpc5
C10	MF	GO:0003779	actin binding	17	56	7.55	2.40432e-11	3.99117e-10	Abp1;CG5023;CG6873;DAAM;Frl;SCAR;Shrm;Vrp1;WASp;Whamy;aru;cpb;dia;didum;mim;scra;tsr
C11	BP	GO:0001732	formation of cytoplasmic translation initiation complex	11	15	18.78	2.9409e-13	3.47027e-11	eIF3a;eIF3b;eIF3c;eIF3d1;eIF3e;eIF3f1;eIF3g1;eIF3h;eIF3k;eIF3l;eIF3m
C11	BP	GO:0002183	cytoplasmic translational initiation	11	18	15.65	6.18209e-12	3.64743e-10	eIF3a;eIF3b;eIF3c;eIF3d1;eIF3e;eIF3f1;eIF3g1;eIF3h;eIF3k;eIF3l;eIF3m
C11	BP	GO:0006271	DNA strand elongation involved in DNA replication	9	13	17.73	1.10857e-10	4.36039e-09	Br140;CG8142;Eaf6;Ing5;RfC3;RfC38;RfC4;elg1;enok
C11	BP	GO:0042761	very long-chain fatty acid biosynthetic process	7	11	16.3	3.61515e-08	1.06647e-06	CG6660;CG8534;CG9458;Elo68beta;Hacd1;Hacd2;sit
C11	BP	GO:0006446	regulation of translational initiation	4	10	10.24	0.000394004	0.00387437	eIF3a;eIF3b;eIF3d1;eIF3k
C11	CC	GO:0005852	eukaryotic translation initiation factor 3 complex	11	13	21.67	1.80064e-14	6.48231e-13	eIF3a;eIF3b;eIF3c;eIF3d1;eIF3e;eIF3f1;eIF3g1;eIF3h;eIF3k;eIF3l;eIF3m
C11	CC	GO:0016282	eukaryotic 43S preinitiation complex	12	16	19.21	1.45133e-14	6.48231e-13	eIF1;eIF3a;eIF3b;eIF3c;eIF3d1;eIF3e;eIF3f1;eIF3g1;eIF3h;eIF3k;eIF3l;eIF3m
C11	CC	GO:0033290	eukaryotic 48S preinitiation complex	11	14	20.12	8.11785e-14	1.94829e-12	eIF3a;eIF3b;eIF3c;eIF3d1;eIF3e;eIF3f1;eIF3g1;eIF3h;eIF3k;eIF3l;eIF3m
C11	CC	GO:0070822	Sin3-type complex	8	10	20.49	1.9893e-10	3.58074e-09	Brms1;CG14220;CG15356;CG3815;CG44774;CG7379;Sap130;Sin3A
C11	CC	GO:0031391	Elg1 RFC-like complex	5	5	25.61	8.66003e-08	1.24704e-06	CG8142;RfC3;RfC38;RfC4;elg1
C11	MF	GO:0003743	translation initiation factor activity	12	37	8.31	7.14675e-09	4.35952e-07	eIF1;eIF3a;eIF3b;eIF3c;eIF3d1;eIF3e;eIF3f1;eIF3g1;eIF3h;eIF3k;eIF3l;eIF3m
C11	MF	GO:0003689	DNA clamp loader activity	4	5	20.49	1.09549e-05	0.00022275	CG8142;RfC3;RfC38;RfC4
C11	MF	GO:0009922	fatty acid elongase activity	5	9	14.23	9.59095e-06	0.00022275	CG6660;CG8534;CG9458;Elo68beta;sit
C11	MF	GO:0043035	chromatin insulator sequence binding	5	15	8.54	0.000188515	0.00278236	Cp190;Ibf1;insv;pita;su(Hw)
C11	MF	GO:0004895	cell adhesion receptor activity	3	4	19.21	0.000228062	0.00278236	beat-IIa;beat-IIb;side-IV
C12	BP	GO:0016236	macroautophagy	24	32	20.3	8.09317e-29	1.1816e-26	Atg1;Atg10;Atg101;Atg12;Atg13;Atg14;Atg16;Atg17;Atg18a;Atg2;Atg3;Atg4a;Atg4b;Atg5;Atg6;Atg7;Atg8a;Atg8b;Atg9;CG5445;Pi3K59F;Vps15;lqf;ref(2)P
C12	BP	GO:0000045	autophagosome assembly	21	29	19.6	9.2708e-25	6.76768e-23	Atg1;Atg10;Atg101;Atg12;Atg13;Atg14;Atg16;Atg17;Atg18a;Atg2;Atg3;Atg4a;Atg4b;Atg5;Atg6;Atg7;Atg8a;Atg8b;Atg9;Pi3K59F;Rab19
C12	BP	GO:0035096	larval midgut cell programmed cell death	15	23	17.65	7.19373e-17	2.10057e-15	Atg1;Atg101;Atg12;Atg13;Atg16;Atg17;Atg18a;Atg2;Atg5;Atg6;Atg7;Atg8a;Atg9;Pi3K59F;Vps15
C12	BP	GO:0006122	mitochondrial electron transport, ubiquinol to cytochrome c	7	9	21.05	2.85503e-09	4.16834e-08	Cyt-c1;RFeSP;UQCR-14;UQCR-C1;UQCR-C2;UQCR-Q;ox
C12	BP	GO:0031990	mRNA export from nucleus in response to heat stress	5	5	27.07	6.5452e-08	6.82571e-07	Hpr1;tho2;thoc5;thoc6;thoc7
C12	CC	GO:0000407	phagophore assembly site	12	13	24.99	5.8127e-17	4.99892e-15	Atg1;Atg10;Atg101;Atg13;Atg17;Atg2;Atg3;Atg6;Atg7;Atg9;CG5445;Pi3K59F
C12	CC	GO:0034045	phagophore assembly site membrane	9	10	24.36	1.03453e-12	4.44848e-11	Atg1;Atg12;Atg16;Atg17;Atg18a;Atg18b;Atg2;Atg5;Atg9
C12	CC	GO:0005776	autophagosome	13	27	13.03	2.03859e-12	5.84395e-11	Atg1;Atg13;Atg14;Atg18a;Atg3;Atg5;Atg8a;Atg8b;Atg9;CG8155;Vps15;lqf;ref(2)P
C12	CC	GO:0016272	prefoldin complex	7	7	27.07	8.4495e-11	1.81664e-09	CG15676;Pfdn1;Pfdn2;Pfdn4;Pfdn5;Pfdn6;mgr
C12	CC	GO:0045275	respiratory chain complex III	7	8	23.68	6.54873e-10	1.12638e-08	Cyt-c1;RFeSP;UQCR-14;UQCR-C1;UQCR-C2;UQCR-Q;ox
C12	MF	GO:0008320	transmembrane protein transporter activity	5	8	16.92	3.34527e-06	0.000214097	Pex14;Tom20;Tom40;Trp1;mge
C12	MF	GO:0140506	endoplasmic reticulum-autophagosome adaptor activity	3	3	27.07	4.96743e-05	0.00158958	Rtnl1;Trp1;atl
C12	MF	GO:0030943	mitochondrion targeting sequence binding	3	4	20.3	0.000193274	0.00412318	Tom20;Tom40;mge
C12	MF	GO:0031386	protein tag activity	4	11	9.84	0.000485945	0.00777512	Atg12;Atg8a;Atg8b;CG11700
C12	MF	GO:0030674	protein-macromolecule adaptor activity	7	52	3.64	0.00274957	0.0293287	Atg18a;Atg18b;Atg6;Cka;Pex5;Strip;milt
C13	BP	GO:0006906	vesicle fusion	15	17	26.96	3.69733e-21	4.58468e-19	Gos28;Membrin;Sec22;Snap25;Syx13;Syx16;Syx17;Syx1A;Syx4;Syx5;Syx6;Syx7;Syx8;Vamp7;Vti1a
C13	BP	GO:0016192	vesicle-mediated transport	29	115	7.7	1.00771e-18	6.24783e-17	Bet1;Membrin;Nsf2;Slh;Snap24;Snap25;Snap29;Syx13;Syx16;Syx17;Syx18;Syx1A;Syx4;Syx5;Syx6;Syx7;Vamp7;Vps33B;Vps39;Vps45;Vps8;Vti1a;Vti1b;Ykt6;car;cni;dor;lt;ninaD
C13	BP	GO:0048278	vesicle docking	9	9	30.55	3.50709e-14	8.69758e-13	Syx13;Syx16;Syx17;Syx1A;Syx4;Syx5;Syx6;Syx7;Syx8
C13	BP	GO:0035542	regulation of SNARE complex assembly	9	9	30.55	3.50709e-14	8.69758e-13	Vps11;Vps16A;Vps16B;Vps33B;Vps39;Vps8;car;dor;lt
C13	BP	GO:0016082	synaptic vesicle priming	9	14	19.64	6.09328e-11	1.07938e-09	Nsf2;Snap24;Snap25;Snap29;Vps45;alphaSnap;comt;gammaSnap1;gammaSnap2
C13	CC	GO:0031201	SNARE complex	26	29	27.39	1.18675e-36	7.83258e-35	Bet1;Gos28;Membrin;Sec20;Sec22;Snap24;Snap25;Snap29;Syx13;Syx16;Syx17;Syx18;Syx1A;Syx4;Syx5;Syx6;Syx7;Syx8;Use1;Vamp7;Vti1a;Vti1b;Ykt6;alphaSnap;gammaSnap1;gammaSnap2
C13	CC	GO:0016020	membrane	70	531	4.03	3.85273e-27	1.2714e-25	ATPsynC;ATPsynCF6L;BNIP3;Bet1;CG11269;CG11438;CG11601;CG1161;CG12929;CG14401;CG17270;CG2076;CG2611;CG30423;CG33169;CG42288;CG7272;Catsup;ClC-c;Csp;Ctr1A;Ctr1B;GAA1;Gos28;Mics1;Msr-110;RNASEK;Sbf;Sec22;Sec61beta;Slh;Snap25;Spase25;Syx13;Syx16;Syx17;Syx1A;Syx4;Syx5;Syx6;Syx7;Syx8;TMEM216;Teh4;Tsp74F;Vamp7;Vha16-2;Vha16-3;VhaM9.7-c;Vps16A;Vps39;Vti1a;Vti1b;Ykt6;Zip42C.1;Zip71B;Zip89B;Zip99C;alphaSna…
C13	CC	GO:0005789	endoplasmic reticulum membrane	27	139	5.93	2.06439e-14	4.54167e-13	Bet1;CG17270;CG2076;CG42359;Catsup;ClC-c;Dpm3;EMC5;GAA1;Membrin;Mics1;PIG-K;PIG-S;PIG-T;Sec20;Sec22;Sec24CD;Sec61beta;Spase25;Syx18;Use1;Vamp7;Vti1a;Zip99C;cni;ergic53;jp
C13	CC	GO:0012505	endomembrane system	28	171	5	5.86204e-13	9.67237e-12	Bet1;CG11601;CG12929;CG2611;CG42495;EMC5;GAA1;PIG-S;Sec22;Sec61beta;Spase25;Syx13;Syx16;Syx17;Syx18;Syx1A;Syx4;Syx5;Syx6;Syx7;Syx8;Use1;VhaM9.7-c;Vps45;Vti1a;ergic53;jp;mtm
C13	CC	GO:0030897	HOPS complex	8	8	30.55	1.12227e-12	1.48139e-11	Vps11;Vps16A;Vps16B;Vps33B;Vps39;car;dor;lt
C13	MF	GO:0005484	SNAP receptor activity	23	25	28.11	4.4285e-33	1.41712e-31	Bet1;Gos28;Membrin;Sec20;Sec22;Snap24;Snap25;Snap29;Syx13;Syx16;Syx17;Syx18;Syx1A;Syx4;Syx5;Syx6;Syx7;Syx8;Use1;Vamp7;Vti1a;Vti1b;Ykt6
C13	MF	GO:0000149	SNARE binding	19	32	18.14	5.37135e-21	8.59416e-20	Membrin;Sec24CD;Slh;Snap25;Snap29;Syx13;Syx16;Syx17;Syx18;Syx1A;Syx4;Syx5;Syx6;Syx7;Syx8;Vamp7;Vps45;Vti1a;alphaSnap
C13	MF	GO:0046873	metal ion transmembrane transporter activity	6	6	30.55	1.129e-09	1.20427e-08	Catsup;Zip42C.1;Zip71B;Zip89B;Zip99C;foi
C13	MF	GO:0005385	zinc ion transmembrane transporter activity	6	11	16.66	4.54693e-07	3.63755e-06	Catsup;Zip42C.1;Zip71B;Zip89B;Zip99C;foi
C13	MF	GO:0019905	syntaxin binding	4	4	30.55	1.1095e-06	7.1008e-06	Vps16A;Vps33B;car;dor
C14	BP	GO:0006338	chromatin remodeling	35	115	10.19	4.78295e-27	5.16558e-25	ADD1;Acf;Ada2a;Ada3;Arp6;Atac1;Atac2;Atac3;Caf1-55;Chrac-14;Chrac-16;D12;DMAP1;E(bx);E(z);Gas41;Hcf;Hira;Ing3;Iswi;Jarid2;Kdm2;MRG15;MTA1-like;Mocs2B;MrgBP;NC2beta;NSD;Nap1;Rcd5;Sgf29;dom;msl-1;pho;wds
C14	BP	GO:0006303	double-strand break repair via nonhomologous end joining	5	6	27.91	1.30581e-07	1.76284e-06	Blm;CG3448;DNAlig4;Irbp;Ku80
C14	BP	GO:0051382	kinetochore assembly	5	7	23.92	4.4602e-07	4.81701e-06	Cenp-C;His3.3A;His3.3B;cal1;cid
C14	BP	GO:0009948	anterior/posterior axis specification	5	17	9.85	0.000103057	0.000618344	E(z);Pcl;Scm;esc;pho
C14	BP	GO:0002098	tRNA wobble uridine modification	3	4	25.12	0.000102241	0.000618344	Elp1;Elp2;Elp3
C14	CC	GO:0005694	chromosome	36	187	6.45	2.45615e-20	1.79299e-18	Ada2a;Arp6;Blm;DMAP1;Daxx;E(z);Hcf;His2A:CG31618;His2Av;His2B:CG17949;His3.3A;His3.3B;His3:CG31613;His3:CG33839;His3:CG33848;His3:CG33866;His4:CG31611;His4:CG33891;Hmt4-20;Ing3;Irbp;Jarid2;MBD-R2;MRG15;MrgBP;NSD;Pcl;Su(z)12;asf1;ash1;cid;crm;dom;msl-1;msl-2;msl-3
C14	CC	GO:0005634	nucleus	107	1827	1.96	4.21668e-18	1.02606e-16	ADD1;Acf;Ada2a;Ada3;Arp6;Atac1;Atac2;Atac3;Blm;CG1142;CG14540;CG14543;CG3448;CG3528;CG8833;CG9288;Caf1-180;Caf1-55;Chrac-14;Chrac-16;Cse1;D12;DMAP1;DNAlig4;Daxx;Dfd;Diap2;Doc3;Drgx;E(bx);E(z);Elp1;Elp2;Elp3;Fs(2)Ket;Gas41;Hcf;Hira;His2A:CG31618;His2Av;His2B:CG17949;His3.3A;His3.3B;His3:CG31613;His3:CG33839;His3:CG33848;His3:CG33866;His4:CG31611;His4:CG33891;Hmt4-20;Ing3;Irbp;Iswi;Jarid2;Kap-alpha…
C14	CC	GO:0140672	ATAC complex	12	13	30.91	4.18064e-18	1.02606e-16	Ada2a;Ada3;Atac1;Atac2;Atac3;Chrac-14;D12;Hcf;Mocs2B;NC2beta;Sgf29;wds
C14	CC	GO:0000786	nucleosome	12	18	22.32	5.2465e-15	9.57486e-14	His2A:CG31618;His2Av;His2B:CG17949;His3.3A;His3.3B;His3:CG31613;His3:CG33839;His3:CG33848;His3:CG33866;His4:CG31611;His4:CG33891;cid
C14	CC	GO:0000785	chromatin	26	154	5.65	2.24681e-13	3.28035e-12	Acf;Arp6;Caf1-180;Caf1-55;Doc3;E(z);Hira;His3.3A;His3.3B;His3:CG31613;His3:CG33839;His3:CG33848;His3:CG33866;Iswi;Jarid2;MBD-R2;NSD;Nap1;Su(z)12;asf1;ash1;dom;esc;ocm;pho;phol
C14	MF	GO:0030527	structural constituent of chromatin	12	16	25.12	5.4164e-16	3.35817e-14	His2A:CG31618;His2Av;His2B:CG17949;His3.3A;His3.3B;His3:CG31613;His3:CG33839;His3:CG33848;His3:CG33866;His4:CG31611;His4:CG33891;cid
C14	MF	GO:0003677	DNA binding	39	366	3.57	6.86297e-13	2.12752e-11	Acf;Blm;CG3448;DNAlig4;Dfd;Dlip2;Doc3;Drgx;E(z);His2A:CG31618;His2Av;His2B:CG17949;His3.3A;His3.3B;His3:CG31613;His3:CG33839;His3:CG33848;His3:CG33866;His4:CG31611;His4:CG33891;Irbp;Iswi;Jarid2;Kdm2;Ku80;MBD-R2;RPA2;RPA3;Su(z)12;cid;cnc;crm;hbn;ind;kn;msl-1;msl-2;otp;pho
C14	MF	GO:0031492	nucleosomal DNA binding	7	9	26.05	6.34786e-10	1.31189e-08	His3.3A;His3.3B;His3:CG31613;His3:CG33839;His3:CG33848;His3:CG33866;cid
C14	MF	GO:0003682	chromatin binding	20	133	5.04	1.43932e-09	2.23095e-08	Ada2a;Ada3;E(z);Hcf;Hira;Iswi;MRG15;MTA1-like;Nap1;Pcl;Scm;Sfmbt;ash1;crm;l(3)mbt;msl-1;msl-2;msl-3;nsl1;pho
C14	MF	GO:0046982	protein heterodimerization activity	16	96	5.58	1.56285e-08	1.93793e-07	Chrac-14;Chrac-16;His2A:CG31618;His2Av;His2B:CG17949;His3.3A;His3.3B;His3:CG31613;His3:CG33839;His3:CG33848;His3:CG33866;His4:CG31611;His4:CG33891;NC2beta;cid;cnc
C15	BP	GO:0002181	cytoplasmic translation	77	90	29.6	3.23195e-114	2.61788e-112	Rack1;RpL10Ab;RpL11;RpL12;RpL13;RpL13A;RpL14;RpL15;RpL17;RpL18;RpL18A;RpL19;RpL21;RpL22;RpL23;RpL24;RpL26;RpL27;RpL27A;RpL28;RpL29;RpL3;RpL30;RpL31;RpL32;RpL34a;RpL35;RpL35A;RpL36;RpL36A;RpL37A;RpL38;RpL39;RpL4;RpL40;RpL5;RpL6;RpL7;RpL7A;RpL8;RpL9;RpLP0;RpLP1;RpLP2;RpS10a;RpS11;RpS12;RpS13;RpS14a;RpS14b;RpS15;RpS15Aa;RpS16;RpS17;RpS18;RpS19a;RpS2;RpS20;RpS21;RpS23;RpS24;RpS25;RpS26;RpS27;RpS27A;R…
C15	BP	GO:0017148	negative regulation of translation	10	33	10.48	1.58183e-08	4.27094e-07	4E-T;AGO1;Fmr1;Not1;Pop2;Rcd-1;RpL13A;cup;eIF4EHP;me31B
C15	BP	GO:0042274	ribosomal small subunit biogenesis	8	19	14.57	2.33811e-08	4.73467e-07	Ak6;RpS12;RpS13;RpS27A;RpS6;RpS7;RpS8;RpS9
C15	BP	GO:0000028	ribosomal small subunit assembly	4	5	27.68	3.28153e-06	5.31608e-05	RpS14a;RpS14b;RpS28b;sta
C15	BP	GO:1905536	negative regulation of eukaryotic translation initiation factor 4F complex assembly	3	3	34.6	2.36861e-05	0.000319763	4E-T;Thor;cup
C15	CC	GO:0022626	cytosolic ribosome	75	82	31.64	3.77887e-116	1.62491e-114	Rack1;RpL10Ab;RpL11;RpL12;RpL13;RpL13A;RpL14;RpL15;RpL17;RpL18;RpL18A;RpL19;RpL21;RpL22;RpL23;RpL24;RpL26;RpL27;RpL27A;RpL28;RpL29;RpL3;RpL30;RpL31;RpL32;RpL34a;RpL35;RpL35A;RpL36;RpL36A;RpL37A;RpL38;RpL4;RpL40;RpL5;RpL6;RpL7;RpL7A;RpL8;RpL9;RpLP0;RpLP1;RpLP2;RpS10a;RpS11;RpS12;RpS13;RpS14a;RpS14b;RpS15;RpS15Aa;RpS16;RpS17;RpS18;RpS19a;RpS2;RpS20;RpS21;RpS23;RpS24;RpS25;RpS26;RpS27;RpS27A;RpS28b;…
C15	CC	GO:0005840	ribosome	67	94	24.66	5.50972e-88	1.18459e-86	RpL11;RpL12;RpL13;RpL13A;RpL14;RpL15;RpL17;RpL18;RpL18A;RpL19;RpL21;RpL22;RpL23;RpL26;RpL27;RpL27A;RpL28;RpL29;RpL3;RpL31;RpL32;RpL34a;RpL35;RpL35A;RpL36;RpL36A;RpL37A;RpL38;RpL39;RpL4;RpL40;RpL5;RpL6;RpL8;RpL9;RpLP0;RpLP1;RpLP2;RpS11;RpS12;RpS13;RpS14a;RpS14b;RpS15;RpS15Aa;RpS16;RpS17;RpS18;RpS19a;RpS2;RpS20;RpS21;RpS23;RpS24;RpS26;RpS27;RpS27A;RpS28b;RpS29;RpS30;RpS3A;RpS4;RpS5a;RpS6;RpS7;RpS8;…
C15	CC	GO:0022625	cytosolic large ribosomal subunit	43	49	30.36	1.27903e-62	1.83327e-61	RpL10Ab;RpL11;RpL12;RpL13;RpL13A;RpL14;RpL15;RpL17;RpL18;RpL18A;RpL19;RpL21;RpL22;RpL23;RpL24;RpL26;RpL27;RpL27A;RpL28;RpL29;RpL3;RpL30;RpL31;RpL32;RpL34a;RpL35;RpL35A;RpL36;RpL36A;RpL37A;RpL38;RpL39;RpL4;RpL40;RpL5;RpL6;RpL7;RpL7A;RpL8;RpL9;RpLP0;RpLP1;RpLP2
C15	CC	GO:0022627	cytosolic small ribosomal subunit	33	35	32.62	2.34544e-50	2.52134e-49	RpS10a;RpS11;RpS12;RpS13;RpS14a;RpS14b;RpS15;RpS15Aa;RpS16;RpS17;RpS18;RpS19a;RpS2;RpS20;RpS21;RpS23;RpS24;RpS25;RpS26;RpS27;RpS27A;RpS28b;RpS29;RpS3;RpS30;RpS3A;RpS4;RpS5a;RpS6;RpS7;RpS8;RpS9;sta
C15	CC	GO:0015935	small ribosomal subunit	10	13	26.61	8.03877e-14	6.91334e-13	RpS12;RpS15;RpS18;RpS2;RpS20;RpS23;RpS3;RpS5a;RpS9;sta
C15	MF	GO:0003735	structural constituent of ribosome	77	140	19.03	4.47754e-89	1.70146e-87	Rack1;RpL10Ab;RpL11;RpL12;RpL13;RpL13A;RpL14;RpL15;RpL17;RpL18;RpL18A;RpL19;RpL21;RpL22;RpL23;RpL24;RpL26;RpL27;RpL27A;RpL28;RpL29;RpL3;RpL30;RpL31;RpL32;RpL34a;RpL35;RpL35A;RpL36;RpL36A;RpL37A;RpL38;RpL39;RpL4;RpL40;RpL5;RpL6;RpL7;RpL7A;RpL8;RpL9;RpLP0;RpLP1;RpLP2;RpS10a;RpS11;RpS12;RpS13;RpS14a;RpS14b;RpS15;RpS15Aa;RpS16;RpS17;RpS18;RpS19a;RpS2;RpS20;RpS21;RpS23;RpS24;RpS25;RpS26;RpS27;RpS27A;R…
C15	MF	GO:0003723	RNA binding	43	327	4.55	3.15912e-18	6.00234e-17	AGO1;CG5800;Fmr1;Lsm12a;RpL10Ab;RpL11;RpL13;RpL14;RpL19;RpL22;RpL26;RpL3;RpL30;RpL4;RpL5;RpL6;RpL7;RpL7A;RpL8;RpS10a;RpS15;RpS16;RpS18;RpS2;RpS20;RpS3;RpS4;RpS5a;RpS9;cup;eIF4E3;eIF4E4;eIF4E5;eIF4E7;eIF4EHP;eIF4G1;eIF4G2;me31B;noi;pAbp;piwi;tral;vig2
C15	MF	GO:0000340	RNA 7-methylguanosine cap binding	7	8	30.27	1.1475e-10	1.45349e-09	eIF4E3;eIF4E4;eIF4E5;eIF4E7;eIF4EHP;eIF4G1;eIF4G2
C15	MF	GO:0008190	eukaryotic initiation factor 4E binding	4	4	34.6	6.71433e-07	6.37861e-06	4E-T;Thor;cup;eIF4G1
C15	MF	GO:0031370	eukaryotic initiation factor 4G binding	4	5	27.68	3.28153e-06	2.32465e-05	eIF4E3;eIF4E4;eIF4E5;eIF4E7
C16	BP	GO:0045893	positive regulation of DNA-templated transcription	37	182	8.71	6.0866e-26	6.0866e-24	Bap111;Bap55;Bap60;Bx;CG10555;Chi;Clk;MED1;MED10;MED11;MED15;MED16;MED17;MED18;MED19;MED20;MED22;MED23;MED24;MED25;MED27;MED28;MED30;MED31;MED4;MED6;MED7;MED8;MED9;Snr1;brm;e(y)3;ix;mor;osa;tara;z
C16	BP	GO:0070983	dendrite guidance	7	22	13.62	4.06645e-07	1.35548e-05	Bap55;Chi;Snr1;brm;drl;sqz;tup
C16	BP	GO:0036011	imaginal disc-derived leg segmentation	5	11	19.46	2.64314e-06	6.60785e-05	Bx;Cdk8;ap;kto;skd
C16	BP	GO:0045498	sex comb development	4	8	21.41	1.8441e-05	0.000263442	Cdk8;MED17;kto;skd
C16	BP	GO:0007406	negative regulation of neuroblast proliferation	5	18	11.89	4.29764e-05	0.000477516	Bap60;Snr1;brm;mor;osa
C16	CC	GO:0016592	mediator complex	26	30	37.11	5.80494e-40	2.49613e-38	Cdk8;MED1;MED10;MED11;MED15;MED16;MED17;MED18;MED19;MED20;MED22;MED23;MED24;MED25;MED27;MED28;MED30;MED31;MED4;MED6;MED7;MED8;MED9;ix;kto;skd
C16	CC	GO:0070847	core mediator complex	10	11	38.93	3.59435e-16	7.72785e-15	MED15;MED17;MED18;MED31;MED4;MED6;MED7;MED8;kto;skd
C16	CC	GO:0035060	brahma complex	9	13	29.64	1.0164e-12	1.45684e-11	Bap111;Bap55;Bap60;Snr1;brm;e(y)3;mor;osa;polybromo
C16	CC	GO:0016514	SWI/SNF complex	6	6	42.82	1.43605e-10	1.54375e-09	Bap111;Bap55;Bap60;mor;osa;polybromo
C16	CC	GO:0005634	nucleus	71	1827	1.66	1.00076e-07	8.60654e-07	Bap111;Bap55;Bap60;Bx;CG10555;CG15800;CG17187;CG18599;CG3008;CG34159;CG7987;CG9541;Cdk8;Chi;Clk;Cpsf6;Lim3;MED1;MED10;MED11;MED15;MED16;MED17;MED18;MED19;MED20;MED22;MED23;MED24;MED25;MED27;MED28;MED30;MED31;MED4;MED6;MED7;MED8;MED9;Mps1;NK7.1;Oda;Ptip;RIOK1;Snr1;Ssdp;Su(var)3-3;TBPH;Tob;ap;brm;cas;cic;dsh;e(y)3;ebi;fd96Cb;ix;kto;mor;nab;osa;ova;polybromo;skd;sqz;tara;tth;tup;vg;z
C16	MF	GO:0003712	transcription coregulator activity	29	61	20.36	1.7321e-32	5.88914e-31	Bap60;CG17002;Chi;MED1;MED10;MED11;MED15;MED16;MED17;MED18;MED19;MED20;MED22;MED23;MED24;MED25;MED27;MED28;MED30;MED31;MED4;MED6;MED7;MED8;MED9;ix;kto;nab;skd
C16	MF	GO:0003713	transcription coactivator activity	18	67	11.5	4.30591e-15	7.32005e-14	Bap60;Bx;CG10555;MED11;MED16;MED17;MED20;MED27;MED31;MED4;MED6;Snr1;Ssdp;e(y)3;kto;skd;tara;vg
C16	MF	GO:0140297	DNA-binding transcription factor binding	7	59	5.08	0.000397278	0.00450248	Chi;MED17;MED19;brm;cic;ebi;ix
C16	MF	GO:0005515	protein binding	45	1294	1.49	0.00174816	0.0118875	Bap111;Bap60;Bx;CG5359;Cdk8;Chi;Clk;Dlc90F;Frq2;MED10;MED11;MED17;MED18;MED19;MED20;MED22;MED23;MED24;MED27;MED30;MED31;MED4;MED6;MED7;MED8;MED9;Snr1;Su(var)3-3;Tob;brm;cic;dsh;e(y)3;ebi;ena;ix;kto;mor;osa;polybromo;skd;sqz;tup;vg;z
C16	MF	GO:0004596	protein-N-terminal amino-acid acetyltransferase activity	2	3	28.55	0.00159823	0.0118875	san;vnc
C17	BP	GO:0000209	protein polyubiquitination	15	49	13.22	1.00026e-13	1.19031e-11	CG10862;CG5823;CG7220;CG7747;Diap1;Iru;Mkrn1;Ubc2;Ubc4;Ubc84D;ben;eff;neur;park;roq
C17	BP	GO:2000434	regulation of protein neddylation	8	9	38.38	5.80421e-13	3.45351e-11	CSN1b;CSN3;CSN4;CSN5;CSN6;CSN7;CSN8;alien
C17	BP	GO:0048140	male germ-line cyst encapsulation	7	9	33.58	1.04231e-10	3.10087e-09	CSN1b;CSN3;CSN4;CSN5;CSN6;CSN7;alien
C17	BP	GO:0006511	ubiquitin-dependent protein catabolic process	13	76	7.38	1.2869e-08	2.55235e-07	CG13344;CG32847;CSN3;DUBAI;Ndfip;Su(dx);Ubc84D;eff;elfless;park;roq;sina;sinah
C17	BP	GO:0050821	protein stabilization	9	33	11.77	3.43983e-08	5.84771e-07	CSN1b;CSN3;CSN4;CSN5;CSN6;CSN7;CSN8;alien;lwr
C17	CC	GO:0008180	COP9 signalosome	8	10	34.54	2.84623e-12	1.08157e-10	CSN1b;CSN3;CSN4;CSN5;CSN6;CSN7;CSN8;alien
C17	CC	GO:0030870	Mre11 complex	3	3	43.17	1.2127e-05	0.000230413	mre11;nbs;rad50
C17	CC	GO:0000151	ubiquitin ligase complex	4	14	12.34	0.000229062	0.00290146	Ndfip;park;phyl;sina
C17	CC	GO:0005634	nucleus	60	1827	1.42	0.000581968	0.0055287	Aos1;CG10862;CG10947;CG12099;CG13344;CG18004;CG30349;CG30431;CG3473;CG5823;CG7220;CG7546;CG7747;CG9300;CSN1b;CSN3;CSN4;CSN5;CSN6;CSN7;CSN8;DUBAI;Diap1;Drice;Dronc;Elba2;Elba3;EndoG;Ets97D;Fancl;HIP;HIP-R;HLH3B;Hat1;Mkrn1;Pif1A;Sap30;Uba2;Ubc2;Ubc4;Ubc84D;alien;ben;dbr;eff;elfless;hb;l(2)k01209;lwr;mre11;mu2;mus304;nbs;neur;phyl;rad50;sina;sinah;srl;zf30C
C17	CC	GO:0031372	UBC13-MMS2 complex	2	3	28.78	0.00157223	0.00995746	CG3473;ben
C17	MF	GO:0004842	ubiquitin-protein transferase activity	19	56	14.65	4.19523e-18	1.88785e-16	CG13344;CG32847;CG3473;CG5823;CG7220;CG7747;Diap1;Fancl;Iru;Mkrn1;Su(dx);Ubc2;Ubc4;Ubc84D;ben;neur;park;sina;sinah
C17	MF	GO:0061631	ubiquitin conjugating enzyme activity	9	16	24.29	1.42161e-11	3.19863e-10	CG10862;CG3473;CG5823;CG7220;Ubc2;Ubc4;Ubc84D;ben;eff
C17	MF	GO:0061630	ubiquitin protein ligase activity	15	74	8.75	7.13828e-11	1.07074e-09	CG12099;CG13344;CG32847;CG7747;Diap1;Fancl;Iru;Mkrn1;Su(dx);elfless;neur;park;roq;sina;sinah
C17	MF	GO:0031624	ubiquitin conjugating enzyme binding	6	14	18.5	3.52061e-07	3.96069e-06	Aos1;Diap1;ben;park;sina;sinah
C17	MF	GO:0033134	ubiquitin activating enzyme binding	3	3	43.17	1.2127e-05	0.000109143	Aos1;Uba2;lwr
C18	BP	GO:0006123	mitochondrial electron transport, cytochrome c to oxygen	9	10	42.36	6.25991e-15	2.23926e-13	COX4;COX5A;COX5B;COX6B;COX7A;COX8;ND-MLRQ;cype;levy
C18	BP	GO:0006099	tricarboxylic acid cycle	11	18	28.76	6.78565e-15	2.23926e-13	Fum3;Scsalpha1;Scsalpha2;ScsbetaA;ScsbetaG;SdhA;SdhAL;SdhB;SdhBL;SdhC;SdhD
C18	BP	GO:0034198	cellular response to amino acid starvation	8	14	26.89	8.71362e-11	1.43775e-09	Iml1;Nprl2;Nprl3;Nup44A;Sec13;Wdr24;Wdr59;mio
C18	BP	GO:1903432	regulation of TORC1 signaling	5	5	47.06	3.96064e-09	5.22805e-08	Nup44A;Sec13;Wdr24;Wdr59;mio
C18	BP	GO:0040003	chitin-based cuticle development	8	34	11.07	3.69821e-07	3.05102e-06	CG34461;Cpr47Ef;Cpr64Aa;Cpr66D;Cpr67B;Cpr72Ec;Vajk2;Vajk3
C18	CC	GO:0045277	respiratory chain complex IV	9	9	47.06	6.37208e-16	2.80372e-14	COX4;COX5A;COX5B;COX6B;COX7A;COX8;ND-MLRQ;cype;levy
C18	CC	GO:0035859	Seh1-associated complex	8	8	47.06	3.22687e-14	7.09912e-13	Iml1;Nprl2;Nprl3;Nup44A;Sec13;Wdr24;Wdr59;mio
C18	CC	GO:0031966	mitochondrial membrane	11	24	21.57	4.78471e-13	7.01758e-12	COX4;COX5A;COX5B;COX6B;COX7A;COX8;ND-MLRQ;SdhB;SdhBL;cype;levy
C18	CC	GO:0061700	GATOR2 complex	6	6	47.06	8.04422e-11	7.07891e-10	Nprl3;Nup44A;Sec13;Wdr24;Wdr59;mio
C18	CC	GO:0045273	respiratory chain complex II (succinate dehydrogenase)	6	6	47.06	8.04422e-11	7.07891e-10	SdhA;SdhAL;SdhB;SdhBL;SdhC;SdhD
C18	MF	GO:0008177	succinate dehydrogenase (quinone) activity	6	6	47.06	8.04422e-11	2.97636e-09	SdhA;SdhAL;SdhB;SdhBL;SdhC;SdhD
C18	MF	GO:0042302	structural constituent of cuticle	7	17	19.38	2.64035e-08	4.88465e-07	CG15515;CG34461;Cpr47Ef;Cpr64Aa;Cpr66D;Cpr67B;Cpr72Ec
C18	MF	GO:0004776	succinate-CoA ligase (GDP-forming) activity	4	4	47.06	1.9322e-07	2.38305e-06	Scsalpha1;Scsalpha2;ScsbetaA;ScsbetaG
C18	MF	GO:0009055	electron transfer activity	5	9	26.15	4.66119e-07	4.3116e-06	SdhA;SdhAL;SdhB;SdhBL;SdhC
C18	MF	GO:0008010	structural constituent of chitin-based larval cuticle	6	19	14.86	1.74124e-06	1.28852e-05	CG34461;Cpr47Ef;Cpr64Aa;Cpr66D;Cpr67B;Cpr72Ec
C19	BP	GO:0031146	SCF-dependent proteasomal ubiquitin-dependent protein catabolic process	25	36	34.22	1.19549e-35	1.05203e-33	CG14937;CG2247;CG4911;CG5003;CG5961;CG7148;CG8272;CG9316;Cul1;FBXO11;Fbl6;Fbxl7;FipoQ;Fsn;Roc1a;SkpA;SkpB;SkpC;SkpF;jet;mi;morgue;ntc;pall;slmb
C19	BP	GO:0016567	protein ubiquitination	26	110	11.65	1.23021e-21	5.41294e-20	CG12362;CG5961;Cand1;Cul1;Cul3;Cul4;DCAF12;Fbxl7;Fsn;Roc1a;Roc1b;SkpA;SkpB;SkpC;SkpF;Ubc10;Ubi-p5E;Ubi-p63E;ari-2;klhl10;l(2)dtl;mahj;ntc;ohgt;pic;slmb
C19	BP	GO:0160240	RNA polymerase II transcription initiation surveillance	13	15	42.71	4.73331e-21	1.38844e-19	IntS1;IntS10;IntS11;IntS12;IntS14;IntS2;IntS3;IntS4;IntS6;IntS8;IntS9;asun;omd
C19	BP	GO:1905821	positive regulation of chromosome condensation	6	6	49.28	6.0606e-11	5.92592e-10	Cap-D2;Cap-G;Cap-H2;SMC2;barr;glu
C19	BP	GO:1905820	positive regulation of chromosome separation	6	6	49.28	6.0606e-11	5.92592e-10	Cap-D2;Cap-G;Cap-H2;SMC2;barr;glu
C19	CC	GO:0019005	SCF ubiquitin ligase complex	25	40	30.8	7.53419e-34	2.71231e-32	CG14937;CG2247;CG4911;CG5003;CG5961;CG7148;CG8272;CG9316;Cul1;FBXO11;Fbl6;Fbxl7;FipoQ;Fsn;Roc1a;Roc1b;SkpA;SkpB;SkpC;SkpF;jet;morgue;ntc;pall;slmb
C19	CC	GO:0032039	integrator complex	14	14	49.28	8.31866e-25	1.49736e-23	CG5274;IntS1;IntS10;IntS11;IntS12;IntS14;IntS2;IntS3;IntS4;IntS6;IntS8;IntS9;asun;omd
C19	CC	GO:0160232	INTAC complex	13	15	42.71	4.73331e-21	5.67997e-20	IntS1;IntS10;IntS11;IntS12;IntS14;IntS2;IntS3;IntS4;IntS6;IntS8;IntS9;asun;omd
C19	CC	GO:0000796	condensin complex	6	6	49.28	6.0606e-11	5.45454e-10	Cap-D2;Cap-G;Cap-H2;SMC2;barr;glu
C19	CC	GO:0080008	Cul4-RING E3 ubiquitin ligase complex	5	5	49.28	3.13171e-09	2.25483e-08	CG31855;Cul4;DCAF12;Roc1a;mahj
C19	MF	GO:0097602	cullin family protein binding	7	12	28.75	8.46029e-10	2.53809e-08	Roc1a;Roc1b;SkpA;SkpB;SkpC;SkpF;inc
C19	MF	GO:1990756	ubiquitin-like ligase-substrate adaptor activity	8	24	16.43	1.23823e-08	1.85735e-07	CG5961;DCAF12;Fsn;kel;klhl10;mi;ntc;slmb
C19	MF	GO:0160072	ubiquitin ligase complex scaffold activity	4	6	32.86	2.32949e-06	2.32949e-05	Cul1;Cul3;Cul4;SkpA
C19	MF	GO:0000822	inositol hexakisphosphate binding	3	3	49.28	8.12397e-06	6.09298e-05	IntS11;IntS4;IntS9
C19	MF	GO:0031625	ubiquitin protein ligase binding	5	33	7.47	0.000472393	0.00283436	Cul1;Cul3;Cul4;Ubc10;rpr
C2	BP	GO:0006508	proteolysis	107	153	6.25	5.84603e-69	3.15686e-66	Ance;CG11034;CG11192;CG12951;CG13430;CG16749;CG17134;CG17239;CG17283;CG18417;CG18735;CG2111;CG30025;CG30031;CG3097;CG31233;CG31343;CG31445;CG31661;CG31681;CG31821;CG31954;CG32379;CG32808;CG33128;CG3355;CG3502;CG3700;CG3795;CG42264;CG42335;CG4613;CG46339;CG4678;CG4914;CG5863;CG6508;CG7025;CG8172;CG8299;CG8539;CG8560;CG8562;CG8563;CG8564;CG8773;CG8952;CG9294;CG9372;Dpp10;Hayan;Jon25Bi;Jon65Aiv;Kul;…
C2	BP	GO:0019953	sexual reproduction	23	24	8.56	1.96803e-21	5.31369e-19	Ag5r;Ag5r2;CG10651;CG16995;CG17575;CG17974;CG31296;CG32313;CG32679;CG34002;CG34049;CG3640;CG42564;CG4270;CG42780;CG43775;CG43776;CG43777;CG8483;CG9400;CG9822;scpr-A;scpr-C
C2	BP	GO:0045861	negative regulation of proteolysis	15	16	8.37	6.67633e-14	7.21043e-12	Spn27A;Spn28B;Spn28Da;Spn28Dc;Spn28F;Spn38F;Spn42Db;Spn42Dc;Spn42Dd;Spn42De;Spn43Aa;Spn55B;Spn77Ba;hh;nec
C2	BP	GO:0016266	protein O-linked glycosylation via N-acetyl-galactosamine	13	14	8.29	4.8595e-12	2.9157e-10	CG10000;CG31776;CG7304;CG7579;Pgant1;Pgant2;Pgant3;Pgant35A;Pgant4;Pgant5;Pgant6;Pgant8;Pgant9
C2	BP	GO:0016042	lipid catabolic process	14	19	6.58	2.87725e-10	1.29476e-08	CG14507;CG4267;CG5162;CG5966;CG6271;CG6277;CG6283;CG6296;CG6847;CG7367;Yp1;Yp2;Yp3;sxe2
C2	CC	GO:0005576	extracellular region	260	390	5.95	2.41365e-172	2.67916e-170	ATP6AP2;Actbeta;Ag5r;Ag5r2;Ama;Amy-d;Amy-p;Ance;Ance-2;Ance-4;Appl;CG10359;CG10651;CG11159;CG11170;CG11999;CG12951;CG13748;CG14507;CG15117;CG16749;CG16756;CG16799;CG16995;CG17239;CG17575;CG1791;CG17919;CG17974;CG18284;CG18417;CG18735;CG1889;CG2111;CG30025;CG30031;CG30062;CG30281;CG3097;CG31145;CG31233;CG31296;CG31343;CG31445;CG31515;CG31681;CG31821;CG31832;CG31954;CG32313;CG32379;CG32679;CG32751;…
C2	CC	GO:0016020	membrane	174	531	2.93	1.57216e-46	8.72549e-45	ATP6AP2;Ae2;Alk;Ance;Ance-2;Ance-4;Appl;Atpalpha;CG10359;CG10616;CG10702;CG11007;CG11357;CG11703;CG13398;CG13937;CG14024;CG18735;CG1889;CG30036;CG30037;CG30281;CG3038;CG31183;CG31445;CG31729;CG31787;CG33253;CG33310;CG3355;CG3662;CG4613;CG4914;CG5250;CG7565;CG8642;CG8654;CG8668;CG8673;CG9109;CHOp24;Ca-Ma2d;Cad96Ca;CadN2;Cals;Cds;Dad1;Delta;Dg;Dpp10;Eph;FucT6;FucTA;FucTB;FucTC;FucTD;Glg1;Gyc32E;Hs6…
C2	CC	GO:0005886	plasma membrane	154	615	2.24	1.91062e-25	7.06928e-24	ATP6AP2;Ae2;Alk;Ama;Ance;Ance-2;Ance-4;Appl;Atpalpha;CG11034;CG17636;CG2111;CG31183;CG31233;CG31343;CG31445;CG31642;CG31729;CG33253;CG3502;CG3662;CG42335;CG46339;CG4829;CG7509;CG7565;CG8172;CG8654;CG8773;CG9806;Cad96Ca;CadN2;Cals;Cont;Delta;Dg;Dpp10;Drl-2;Dys;Egfr;Eph;Gyc32E;Hexo2;InR;JhI-21;Kul;Lamp1;Mmp1;Mmp2;N;Nct;Nep1;Nep2;Nep3;Nep4;Nep5;Nep6;Nep7;Nepl10;Nepl12;Nepl13;Nepl14;Nepl15;Nepl17;Nep…
C2	CC	GO:0000139	Golgi membrane	50	103	4.33	1.08491e-21	3.01063e-20	ATP6AP2;ArfGAP1;CG10000;CG11357;CG13937;CG14015;CG14024;CG30036;CG30037;CG3038;CG31145;CG31776;CG3253;CG7304;CG7579;CG8668;CG8673;Chpf;Cog4;FucTB;GABPI;Glg1;Mgat2;Pgant1;Pgant2;Pgant3;Pgant35A;Pgant4;Pgant5;Pgant6;Pgant8;Pgant9;Psn;Qsox4;Tango1;alpha-Man-IIa;alpha-Man-Ia;beta4GalNAcTA;beta4GalNAcTB;botv;brn;fng;pip;rho;ru;sfl;sog;sotv;spi;wls
C2	CC	GO:0009986	cell surface	24	45	4.76	3.75568e-12	8.33762e-11	ATP6AP2;Cals;Delta;ItgaPS4;ItgaPS5;Itgbn;Kal1;Lar;N;Sdc;Ser;Sulf1;Wnt4;dally;dlp;if;ihog;lectin-46Ca;mew;mys;scb;shf;slow;wg
C2	MF	GO:0004252	serine-type endopeptidase activity	49	64	6.84	1.29763e-34	1.89454e-32	CG11192;CG12951;CG13430;CG16749;CG17239;CG18735;CG30025;CG30031;CG31681;CG31954;CG32808;CG3355;CG3700;CG3795;CG4613;CG4914;CG8172;CG8299;CG8952;CG9294;CG9372;Hayan;Jon25Bi;Jon65Aiv;MP1;Phae2;Sb;Ser7;Ser8;Sp7;Try29F;alphaTry;betaTry;deltaTry;ea;epsilonTry;etaTry;gammaTry;gd;l(2)k05911;modSP;psh;rho;ru;snk;thetaTry;tpr;twr;zetaTry
C2	MF	GO:0004867	serine-type endopeptidase inhibitor activity	22	24	8.19	1.87477e-19	1.36858e-17	CG10031;CG13748;CG31515;CG3604;CG42827;CG43165;IM33;Spn27A;Spn28B;Spn28Da;Spn28Dc;Spn28F;Spn38F;Spn42Da;Spn42Db;Spn42Dc;Spn42Dd;Spn42De;Spn43Aa;Spn55B;Spn77Ba;nec
C2	MF	GO:0017171	serine hydrolase activity	30	51	5.25	1.75719e-16	8.55166e-15	CG11034;CG16749;CG18735;CG30025;CG31681;CG31821;CG3355;CG4914;CG5162;CG8952;CG9372;Dpp10;Est-6;Est-P;Jon25Bi;Jon65Aiv;MP1;Ppt1;Ser7;Yp1;Yp2;Yp3;alphaTry;betaTry;epsilonTry;etaTry;sxe2;thetaTry;twr;zetaTry
C2	MF	GO:0008237	metallopeptidase activity	23	32	6.42	9.59331e-16	3.50156e-14	Ance;CG31233;CG31343;CG31445;CG3502;CG42335;CG46339;CG8773;Kul;Meltrin;Mmp1;Mmp2;Nep1;Nep2;Nep3;Nep4;Nep5;Nep6;Nep7;SP1029;Tace;kuz;tok
C2	MF	GO:0048018	receptor ligand activity	20	30	5.95	7.24731e-13	2.11622e-11	Ama;Delta;Ilp2;Ilp6;NT1;Ser;Tollo;Wnt4;Wnt5;daw;dpp;gbb;myo;scw;shv;spi;spz;spz5;vn;wg
C20	BP	GO:0006357	regulation of transcription by RNA polymerase II	42	488	4.45	2.92261e-18	9.35235e-17	CG1024;CG10274;CG10431;CG10654;CG11294;CG11695;CG11696;CG11906;CG12391;CG14655;CG17568;CG17803;CG1792;CG18764;CG2116;CG2202;CG2712;CG3032;CG31388;CG3281;CG3919;CG4730;CG4854;CG6654;CG6813;CG7101;CG7386;CG8159;CG8319;D19A;D19B;Neu2;Odj;OdsH;Sry-beta;ZIPIC;Zif;dwg;gcm2;grau;nom;salm
C20	BP	GO:0000727	double-strand break repair via break-induced replication	9	9	51.72	2.63346e-16	4.21353e-15	Cdc45;Mcm2;Mcm3;Mcm5;Mcm6;Mcm7;Psf2;Sld5;dpa
C20	BP	GO:0006617	SRP-dependent cotranslational protein targeting to membrane, signal sequence recognition	4	6	34.48	1.91758e-06	8.76609e-06	Srp19;Srp54k;SrpRalpha;SrpRbeta
C20	BP	GO:0045047	protein targeting to ER	3	5	31.03	6.82161e-05	0.000242546	Srp54k;SrpRalpha;SrpRbeta
C20	BP	GO:0002188	translation reinitiation	2	5	20.69	0.00356329	0.00712657	DENR;MCTS1
C20	CC	GO:0071162	CMG complex	11	11	51.72	8.1083e-20	1.70274e-18	Cdc45;Mcm2;Mcm3;Mcm5;Mcm6;Mcm7;Psf1;Psf2;Psf3;Sld5;dpa
C20	CC	GO:0005634	nucleus	68	1827	1.93	2.38035e-11	2.49937e-10	CG1024;CG10274;CG10431;CG10654;CG11294;CG11695;CG11696;CG11906;CG12391;CG14441;CG14655;CG15073;CG17568;CG17803;CG1792;CG18764;CG2116;CG2202;CG2712;CG3032;CG31388;CG3281;CG3430;CG3919;CG4730;CG4854;CG6654;CG6813;CG7101;CG7386;CG8159;CG8301;CG8319;CG9636;CG9890;Cdc45;Ctf4;D19A;D19B;Ice1;M1BP;Mcm2;Mcm3;Mcm5;Mcm6;Mcm7;Neu2;Odj;OdsH;Psf1;Psf2;Psf3;Rexo5;Sld5;Sry-beta;ZIPIC;Zif;cdm;dpa;dwg;fuss;gcm2;gr…
C20	CC	GO:0042555	MCM complex	6	6	51.72	4.5025e-11	3.15175e-10	Mcm2;Mcm3;Mcm5;Mcm6;Mcm7;dpa
C20	CC	GO:0000811	GINS complex	4	4	51.72	1.31725e-07	6.91557e-07	Psf1;Psf2;Psf3;Sld5
C20	CC	GO:0048500	signal recognition particle	2	3	34.48	0.00109647	0.00460516	Srp19;Srp54k
C20	MF	GO:0008270	zinc ion binding	38	277	7.1	1.344e-23	4.16639e-22	CG10274;CG10431;CG10654;CG11695;CG11696;CG12391;CG14441;CG14655;CG15073;CG17568;CG17803;CG1792;CG18764;CG2202;CG2712;CG3032;CG31388;CG3281;CG4730;CG4854;CG6654;CG6769;CG6813;CG7386;CG8159;CG8301;CG8319;D19A;D19B;M1BP;Neu2;Odj;Zif;dwg;grau;nom;ranshi;wek
C20	MF	GO:0000978	RNA polymerase II cis-regulatory region sequence-specific DNA binding	33	282	6.05	3.87375e-18	6.00431e-17	CG1024;CG10274;CG10431;CG11695;CG11696;CG11906;CG12391;CG14655;CG17568;CG1792;CG18764;CG2116;CG2202;CG31388;CG4730;CG4854;CG6654;CG6813;CG7101;CG7386;CG8159;CG8319;D19A;D19B;M1BP;Odj;ZIPIC;Zif;dwg;fuss;gcm2;nom;ranshi
C20	MF	GO:0000976	transcription cis-regulatory region binding	17	63	13.96	9.06067e-16	9.36269e-15	CG10431;CG10654;CG11695;CG11696;CG12391;CG15073;CG17803;CG18764;CG2202;CG2712;CG3032;CG31388;CG4730;CG4854;CG6813;CG7101;CG8319
C20	MF	GO:0000981	DNA-binding transcription factor activity, RNA polymerase II-specific	30	323	4.8	1.12491e-13	8.71804e-13	CG1024;CG10274;CG10654;CG11294;CG11906;CG17803;CG1792;CG18764;CG2116;CG2202;CG2712;CG3032;CG3281;CG4730;CG4854;CG6813;CG7386;CG8159;D19A;D19B;M1BP;Neu2;OdsH;Sry-beta;dwg;fuss;gcm2;nom;ranshi;salm
C20	MF	GO:0003700	DNA-binding transcription factor activity	23	224	5.31	1.89959e-11	1.17774e-10	CG10654;CG11695;CG11696;CG12391;CG14655;CG15073;CG17568;CG17803;CG18764;CG2202;CG2712;CG3032;CG31388;CG3281;CG4730;CG4854;CG6654;CG6813;CG8319;Odj;Zif;gcm2;grau
C21	BP	GO:0010968	regulation of microtubule nucleation	8	8	51.72	1.477e-14	3.2494e-13	dgt2;dgt3;dgt4;dgt5;dgt6;msd1;msd5;wac
C21	BP	GO:0043161	proteasome-mediated ubiquitin-dependent protein catabolic process	19	97	10.13	9.9962e-15	3.2494e-13	Rpn1;Rpn10;Rpn11;Rpn12;Rpn13;Rpn2;Rpn3;Rpn5;Rpn7;Rpn8;Rpn9;Rpt1;Rpt2;Rpt3;Rpt4;Rpt5;Rpt6;Ube3a;Uch-L5
C21	BP	GO:0090307	mitotic spindle assembly	9	18	25.86	1.10862e-11	1.21948e-10	dgt2;dgt3;dgt4;dgt5;dgt6;msd1;msd5;mst;wac
C21	BP	GO:0042176	regulation of protein catabolic process	3	6	25.86	0.000134515	0.000591864	Rpn1;Rpn2;Rpn3
C21	BP	GO:0007088	regulation of mitotic nuclear division	4	21	9.85	0.000611764	0.00224313	dgt3;dgt4;dgt5;dgt6
C21	CC	GO:0005838	proteasome regulatory particle	18	18	51.72	2.9302e-32	9.96268e-31	Rpn1;Rpn10;Rpn11;Rpn12;Rpn13;Rpn2;Rpn3;Rpn5;Rpn7;Rpn8;Rpn9;Rpt1;Rpt2;Rpt3;Rpt4;Rpt5;Rpt6;Uch-L5
C21	CC	GO:0008540	proteasome regulatory particle, base subcomplex	9	10	46.55	2.59164e-15	4.40579e-14	Rpn1;Rpn10;Rpn2;Rpt1;Rpt2;Rpt3;Rpt4;Rpt5;Rpt6
C21	CC	GO:0070652	HAUS complex	8	8	51.72	1.477e-14	1.25545e-13	dgt2;dgt3;dgt4;dgt5;dgt6;msd1;msd5;wac
C21	CC	GO:0005832	chaperonin-containing T-complex	8	8	51.72	1.477e-14	1.25545e-13	CCT1;CCT2;CCT3;CCT4;CCT5;CCT6;CCT7;CCT8
C21	CC	GO:0000502	proteasome complex	12	28	22.17	3.30217e-14	2.24548e-13	Rpn1;Rpn10;Rpn11;Rpn12;Rpn13;Rpn2;Rpn3;Rpn5;Rpn7;Rpn8;Rpn9;Uch-L5
C21	MF	GO:0036402	proteasome-activating activity	6	7	44.33	3.10257e-10	8.06668e-09	Rpt1;Rpt2;Rpt3;Rpt4;Rpt5;Rpt6
C21	MF	GO:0140662	ATP-dependent protein folding chaperone	9	27	17.24	9.25299e-10	1.20289e-08	CCT1;CCT2;CCT3;CCT4;CCT5;CCT6;CCT7;CCT8;Hsp60B
C21	MF	GO:0016887	ATP hydrolysis activity	15	128	6.06	1.5113e-08	1.3098e-07	CCT1;CCT2;CCT3;CCT4;CCT5;CCT6;CCT7;CCT8;Hsp60B;Rpt1;Rpt2;Rpt3;Rpt4;Rpt5;Rpt6
C21	MF	GO:0051082	unfolded protein binding	8	41	10.09	8.33255e-07	5.41616e-06	CCT1;CCT2;CCT3;CCT4;CCT5;CCT6;CCT7;CCT8
C21	MF	GO:0017070	U6 snRNA binding	2	4	25.86	0.00216526	0.0112593	CG14641;Prp8
C22	BP	GO:0000712	resolution of meiotic recombination intermediates	3	6	28.7	9.84874e-05	0.00231445	Ercc1;mei-9;mus312
C22	BP	GO:0007224	smoothened signaling pathway	3	6	28.7	9.84874e-05	0.00231445	cos;fu;smo
C22	BP	GO:0048619	embryonic hindgut morphogenesis	3	7	24.6	0.000170179	0.00266613	lin;odd;sob
C22	BP	GO:0006312	mitotic recombination	2	3	38.27	0.000890265	0.00836849	Ercc1;mei-9
C22	BP	GO:0042073	intraciliary transport	2	5	22.96	0.00290063	0.0170412	cos;fu
C22	CC	GO:0000110	nucleotide-excision repair factor 1 complex	3	3	57.41	5.1158e-06	0.000179053	Ercc1;Xpac;mei-9
C22	CC	GO:0005929	cilium	4	26	8.83	0.000960728	0.0102686	BBS5;cos;fu;smo
C22	CC	GO:0035301	Hedgehog signaling complex	2	3	38.27	0.000890265	0.0102686	cos;fu
C22	CC	GO:0005853	eukaryotic translation elongation factor 1 complex	2	4	28.7	0.00176032	0.0102686	eEF1beta;eEF1gamma
C22	CC	GO:0005762	mitochondrial large ribosomal subunit	4	30	7.65	0.00166996	0.0102686	mRpL40;mRpL46;mRpL48;mRpL55
C22	MF	GO:0005119	smoothened binding	2	3	38.27	0.000890265	0.0172777	cos;fu
C22	MF	GO:0003684	damaged DNA binding	3	13	13.25	0.00128886	0.0172777	Ercc1;Xpac;mei-9
C22	MF	GO:0008289	lipid binding	3	14	12.3	0.00161978	0.0172777	CG1513;CG9205;cert
C22	MF	GO:0004930	G protein-coupled receptor activity	3	20	8.61	0.00470365	0.0215024	GABA-B-R1;TkR99D;smo
C22	MF	GO:0008010	structural constituent of chitin-based larval cuticle	3	19	9.06	0.00404869	0.0215024	CG13670;Cpr100A;Cpr97Eb
C23	BP	GO:0006120	mitochondrial electron transport, NADH to ubiquinone	31	32	92.01	3.93379e-65	2.36027e-64	ND-13A;ND-13B;ND-15;ND-19;ND-20;ND-20L;ND-23;ND-24;ND-30;ND-39;ND-42;ND-49;ND-51;ND-75;ND-AGGG;ND-ASHI;ND-B12;ND-B14;ND-B14.5A;ND-B14.5B;ND-B14.7;ND-B15;ND-B16.6;ND-B17;ND-B17.2;ND-B18;ND-B22;ND-MNLL;ND-MWFE;ND-SGDH;NP15.6
C23	BP	GO:0032981	mitochondrial respiratory chain complex I assembly	4	5	75.99	5.45864e-08	1.63759e-07	ND-20;ND-20L;ND-23;ND-75
C23	BP	GO:1902600	proton transmembrane transport	7	40	16.62	1.38072e-07	2.76145e-07	ND-23;ND-24;ND-30;ND-42;ND-49;ND-51;ND-75
C23	BP	GO:0072593	reactive oxygen species metabolic process	2	3	63.32	0.000324344	0.000389213	ND-30;ND-75
C23	CC	GO:0045271	respiratory chain complex I	31	32	92.01	3.93379e-65	2.75365e-64	ND-13A;ND-13B;ND-15;ND-19;ND-20;ND-20L;ND-23;ND-24;ND-30;ND-39;ND-42;ND-49;ND-51;ND-75;ND-AGGG;ND-ASHI;ND-B12;ND-B14;ND-B14.5A;ND-B14.5B;ND-B14.7;ND-B15;ND-B16.6;ND-B17;ND-B17.2;ND-B18;ND-B22;ND-MNLL;ND-MWFE;ND-SGDH;NP15.6
C23	CC	GO:0005743	mitochondrial inner membrane	31	105	28.04	3.51433e-40	1.23002e-39	ND-13A;ND-13B;ND-15;ND-19;ND-20;ND-20L;ND-23;ND-24;ND-30;ND-39;ND-42;ND-49;ND-51;ND-75;ND-AGGG;ND-ASHI;ND-B12;ND-B14;ND-B14.5A;ND-B14.5B;ND-B14.7;ND-B15;ND-B16.6;ND-B17;ND-B17.2;ND-B18;ND-B22;ND-MNLL;ND-MWFE;ND-SGDH;NP15.6
C23	CC	GO:0005739	mitochondrion	16	232	6.55	8.68146e-10	2.02567e-09	ND-23;ND-24;ND-30;ND-39;ND-42;ND-49;ND-51;ND-ASHI;ND-B12;ND-B14;ND-B15;ND-B16.6;ND-B18;ND-MNLL;ND-SGDH;Pdhb
C23	CC	GO:0005758	mitochondrial intermembrane space	2	14	13.57	0.00913338	0.0159834	ND-15;ND-B18
C23	MF	GO:0008137	NADH dehydrogenase (ubiquinone) activity	9	9	94.98	8.0182e-19	8.0182e-18	ND-20;ND-20L;ND-23;ND-24;ND-30;ND-42;ND-49;ND-51;ND-75
C23	MF	GO:0016651	oxidoreductase activity, acting on NAD(P)H	4	5	75.99	5.45864e-08	2.72932e-07	ND-23;ND-30;ND-49;ND-75
C23	MF	GO:0051539	4 iron, 4 sulfur cluster binding	4	7	54.28	3.76156e-07	1.25385e-06	ND-20;ND-20L;ND-23;ND-51
C23	MF	GO:0048038	quinone binding	3	3	94.98	1.10477e-06	2.76193e-06	ND-20;ND-20L;ND-49
C23	MF	GO:0051536	iron-sulfur cluster binding	3	9	31.66	8.87219e-05	0.000177444	ND-20;ND-20L;ND-75
C24	BP	GO:0032543	mitochondrial translation	29	51	63.2	9.53392e-51	2.86018e-50	bonsai;mRpL15;mRpL20;mRpL30;mRpL4;mRpL43;mRpL44;mRpL50;mRpL51;mRpS10;mRpS14;mRpS16;mRpS17;mRpS18B;mRpS18C;mRpS2;mRpS22;mRpS23;mRpS24;mRpS25;mRpS26;mRpS28;mRpS29;mRpS31;mRpS33;mRpS35;mRpS6;mRpS7;mRpS9
C24	BP	GO:0006412	translation	16	120	14.82	1.80168e-15	2.70253e-15	bonsai;mRpL15;mRpL20;mRpL30;mRpL4;mRpL51;mRpS14;mRpS16;mRpS17;mRpS18B;mRpS18C;mRpS2;mRpS23;mRpS6;mRpS7;mRpS9
C24	CC	GO:0005763	mitochondrial small ribosomal subunit	22	24	101.89	7.62236e-46	8.38459e-45	CG4882;bonsai;mRpS10;mRpS14;mRpS16;mRpS17;mRpS18B;mRpS18C;mRpS2;mRpS22;mRpS23;mRpS24;mRpS25;mRpS26;mRpS28;mRpS29;mRpS31;mRpS33;mRpS35;mRpS6;mRpS7;mRpS9
C24	CC	GO:0005739	mitochondrion	23	232	11.02	1.66382e-19	9.15102e-19	CG11590;CG4882;bonsai;mRpL30;mRpL4;mRpL43;mRpL44;mRpL50;mRpL51;mRpS10;mRpS16;mRpS18B;mRpS2;mRpS23;mRpS24;mRpS25;mRpS26;mRpS29;mRpS31;mRpS33;mRpS6;mRpS7;mRpS9
C24	CC	GO:0005840	ribosome	13	94	15.37	7.56462e-13	2.77369e-12	bonsai;mRpL20;mRpL4;mRpS14;mRpS16;mRpS17;mRpS18B;mRpS18C;mRpS2;mRpS23;mRpS6;mRpS7;mRpS9
C24	CC	GO:0005762	mitochondrial large ribosomal subunit	8	30	29.64	1.16141e-10	3.19389e-10	mRpL15;mRpL20;mRpL30;mRpL4;mRpL43;mRpL44;mRpL50;mRpL51
C24	CC	GO:0005761	mitochondrial ribosome	3	5	66.69	6.7422e-06	1.48328e-05	mRpL20;mRpL51;mRpS29
C24	MF	GO:0003735	structural constituent of ribosome	29	140	23.02	3.8994e-35	2.33964e-34	bonsai;mRpL15;mRpL20;mRpL30;mRpL4;mRpL43;mRpL44;mRpL50;mRpL51;mRpS10;mRpS14;mRpS16;mRpS17;mRpS18B;mRpS18C;mRpS2;mRpS22;mRpS23;mRpS24;mRpS25;mRpS26;mRpS28;mRpS29;mRpS31;mRpS33;mRpS35;mRpS6;mRpS7;mRpS9
C24	MF	GO:0070181	small ribosomal subunit rRNA binding	2	3	74.1	0.000236348	0.000709043	mRpS18C;mRpS6
C24	MF	GO:0019843	rRNA binding	3	17	19.61	0.000424946	0.000849892	mRpL20;mRpS6;mRpS7
C25	BP	GO:0050808	synapse organization	28	44	72.27	2.87175e-51	2.2974e-50	DIP-alpha;DIP-beta;DIP-delta;DIP-epsilon;DIP-eta;DIP-gamma;DIP-iota;DIP-theta;DIP-zeta;dpr1;dpr10;dpr11;dpr13;dpr14;dpr15;dpr16;dpr17;dpr18;dpr19;dpr2;dpr20;dpr3;dpr4;dpr5;dpr6;dpr7;dpr8;dpr9
C25	BP	GO:0007606	sensory perception of chemical stimulus	19	26	82.99	7.56532e-36	3.02613e-35	Obp28a;dpr10;dpr11;dpr13;dpr14;dpr15;dpr16;dpr17;dpr18;dpr19;dpr2;dpr20;dpr3;dpr4;dpr5;dpr6;dpr7;dpr8;dpr9
C25	BP	GO:1904396	regulation of neuromuscular junction development	2	4	56.78	0.000450098	0.000900196	DIP-gamma;dpr11
C25	BP	GO:0030198	extracellular matrix organization	2	16	14.2	0.00841599	0.0134656	AdamTS-A;vkg
C25	BP	GO:0072499	photoreceptor cell axon guidance	2	23	9.88	0.0170642	0.0227523	DIP-gamma;dpr11
C25	CC	GO:0032589	neuron projection membrane	23	24	108.83	1.63468e-49	1.14428e-48	DIP-alpha;DIP-gamma;DIP-kappa;DIP-lambda;dpr1;dpr10;dpr11;dpr13;dpr14;dpr15;dpr16;dpr17;dpr18;dpr19;dpr2;dpr20;dpr3;dpr4;dpr5;dpr6;dpr7;dpr8;dpr9
C25	CC	GO:0043005	neuron projection	11	52	24.02	3.18949e-13	1.11632e-12	DIP-alpha;DIP-beta;DIP-delta;DIP-epsilon;DIP-eta;DIP-gamma;DIP-iota;DIP-kappa;DIP-lambda;DIP-theta;DIP-zeta
C25	CC	GO:0005886	plasma membrane	25	615	4.62	2.34394e-12	5.46919e-12	DIP-alpha;DIP-beta;DIP-delta;DIP-epsilon;DIP-eta;DIP-gamma;DIP-iota;DIP-kappa;DIP-lambda;DIP-theta;DIP-zeta;dpr1;dpr11;dpr13;dpr14;dpr17;dpr18;dpr19;dpr2;dpr20;dpr3;dpr5;dpr7;dpr8;dpr9
C25	CC	GO:0031012	extracellular matrix	3	50	6.81	0.0093809	0.0164166	AdamTS-A;CG17739;vkg
C25	MF	GO:0003674	molecular_function	25	408	6.96	1.53654e-16	4.60961e-16	CG30324;CG9624;DIP-beta;DIP-epsilon;DIP-kappa;DIP-lambda;dpr1;dpr10;dpr11;dpr13;dpr14;dpr15;dpr16;dpr17;dpr18;dpr19;dpr2;dpr20;dpr3;dpr4;dpr5;dpr6;dpr7;dpr8;dpr9
C25	MF	GO:0005515	protein binding	26	1294	2.28	3.89208e-06	5.83812e-06	CG1504;CG15262;CG30324;DIP-alpha;DIP-beta;DIP-delta;DIP-epsilon;DIP-eta;DIP-gamma;DIP-theta;DIP-zeta;Gel;cDIP;dpr10;dpr11;dpr13;dpr14;dpr19;dpr2;dpr20;dpr3;dpr5;dpr7;dpr8;dpr9;vkg
C26	BP	GO:0009408	response to heat	9	36	29.68	7.14455e-12	2.71493e-10	CG14207;CG4461;Hsp22;Hsp23;Hsp26;Hsp27;Hsp67Bc;TotC;l(2)efl
C26	BP	GO:0007064	mitotic sister chromatid cohesion	6	9	79.15	2.06742e-11	3.92809e-10	Mau2;Nipped-B;SMC3;dmt;pds5;vtd
C26	BP	GO:0042026	protein refolding	8	28	33.92	3.55929e-11	4.50843e-10	CG14207;CG4461;Hsp22;Hsp23;Hsp26;Hsp27;Hsp67Bc;l(2)efl
C26	BP	GO:0034087	establishment of mitotic sister chromatid cohesion	4	4	118.73	4.37966e-09	4.16068e-08	Nipped-B;SMC1;SMC3;vtd
C26	BP	GO:0034089	establishment of meiotic sister chromatid cohesion	3	3	118.73	5.57712e-07	3.53218e-06	SMC1;SMC3;c(2)M
C26	CC	GO:0008278	cohesin complex	3	3	118.73	5.57712e-07	8.9234e-06	SMC1;SMC3;vtd
C26	CC	GO:0005576	extracellular region	10	390	3.04	0.00118781	0.00633499	Cys;Dup99B;Fer1HCH;Fer2LCH;GILT1;Obp19d;Obp44a;Obp56d;TotC;apolpp
C26	CC	GO:0000795	synaptonemal complex	2	6	39.58	0.00101802	0.00633499	c(2)M;vtd
C26	MF	GO:0051082	unfolded protein binding	8	41	23.17	1.00986e-09	1.4138e-08	CG14207;CG4461;Hsp22;Hsp23;Hsp26;Hsp27;Hsp67Bc;l(2)efl
C26	MF	GO:0005549	odorant binding	3	7	50.88	1.90643e-05	0.00013345	Obp19d;Obp44a;Obp56d
C26	MF	GO:0044183	protein folding chaperone	4	28	16.96	7.73832e-05	0.000361121	Hsp22;Hsp23;Hsp26;Hsp27
C26	MF	GO:0140664	ATP-dependent DNA damage sensor activity	2	4	59.36	0.000411605	0.00115249	spn-B;spn-D
C26	MF	GO:0008198	ferrous iron binding	2	4	59.36	0.000411605	0.00115249	Fer1HCH;Fer2LCH
C27	BP	GO:0006749	glutathione metabolic process	33	33	137.47	9.75486e-81	1.95097e-80	GstD1;GstD10;GstD11;GstD2;GstD3;GstD4;GstD5;GstD6;GstD7;GstD8;GstD9;GstE1;GstE10;GstE11;GstE12;GstE13;GstE14;GstE2;GstE3;GstE4;GstE5;GstE6;GstE7;GstE8;GstE9;GstO1;GstO2;GstO3;GstT1;GstT2;GstT3;gfzf;se
C27	BP	GO:0098869	cellular oxidant detoxification	15	23	89.66	1.66253e-28	1.66253e-28	GstD1;GstD11;GstD2;GstD8;GstE10;GstE6;GstE7;GstO1;GstO2;GstO3;GstT1;GstT2;GstT3;GstT4;se
C27	CC	GO:0005737	cytoplasm	34	1380	3.39	3.77144e-16	3.77144e-16	GstD1;GstD10;GstD11;GstD2;GstD3;GstD4;GstD5;GstD6;GstD7;GstD8;GstD9;GstE1;GstE10;GstE11;GstE12;GstE13;GstE14;GstE2;GstE3;GstE4;GstE5;GstE6;GstE7;GstE8;GstE9;GstO1;GstO2;GstO3;GstT1;GstT2;GstT3;GstT4;gfzf;se
C27	MF	GO:0004364	glutathione transferase activity	32	32	137.47	8.4412e-78	4.2206e-77	GstD1;GstD10;GstD11;GstD2;GstD4;GstD5;GstD6;GstD7;GstD8;GstD9;GstE1;GstE10;GstE11;GstE12;GstE13;GstE14;GstE2;GstE3;GstE4;GstE5;GstE6;GstE7;GstE8;GstE9;GstO1;GstO2;GstO3;GstT1;GstT2;GstT3;gfzf;se
C27	MF	GO:0003824	catalytic activity	27	71	52.28	1.54666e-44	3.86664e-44	CG15362;GstD1;GstD10;GstD11;GstD2;GstD3;GstD4;GstD5;GstD6;GstD7;GstD8;GstD9;GstE1;GstE10;GstE11;GstE12;GstE13;GstE14;GstE2;GstE3;GstE4;GstE5;GstE6;GstE7;GstE8;GstE9;gfzf
C27	MF	GO:0004602	glutathione peroxidase activity	11	12	126.02	7.3315e-24	1.22192e-23	GstD1;GstD11;GstD2;GstD8;GstE10;GstE6;GstE7;GstT1;GstT2;GstT3;GstT4
C27	MF	GO:0045174	glutathione dehydrogenase (ascorbate) activity	4	4	137.47	2.38145e-09	2.97682e-09	GstO1;GstO2;GstO3;se
C28	BP	GO:0006006	glucose metabolic process	2	4	100.46	0.000142061	0.00170474	Gapdh1;Gapdh2
C28	BP	GO:0006406	mRNA export from nucleus	2	23	17.47	0.00565187	0.0132789	Nup107;Nup133
C28	BP	GO:0006606	protein import into nucleus	2	27	14.88	0.007746	0.0132789	Nup107;Nup133
C28	CC	GO:0031080	nuclear pore outer ring	2	5	80.37	0.000236044	0.00188835	Nup107;Nup133
C28	CC	GO:0005643	nuclear pore	2	29	13.86	0.00890528	0.0356211	Nup107;Nup133
C28	MF	GO:0016620	oxidoreductase activity, acting on the aldehyde or oxo group of donors, NAD or NADP as acceptor	2	3	133.95	7.1249e-05	0.00071249	Gapdh1;Gapdh2
C28	MF	GO:0050661	NADP binding	2	7	57.41	0.000492662	0.00246331	Gapdh1;Gapdh2
C28	MF	GO:0051287	NAD binding	2	15	26.79	0.0024037	0.00684673	Gapdh1;Gapdh2
C28	MF	GO:0017056	structural constituent of nuclear pore	2	16	25.12	0.00273869	0.00684673	Nup107;Nup133
C28	MF	GO:0042393	histone binding	2	42	9.57	0.0181527	0.0363055	Phf7;Samuel
C29	BP	GO:0043162	ubiquitin-dependent protein catabolic process via the multivesicular body sorting pathway	2	8	52.24	0.000604962	0.00423473	Vps20;Vps25
C29	BP	GO:0032509	endosome transport via multivesicular body sorting pathway	2	16	26.12	0.00253254	0.00500817	Vps20;Vps25
C29	BP	GO:0036258	multivesicular body assembly	2	17	24.58	0.00286181	0.00500817	Vps20;Vps25
C29	BP	GO:0090148	membrane fission	2	21	19.9	0.00436749	0.00611449	Vps20;Vps25
C29	CC	GO:0009986	cell surface	12	45	55.72	1.62737e-19	9.76419e-19	Alp1;Alp10;Alp11;Alp12;Alp2;Alp4;Alp5;Alp6;Alp7;Alp8;Alp9;phu
C29	CC	GO:0005886	plasma membrane	15	615	5.1	1.03733e-08	3.112e-08	Alp1;Alp10;Alp11;Alp12;Alp13;Alp2;Alp4;Alp5;Alp6;Alp7;Alp8;Alp9;Kcmf1;Nost;phu
C29	CC	GO:0010008	endosome membrane	2	36	11.61	0.0125404	0.0250808	Vps20;Vps25
C29	MF	GO:0004035	alkaline phosphatase activity	13	13	208.96	1.5232e-32	1.37088e-31	Alp1;Alp10;Alp11;Alp12;Alp13;Alp2;Alp4;Alp5;Alp6;Alp7;Alp8;Alp9;phu
C29	MF	GO:0016791	phosphatase activity	13	27	100.61	2.96498e-25	1.33424e-24	Alp1;Alp10;Alp11;Alp12;Alp13;Alp2;Alp4;Alp5;Alp6;Alp7;Alp8;Alp9;phu
C3	BP	GO:0006357	regulation of transcription by RNA polymerase II	107	488	3.06	4.14918e-29	1.30699e-26	Abd-B;Ada1-2;Alh;Asx;Awh;B-H1;B-H2;BtbVII;C15;CG10348;CG11617;CG15478;CG34376;CG42741;CG4424;CG6770;CG8765;CG9727;CG9876;Doc1;Doc2;Dr;Dref;HHEX;Hmx;Hr78;Lim1;MEP-1;Mes2;Met;Mi-2;Mnt;Optix;Pc;Plzf;Pph13;Psc;Ptx1;Rel;Sce;Sp1;Spt5;Su(var)2-10;Su(z)2;Trl;Usf;Vsx1;Vsx2;ab;achi;acj6;al;ash2;bab1;bab2;br;bsh;cad;ct;dmrt99B;dsx;eg;ems;en;erm;eve;exd;ey;fru;grh;gsb-n;hkb;hng1;hng2;inv;ken;kni;l(3)73Ah;l(3…
C3	BP	GO:0005979	regulation of glycogen biosynthetic process	6	6	13.97	1.29704e-07	5.1071e-06	Gbs-70E;Gbs-76A;Pp1-13C;Pp1-87B;Pp1alpha-96A;flw
C3	BP	GO:0097723	amoeboid sperm motility	3	3	13.97	0.00036422	0.00557121	PpD5;PpD6;PpN58A
C3	BP	GO:0007501	mesodermal cell fate specification	3	3	13.97	0.00036422	0.00557121	Ubx;abd-A;twi
C3	CC	GO:0005634	nucleus	242	1827	1.85	4.978e-34	3.88284e-32	ASPP;Abd-B;Ada1-2;Alh;Antp;Asx;Atu;Atx-1;Awh;B-H1;B-H2;BtbVII;C15;CG10348;CG10600;CG11597;CG11617;CG12054;CG13994;CG14073;CG15435;CG15478;CG2926;CG30178;CG31624;CG31802;CG31988;CG32264;CG32812;CG33672;CG34149;CG34376;CG42741;CG4282;CG4424;CG4617;CG4820;CG5013;CG6770;CG8765;CG9727;CG9876;Cfp1;CkIIalpha;CkIIbeta;Ctr9;CycG;Doc1;Doc2;Dr;Dref;Dsp1;Eip78C;Gug;HHEX;Hakai;HmgZ;Hmx;Hr39;Hr78;I-3;Kdm4A;Kdm…
C3	CC	GO:0005669	transcription factor TFIID complex	14	23	8.5	3.31637e-11	1.29338e-09	Taf10;Taf10b;Taf11;Taf13;Taf2;Taf4;Taf5;Taf6;Taf8;Taf9;Tbp;Trf2;nht;sa
C3	CC	GO:0035102	PRC1 complex	8	9	12.42	5.4302e-09	1.41185e-07	Pc;Psc;Sce;Su(z)2;corto;l(3)73Ah;ph-d;ph-p
C3	CC	GO:0000164	protein phosphatase type 1 complex	7	7	13.97	9.1474e-09	1.78374e-07	Gbs-70E;Gbs-76A;PPP1R15;Pp1-13C;Pp1-87B;Pp1alpha-96A;flw
C3	CC	GO:0000785	chromatin	30	154	2.72	2.89745e-07	4.52003e-06	Asx;Doc1;Doc2;HmgZ;Kdm4A;Kdm4B;Lpt;Mi-2;Mst77F;Pc;Pp2A-29B;Psc;Ravus;Sce;Sirt7;Su(var)2-10;Su(z)2;Tip60;Trl;bon;eg;kni;mid;mts;org-1;pan;ph-d;ph-p;sage;tbrd-2
C3	MF	GO:0003677	DNA binding	94	366	3.59	4.61283e-31	3.82865e-29	Abd-B;Antp;Asx;Awh;B-H1;B-H2;C15;CG11617;CG14965;CG34149;CG4820;CG9727;CG9876;Cfp1;Doc1;Doc2;Dr;Dref;Dsp1;HHEX;HmgZ;Hmx;Hr39;Lim1;Mi-2;Mnt;NFAT;Optix;Pc;Plzf;Pph13;Psc;Ptx1;RYBP;Ravus;Rel;Spt6;Su(z)2;Taf4;Tbp;Top2;Trf2;Trl;Ubx;Vsx1;Vsx2;abd-A;achi;acj6;al;ash2;bab1;bab2;br;bsh;cad;ct;danr;disco;dl;dmrt99B;ems;en;eve;exd;ey;ftz;grh;gsb-n;hng1;hng2;inv;ken;lbe;lola;lolal;mid;org-1;pb;pdm3;ph-p;rib;…
C3	MF	GO:0008157	protein phosphatase 1 binding	22	25	12.29	6.71961e-23	2.78864e-21	CG13994;CG31244;CG42748;CG7029;Gbs-70E;Gbs-76A;I-2;I-3;MYPT-75D;NiPp1;Nop17l;PPP1R15;Ppi1;Sara;Spindly;ZAP3;Zasp66;corolla;ec;mars;neb;trx
C3	MF	GO:0000981	DNA-binding transcription factor activity, RNA polymerase II-specific	74	323	3.2	6.12744e-21	1.69526e-19	Abd-B;Antp;Awh;B-H1;B-H2;C15;CG11617;CG15478;CG42741;CG4424;CG9727;CG9876;Doc1;Doc2;Dr;HHEX;Hmx;Lim1;MEP-1;Met;Mnt;NFAT;Oli;Optix;Plzf;Pph13;Ptx1;Rel;Sp1;Trl;Ubx;Usf;Vsx1;Vsx2;abd-A;acj6;al;bsh;cad;ct;dimm;dl;dmrt99B;dsx;ems;en;eve;exd;ey;ftz;grh;gsb-n;hkb;inv;l(3)neo38;lbe;mid;org-1;pan;pb;pdm3;rn;sage;scro;so;srp;stc;tin;tj;tll;twi;unc-4;vvl;zen
C3	MF	GO:0003700	DNA-binding transcription factor activity	60	224	3.74	1.31845e-20	2.73578e-19	Abd-B;Alh;Antp;Awh;C15;CG4282;CG4424;CG4820;CG9727;Doc1;Doc2;Eip78C;HHEX;Hr39;Hr78;Mnt;NFAT;Ptx1;Rel;Sp1;Trf2;Trl;Ubx;Vsx1;Vsx2;ab;abd-A;achi;acj6;bab1;bab2;bsh;cad;danr;dl;eg;eve;exd;fru;grh;ken;kmg;kni;lola;mid;net;org-1;pb;pdm3;rib;sage;slp2;srp;stc;tj;tll;trx;vis;vvl;zen
C3	MF	GO:0000978	RNA polymerase II cis-regulatory region sequence-specific DNA binding	60	282	2.97	2.26963e-15	3.76759e-14	Abd-B;Antp;CG10348;CG11617;CG34376;CG42741;CG9727;Doc1;Doc2;HHEX;Hr39;Hr78;Met;Mnt;NFAT;Optix;Ptx1;Rel;Sox21b;Sp1;Tbp;Ubx;Usf;abd-A;achi;acj6;bsh;dl;dmrt99B;dsx;ems;en;erm;eve;exd;ey;ftz;grh;gsb-n;hkb;inv;ken;l(3)neo38;mid;org-1;pan;pb;pdm3;rn;sage;scro;so;srp;tin;tj;tll;ttk;vis;vvl;zen
C30	BP	GO:0007618	mating	5	36	31.55	3.58512e-07	7.17024e-07	CG11828;CG18749;CG31016;CG32201;PH4alphaNE2
C30	BP	GO:0007435	salivary gland morphogenesis	2	45	10.09	0.0163658	0.0163658	PH4alphaSG1;PH4alphaSG2
C30	CC	GO:0016222	procollagen-proline 4-dioxygenase complex	21	23	207.38	2.84237e-54	1.13695e-53	CG11828;CG15539;CG15864;CG18231;CG18749;CG31013;CG31016;CG31021;CG31524;CG32199;CG32201;CG34345;CG9698;PH4alphaEFB;PH4alphaMP;PH4alphaNE1;PH4alphaNE2;PH4alphaNE3;PH4alphaPV;PH4alphaSG1;PH4alphaSG2
C30	CC	GO:0005788	endoplasmic reticulum lumen	18	32	127.76	1.2299e-38	2.45981e-38	CG15539;CG15864;CG18749;CG31013;CG31016;CG31524;CG32199;CG32201;CG34345;CG9698;PH4alphaEFB;PH4alphaMP;PH4alphaNE1;PH4alphaNE2;PH4alphaNE3;PH4alphaPV;PH4alphaSG1;PH4alphaSG2
C30	CC	GO:0005783	endoplasmic reticulum	22	167	29.92	6.99206e-33	9.32275e-33	CG11828;CG15539;CG15864;CG18231;CG18749;CG31013;CG31016;CG31021;CG31524;CG32199;CG32201;CG34345;CG9698;PH4alphaEFB;PH4alphaMP;PH4alphaNE1;PH4alphaNE2;PH4alphaNE3;PH4alphaPV;PH4alphaSG1;PH4alphaSG2;ttv
C30	MF	GO:0004656	procollagen-proline 4-dioxygenase activity	21	23	207.38	2.84237e-54	1.13695e-53	CG11828;CG15539;CG15864;CG18231;CG18749;CG31013;CG31016;CG31021;CG31524;CG32199;CG32201;CG34345;CG9698;PH4alphaEFB;PH4alphaMP;PH4alphaNE1;PH4alphaNE2;PH4alphaNE3;PH4alphaPV;PH4alphaSG1;PH4alphaSG2
C30	MF	GO:0016705	oxidoreductase activity, acting on paired donors, with incorporation or reduction of molecular oxygen	20	23	197.5	3.44824e-50	4.59766e-50	CG11828;CG15539;CG15864;CG18231;CG18749;CG31013;CG31016;CG31524;CG32199;CG32201;CG34345;CG9698;PH4alphaEFB;PH4alphaMP;PH4alphaNE1;PH4alphaNE2;PH4alphaNE3;PH4alphaPV;PH4alphaSG1;PH4alphaSG2
C30	MF	GO:0031418	L-ascorbic acid binding	20	23	197.5	3.44824e-50	4.59766e-50	CG11828;CG15539;CG15864;CG18231;CG18749;CG31013;CG31016;CG31524;CG32199;CG32201;CG34345;CG9698;PH4alphaEFB;PH4alphaMP;PH4alphaNE1;PH4alphaNE2;PH4alphaNE3;PH4alphaPV;PH4alphaSG1;PH4alphaSG2
C30	MF	GO:0005506	iron ion binding	20	32	141.96	4.37462e-45	4.37462e-45	CG11828;CG15539;CG15864;CG18231;CG18749;CG31013;CG31016;CG31524;CG32199;CG32201;CG34345;CG9698;PH4alphaEFB;PH4alphaMP;PH4alphaNE1;PH4alphaNE2;PH4alphaNE3;PH4alphaPV;PH4alphaSG1;PH4alphaSG2
C31	BP	GO:0045050	protein insertion into ER membrane by stop-transfer membrane-anchor sequence	7	9	580.44	1.71576e-21	1.71576e-21	EMC1;EMC2A;EMC2B;EMC3;EMC4;EMC7;EMC8-9
C31	BP	GO:0071816	tail-anchored membrane protein insertion into ER membrane	7	9	580.44	1.71576e-21	1.71576e-21	EMC1;EMC2A;EMC2B;EMC3;EMC4;EMC7;EMC8-9
C31	CC	GO:0072546	EMC complex	7	9	580.44	1.71576e-21	6.86305e-21	EMC1;EMC2A;EMC2B;EMC3;EMC4;EMC7;EMC8-9
C31	CC	GO:0005789	endoplasmic reticulum membrane	7	139	37.58	8.13145e-12	1.62629e-11	EMC1;EMC2A;EMC2B;EMC3;EMC4;EMC7;EMC8-9
C31	CC	GO:0012505	endomembrane system	5	171	21.82	7.06426e-07	9.41901e-07	EMC1;EMC3;EMC4;EMC7;EMC8-9
C31	MF	GO:0032977	membrane insertase activity	7	10	522.4	5.71921e-21	1.14384e-20	EMC1;EMC2A;EMC2B;EMC3;EMC4;EMC7;EMC8-9
C4	BP	GO:0006364	rRNA processing	27	35	12.75	6.58239e-27	1.15192e-24	CG11417;CG11920;CG12301;CG13097;CG1542;CG1671;CG32344;CG3817;CG4866;CG5033;CG6712;CG8939;CG9799;Dbp45A;Dis3;LTV1;Nnp-1;Non3;Nop56;Nop60B;RpLP0-like;bys;dbe;l(3)07882;nclb;nop5;ppan
C4	BP	GO:0042273	ribosomal large subunit biogenesis	17	22	12.77	2.56525e-17	1.4964e-15	CG11563;CG1542;CG32409;CG4364;CG5033;CG6724;CG7006;Ip259;Mys45A;Non1;Ns1;Rbm13;RpL24-like;RpLP0-like;Surf6;eIF6;l(2)k09848
C4	BP	GO:0000387	spliceosomal snRNP assembly	9	12	12.4	1.81865e-09	3.18264e-08	CG17768;Gem3;Glos;SmD1;SmD2;SmD3;SmE;Smn;icln
C4	BP	GO:0032543	mitochondrial translation	16	51	5.19	2.2817e-08	2.49561e-07	mRpL1;mRpL10;mRpL12;mRpL13;mRpL17;mRpL19;mRpL2;mRpL23;mRpL3;mRpL32;mRpL38;mRpL39;mRpL41;mRpL53;mRpS18A;mRpS30
C4	CC	GO:0005730	nucleolus	77	159	8.01	9.74236e-54	1.02295e-51	Aatf;CG11417;CG11563;CG11920;CG12288;CG12301;CG12325;CG12493;CG13097;CG15019;CG1542;CG1671;CG16753;CG2691;CG32344;CG32409;CG32708;CG3527;CG4364;CG4806;CG4866;CG5033;CG5641;CG6712;CG6724;CG6937;CG7006;CG7137;CG8064;CG8545;CG8939;CG9143;CG9344;Csl4;Dis3;Fkbp39;Ip259;Mtr3;Mys45A;NHP2;Non1;Non3;Nop56;Nop60B;Nopp140;Ns1;Ns2;Rbm13;RpL24-like;RpLP0-like;Rrp4;Rrp40;Rrp42;Rrp46;Rrp47;Rrp6;Rs1;Ski6;Ssrp;Su…
C4	CC	GO:0071011	precatalytic spliceosome	36	109	5.46	3.25316e-18	1.70791e-16	Ars2;CG10333;CG10418;CG17266;CG2021;CG4119;CG42724;CG5641;CG7564;Cbp20;Cbp80;Dhx15;LSm3;LSm7;Mfap1;Neos;Prp3;Prp38;SNRPG;SmB;SmD1;SmD2;SmD3;SmE;SmF;Srp54;Tango4;U2A;U2af38;U2af50;U4-U6-60K;Zn72D;cyp33;hfp;snRNP-U1-70K;snf
C4	CC	GO:0030687	preribosome, large subunit precursor	15	16	15.5	5.85277e-18	2.04847e-16	CG1542;CG18178;CG32409;CG3817;CG4364;CG5033;CG6712;CG6724;CG7006;CG8939;Ip259;Rbm13;RpLP0-like;l(2)k09848;ppan
C4	CC	GO:0071013	catalytic step 2 spliceosome	29	93	5.16	4.06517e-14	8.53686e-13	Ars2;CG10333;CG10418;CG42724;CG5641;Cbp20;Cbp80;Dhx15;LSm3;LSm7;Mfap1;Mtr4;Prp38;SNRPG;SmB;SmD1;SmD2;SmD3;SmE;SmF;Srp54;Tango4;U2A;U4-U6-60K;Zn72D;cyp33;hfp;snRNP-U1-70K;snf
C4	CC	GO:0000178	exosome (RNase complex)	11	11	16.53	3.36247e-14	8.53686e-13	Csl4;Dis3;Mtr3;Rrp4;Rrp40;Rrp42;Rrp45;Rrp46;Rrp47;Rrp6;Ski6
C4	MF	GO:0003723	RNA binding	105	327	5.31	5.48542e-53	4.27863e-51	AIMP1;AspRS;CG10341;CG10418;CG11417;CG11444;CG11563;CG12288;CG12493;CG15014;CG1542;CG17768;CG2021;CG2691;CG31550;CG32344;CG32708;CG3594;CG4119;CG4364;CG4806;CG4866;CG4884;CG6418;CG6610;CG6712;CG6937;CG7006;CG8545;CG9143;CG9344;Cbp20;Cbp80;Cpsf100;Cpsf73;Csl4;DCP2;Dhx15;Dis3;Dis3l2;Hez;Hrb98DE;LS2;LSm1;LSm3;LSm7;La;Lsm11;Mtr3;Mtr4;NHP2;Neos;Non1;Nop60B;Patr-1;Prp3;RanGAP;RpL7-like;Rrp4;Rrp40;Rrp46…
C4	MF	GO:0003676	nucleic acid binding	52	207	4.15	6.30488e-20	2.4589e-18	AspRS;CG10333;CG11586;CG12288;CG18178;CG31550;CG3224;CG32344;CG32708;CG3594;CG4119;CG4806;CG6418;CG6937;CG8079;CG8611;CG9143;Cbp20;Dbp45A;Dhx15;Gem3;Hrb98DE;LS2;La;LysRS;Mtr4;Neos;Rrp6;Rs1;SLIRP2;Srp54;Surf6;U2af38;U2af50;Zn72D;cyp33;dbe;eIF4B;eIF4H1;hfp;kz;mle;nsr;pcm;pit;qkr54B;qkr58E-2;qkr58E-3;rump;snRNP-U1-70K;snf;spoon
C4	MF	GO:0003729	mRNA binding	36	146	4.08	9.86166e-14	2.56403e-12	CG10333;CG12288;CG2021;CG3594;CG4119;CG4806;CG6937;CG7564;Cbp20;Cbp80;DCP1;Gem3;Hrb98DE;LS2;LSm1;La;SLIRP2;Srp54;U2af38;U2af50;bsf;btz;cyp33;eIF2beta;eIF4H1;mRpL1;mRpL12;mRpL13;nsr;peng;qkr54B;qkr58E-2;qkr58E-3;rump;snRNP-U1-70K;vig
C4	MF	GO:0003724	RNA helicase activity	13	30	7.16	5.354e-09	1.03879e-07	CG10333;CG32344;CG6418;CG8611;CG9143;Dbp45A;Dhx15;Gem3;Mtr4;Rs1;kz;mle;pit
C4	MF	GO:0004812	aminoacyl-tRNA ligase activity	8	10	13.23	6.65893e-09	1.03879e-07	ArgRS;AspRS;GlnRS;GluProRS;IleRS;LeuRS;LysRS;MetRS
C5	BP	GO:0030163	protein catabolic process	20	28	13.72	2.31553e-20	3.61223e-18	Prosalpha1;Prosalpha2;Prosalpha3;Prosalpha4;Prosalpha5;Prosalpha6;Prosalpha6T;Prosalpha7;Prosbeta1;Prosbeta2;Prosbeta2R1;Prosbeta2R2;Prosbeta3;Prosbeta4;Prosbeta4R1;Prosbeta5;Prosbeta6;Prosbeta7;Uch;yip3
C5	BP	GO:0015986	proton motive force-driven ATP synthesis	11	14	15.09	1.98486e-12	1.54819e-10	ATPsynB;ATPsynCF6;ATPsynD;ATPsynF;ATPsynG;ATPsynO;ATPsynbeta;ATPsyndelta;ATPsyngamma;blw;sun
C5	BP	GO:1902600	proton transmembrane transport	15	40	7.2	4.75278e-10	2.47144e-08	ATPsynB;ATPsynCF6;ATPsynD;ATPsynF;ATPsynG;ATPsynO;ATPsynbeta;Vha26;Vha36-1;Vha44;Vha55;Vha68-1;Vha68-2;blw;sun
C5	BP	GO:0006102	isocitrate metabolic process	5	5	19.21	3.69492e-07	7.20509e-06	CG32026;CG3483;Idh;Idh3a;Idh3b
C5	BP	GO:0006094	gluconeogenesis	5	7	13.72	7.11218e-06	0.00011227	Eno;Got1;Mdh2;Pgi;Pgk
C5	CC	GO:0005839	proteasome core complex	19	20	18.25	4.26618e-24	3.71158e-22	Prosalpha1;Prosalpha2;Prosalpha3;Prosalpha4;Prosalpha5;Prosalpha6;Prosalpha6T;Prosalpha7;Prosbeta1;Prosbeta2;Prosbeta2R1;Prosbeta2R2;Prosbeta3;Prosbeta4;Prosbeta4R1;Prosbeta5;Prosbeta6;Prosbeta7;yip3
C5	CC	GO:0005739	mitochondrion	51	232	4.22	8.41633e-20	3.6611e-18	ATPsynB;ATPsynCF6;ATPsynD;ATPsynF;ATPsynG;ATPsynO;ATPsynbeta;ATPsyndelta;ATPsyngamma;CG11267;CG13334;CG13551;CG32026;CG3483;CG4598;CG6180;CG7920;CG8993;Calr;Clic;Cyp1;Fen1;Gdap1;Got2;Gs1;HIPP1;Hex-C;Idh;Idh3a;Idh3b;Kyat;Ldh;Mdh2;Men;Nfs1;Nsun2;Nurf-38;Sar1;Shmt;Sod2;ThrRS;Ts;UQCR-6.4;Wwox;awd;bcn92;blw;mAcon1;mEFTs;ppl;scu
C5	CC	GO:0000502	proteasome complex	15	28	10.29	7.80766e-13	2.26422e-11	Pomp;Prosalpha1;Prosalpha2;Prosalpha3;Prosalpha4;Prosalpha5;Prosalpha6;Prosalpha7;Prosbeta1;Prosbeta2;Prosbeta3;Prosbeta4;Prosbeta5;Prosbeta6;Prosbeta7
C5	CC	GO:0019774	proteasome core complex, beta-subunit complex	10	11	17.46	1.31155e-12	2.85262e-11	Prosbeta1;Prosbeta2;Prosbeta2R1;Prosbeta2R2;Prosbeta3;Prosbeta4;Prosbeta4R1;Prosbeta5;Prosbeta6;Prosbeta7
C5	CC	GO:0045259	proton-transporting ATP synthase complex	11	14	15.09	1.98486e-12	3.45365e-11	ATPsynB;ATPsynCF6;ATPsynD;ATPsynF;ATPsynG;ATPsynO;ATPsynbeta;ATPsyndelta;ATPsyngamma;blw;sun
C5	MF	GO:0046933	proton-transporting ATP synthase activity, rotational mechanism	11	14	15.09	1.98486e-12	1.74668e-10	ATPsynB;ATPsynCF6;ATPsynD;ATPsynF;ATPsynG;ATPsynO;ATPsynbeta;ATPsyndelta;ATPsyngamma;blw;sun
C5	MF	GO:0016616	oxidoreductase activity, acting on the CH-OH group of donors, NAD or NADP as acceptor	9	12	14.4	4.74154e-10	2.08628e-08	CG13334;CG32026;Gpdh1;Idh;Idh3a;Ldh;Mdh2;Men;scu
C5	MF	GO:0003755	peptidyl-prolyl cis-trans isomerase activity	8	17	9.04	7.86872e-07	2.30816e-05	CG11777;CG14715;CG2852;Cyp1;Fkbp12;Fkbp14;Fkbp59;dod
C5	MF	GO:0004298	threonine-type endopeptidase activity	5	6	16	2.12244e-06	4.66936e-05	Prosbeta1;Prosbeta2;Prosbeta2R1;Prosbeta2R2;Prosbeta5
C5	MF	GO:0030170	pyridoxal phosphate binding	5	8	12	1.81591e-05	0.000266333	Got1;Got2;Kyat;Nfs1;Shmt
C6	BP	GO:0000082	G1/S transition of mitotic cell cycle	12	18	13.77	1.84877e-12	3.91938e-10	Cdk1;Cdk2;CycA;CycB;CycB3;CycD;CycE;CycJ;E2f1;E2f2;Rca1;Skp2
C6	BP	GO:0051301	cell division	9	14	13.27	2.0637e-09	2.18752e-07	Cdc16;Cdc23;Cdc27;Cdc6;Cks85A;CycA;CycB;CycB3;CycE
C6	BP	GO:0051726	regulation of cell cycle	14	44	6.57	8.52749e-09	6.02609e-07	CG6800;Cdk2;Cdk4;Cdk7;CycJ;Dp;E2f1;Grip71;Rbf;Rbf2;aly;dap;mip130;rux
C6	BP	GO:0031145	anaphase-promoting complex-dependent catabolic process	8	13	12.71	2.82984e-08	1.49981e-06	CG3457;Cdc16;Cdc23;Cdc27;Cks30A;cort;fzr;fzy
C6	BP	GO:0007307	eggshell chorion gene amplification	9	20	9.29	1.33821e-07	5.67403e-06	CycE;Dp;E2f1;Myb;Orc2;Rbf;mip120;mip130;mip40
C6	CC	GO:0070176	DRM complex	9	9	20.65	1.27806e-12	1.06079e-10	E2f2;Myb;Rbf;Rbf2;lin-52;mip120;mip130;mip40;wuc
C6	CC	GO:0031523	Myb complex	9	12	15.49	2.47136e-10	1.02561e-08	Dp;E2f2;Myb;Rbf;Rbf2;lin-52;mip120;mip130;mip40
C6	CC	GO:0000307	cyclin-dependent protein kinase holoenzyme complex	9	13	14.29	7.69398e-10	2.12867e-08	Cdk1;Cdk2;Cdk4;Cks30A;Cks85A;CycB;CycB3;CycD;CycJ
C6	CC	GO:0005680	anaphase-promoting complex	7	10	14.45	6.10268e-08	1.26631e-06	CG3457;Cdc16;Cdc23;Cdc27;cort;fzr;fzy
C6	CC	GO:0005664	nuclear origin of replication recognition complex	5	5	20.65	2.56537e-07	3.54876e-06	Orc1;Orc2;Orc3;Orc4;Orc5
C6	MF	GO:0016538	cyclin-dependent protein serine/threonine kinase regulator activity	11	14	16.22	8.90375e-13	5.96551e-11	Cks30A;Cks85A;CycA;CycB;CycB3;CycC;CycD;CycE;CycH;CycJ;CycK
C6	MF	GO:0003688	DNA replication origin binding	6	8	15.49	3.14202e-07	1.05258e-05	Cdc6;Orc1;Orc2;Orc3;Orc4;Orc5
C6	MF	GO:0010997	anaphase-promoting complex binding	3	3	20.65	0.000112314	0.00107501	cort;fzr;fzy
C6	MF	GO:0097027	ubiquitin-protein transferase activator activity	3	3	20.65	0.000112314	0.00107501	cort;fzr;fzy
C6	MF	GO:0015280	ligand-gated sodium channel activity	3	3	20.65	0.000112314	0.00107501	ppk;ppk11;ppk16
C7	BP	GO:0072384	organelle transport along microtubule	8	9	19.43	1.48206e-10	2.83074e-08	BORCS5;BORCS6;BORCS7;Blos1;Blos2;CG10681;CG32590;Snapin
C7	BP	GO:0032418	lysosome localization	9	14	14.05	1.24136e-09	7.90335e-08	BORCS5;BORCS6;BORCS7;Blos1;Blos2;CG10681;CG32590;Snapin;alphaTub84B
C7	BP	GO:0008608	attachment of spindle microtubules to kinetochore	7	8	19.13	2.96383e-09	9.48754e-08	Mis12;Ndc80;Nnf1a;Nnf1b;Nuf2;Spc105R;Spc25
C7	BP	GO:0007080	mitotic metaphase chromosome alignment	9	15	13.11	2.98038e-09	9.48754e-08	DCTN2-p50;Kmn1;Mis12;Ndc80;Nnf1a;Nnf1b;Nuf2;Spc25;cmet
C7	BP	GO:0008057	eye pigment granule organization	9	16	12.29	6.5423e-09	1.78511e-07	Blos1;Blos2;Blos3;Blos4;Dysb;Muted;Pldn;Rab32;Snapin
C7	CC	GO:0005813	centrosome	28	100	6.12	1.77738e-15	1.84848e-13	CG3213;CG8851;Cen;Cep135;Cnb;DCTN1-p150;DCTN2-p50;DCTN4-p62;Grip128;Grip163;Grip75;Grip84;Grip91;Mzt1;Nup62;Plp;Sas-4;Sas-6;Slmap;alphaTub84B;ana3;asl;cnn;gammaTub23C;gammaTub37C;hook;nuf;robl
C7	CC	GO:0031083	BLOC-1 complex	8	8	21.86	1.71422e-11	8.91394e-10	Blos1;Blos2;Blos3;Blos4;Dysb;Muted;Pldn;Snapin
C7	CC	GO:0000931	gamma-tubulin ring complex	8	9	19.43	1.48206e-10	3.08269e-09	Grip128;Grip163;Grip75;Grip84;Grip91;Mzt1;gammaTub23C;gammaTub37C
C7	CC	GO:0000930	gamma-tubulin complex	8	9	19.43	1.48206e-10	3.08269e-09	Blos2;Grip128;Grip163;Grip75;Grip84;Grip91;gammaTub23C;gammaTub37C
C7	CC	GO:0098574	cytoplasmic side of lysosomal membrane	8	9	19.43	1.48206e-10	3.08269e-09	BORCS5;BORCS6;BORCS7;Blos1;Blos2;CG10681;CG32590;Snapin
C7	MF	GO:0043015	gamma-tubulin binding	7	8	19.13	2.96383e-09	1.51155e-07	Blos2;Grip128;Grip163;Grip75;Grip84;Grip91;Mzt1
C7	MF	GO:0017056	structural constituent of nuclear pore	9	16	12.29	6.5423e-09	1.66829e-07	Nup153;Nup154;Nup214;Nup35;Nup54;Nup58;Nup62;Nup93-1;mbo
C7	MF	GO:0003674	molecular_function	45	408	2.41	1.29794e-08	2.2065e-07	Blos3;CG10510;CG10809;CG11656;CG11698;CG12106;CG12589;CG13474;CG13476;CG13501;CG14556;CG14684;CG14818;CG15124;CG15710;CG15728;CG15764;CG17162;CG17564;CG17744;CG17778;CG32104;CG32590;CG32655;CG3342;CG34404;CG3610;CG43121;CG43691;CG5478;CG6073;CG6569;CG7139;CG7168;CG8065;Cluap1;Cnb;Cog6;Mad1;Muted;Nnf1b;Tango11;Vlet;fidipidine;jvl
C7	MF	GO:0051011	microtubule minus-end binding	6	7	18.74	5.81161e-08	7.40981e-07	Grip128;Grip163;Grip75;Grip84;Grip91;gammaTub23C
C7	MF	GO:0070840	dynein complex binding	3	5	13.11	0.00088316	0.00750686	BicD;DCTN1-p150;DCTN6-p27
C8	BP	GO:0007271	synaptic transmission, cholinergic	9	9	22.91	4.93104e-13	9.17173e-11	RIC-3;nAChRalpha1;nAChRalpha2;nAChRalpha4;nAChRalpha6;nAChRalpha7;nAChRbeta1;nAChRbeta2;nAChRbeta3
C8	BP	GO:0006950	response to stress	11	18	14	2.09861e-11	1.95171e-09	Dcr-1;Hsc70-1;Hsc70-2;Hsc70-4;Hsp68;Hsp70Aa;Hsp70Ab;Hsp70Ba;Hsp70Bb;Hsp70Bbb;Hsp70Bc
C8	BP	GO:0099565	chemical synaptic transmission, postsynaptic	7	7	22.91	2.75983e-10	1.71109e-08	nAChRalpha1;nAChRalpha2;nAChRalpha4;nAChRalpha6;nAChRbeta1;nAChRbeta2;nAChRbeta3
C8	BP	GO:0042026	protein refolding	12	28	9.82	5.87578e-10	2.73224e-08	CG7182;Droj2;Hsc70-1;Hsc70-2;Hsc70-4;Hsp68;Hsp70Aa;Hsp70Ab;Hsp70Ba;Hsp70Bb;Hsp70Bbb;Hsp70Bc
C8	BP	GO:0042391	regulation of membrane potential	8	11	16.66	1.72015e-09	5.33247e-08	nAChRalpha1;nAChRalpha2;nAChRalpha4;nAChRalpha6;nAChRalpha7;nAChRbeta1;nAChRbeta2;nAChRbeta3
C8	CC	GO:0005892	acetylcholine-gated channel complex	8	8	22.91	1.1691e-11	7.94991e-10	nAChRalpha1;nAChRalpha2;nAChRalpha4;nAChRalpha6;nAChRalpha7;nAChRbeta1;nAChRbeta2;nAChRbeta3
C8	CC	GO:0000124	SAGA complex	10	23	9.96	1.43224e-08	4.86962e-07	Atxn7;Saf6;Sgf11;Spt20;Spt3;Taf12;e(y)2;e(y)2b;not;wda
C8	CC	GO:0070461	SAGA-type complex	7	10	16.04	2.95716e-08	6.70289e-07	Atxn7;Saf6;Sgf11;Spt20;e(y)2;e(y)2b;not
C8	CC	GO:0071819	DUBm complex	4	4	22.91	3.53784e-06	6.01432e-05	Sgf11;e(y)2;e(y)2b;not
C8	CC	GO:0017059	serine palmitoyltransferase complex	3	3	22.91	8.20936e-05	0.000620262	ORMDL;Spt-I;lace
C8	MF	GO:0031072	heat shock protein binding	14	20	16.04	1.88919e-15	1.43578e-13	CG7182;Cdc37;Droj2;Hsc70-1;Hsc70-2;Hsc70-4;Hsp68;Hsp70Aa;Hsp70Ab;Hsp70Ba;Hsp70Bb;Hsp70Bbb;Hsp70Bc;stv
C8	MF	GO:0044183	protein folding chaperone	14	28	11.46	1.43022e-12	5.43485e-11	CG7182;Hsc70-1;Hsc70-2;Hsc70-4;Hsp68;Hsp70Aa;Hsp70Ab;Hsp70Ba;Hsp70Bb;Hsp70Bbb;Hsp70Bc;RIC-3;mrj;zda
C8	MF	GO:0022848	acetylcholine-gated monoatomic cation-selective channel activity	8	8	22.91	1.1691e-11	2.96173e-10	nAChRalpha1;nAChRalpha2;nAChRalpha4;nAChRalpha6;nAChRalpha7;nAChRbeta1;nAChRbeta2;nAChRbeta3
C8	MF	GO:0140662	ATP-dependent protein folding chaperone	12	27	10.18	3.491e-10	6.63289e-09	CG7182;Hsc70-1;Hsc70-2;Hsc70-4;Hsp68;Hsp70Aa;Hsp70Ab;Hsp70Ba;Hsp70Bb;Hsp70Bbb;Hsp70Bc;Hsp83
C8	MF	GO:0030594	neurotransmitter receptor activity	8	10	18.33	4.87394e-10	7.40839e-09	nAChRalpha1;nAChRalpha2;nAChRalpha4;nAChRalpha6;nAChRalpha7;nAChRbeta1;nAChRbeta2;nAChRbeta3
C9	BP	GO:0016192	vesicle-mediated transport	54	115	11.41	5.0526e-46	8.99362e-44	AP-1-2beta;AP-1gamma;AP-1mu;AP-2alpha;AP-2mu;AP-2sigma;Arf6;Arl1;Arl8;Bet5;CG9132;Ccz1;Dap160;Efa6;Exo70;Exo84;Gga;Mon1;Rab1;Rab11;Rab14;Rab18;Rab2;Rab23;Rab26;Rab27;Rab30;Rab4;Rab5;Rab6;Rab7;Rab8;Rab9;Rep;Sec10;Sec15;Sec5;Sec6;Sec71;Sec8;Syt1;Trs23;Trs31;Trs33;alphaCOP;beta'COP;betaCOP;fy;g;gammaCOP;in;jagn;p115;shrb
C9	BP	GO:0090148	membrane fission	16	21	18.51	6.63e-19	5.9007e-17	CHMP2B;Chmp1;Exo70;Exo84;Sec10;Sec15;Sec3;Sec5;Sec6;Sec8;Vps2;Vps24;Vps4;Vps60;Vta1;shrb
C9	BP	GO:0046718	symbiont entry into host cell	16	22	17.67	2.34355e-18	1.04288e-16	AP-1-2beta;Rab11;Rab14;Rab2;Rab26;Rab30;Rab5;Rab7;Rab8;Sec10;Sec8;Vps29;Vps4;Vps60;sau;shrb
C9	BP	GO:0032482	Rab protein signal transduction	15	21	17.36	4.43826e-17	1.58002e-15	Rab1;Rab11;Rab14;Rab18;Rab2;Rab23;Rab26;Rab27;Rab30;Rab4;Rab5;Rab6;Rab7;Rab8;Rab9
C9	BP	GO:0090522	vesicle tethering involved in exocytosis	8	8	24.3	7.25408e-12	1.29123e-10	Exo70;Exo84;Sec10;Sec15;Sec3;Sec5;Sec6;Sec8
C9	CC	GO:0005794	Golgi apparatus	46	168	6.65	1.05417e-26	1.10688e-24	AP-1gamma;AP-1mu;Arf6;Arfip;Arl1;Bet3;Bet5;CG11396;CG31251;CG4953;CG9067;Evi5;GCC185;GCC88;Gga;Golgin245;Rab1;Rab11;Rab14;Rab18;Rab2;Rab26;Rab27;Rab30;Rab6;Rab8;SIDL;Sec71;TBC1D5;Trs20;Trs23;Trs31;Trs33;Vps52;Vps53;betaCOP;brun;g;gammaCOP;garz;gry;lap;p115;prd1;sau;vib
C9	CC	GO:0030008	TRAPP complex	10	10	24.3	1.13718e-14	2.98509e-13	Bet3;Bet5;CG11396;CG9067;SIDL;Trs20;Trs23;Trs31;Trs33;brun
C9	CC	GO:1990072	TRAPPIII protein complex	10	10	24.3	1.13718e-14	2.98509e-13	Bet3;Bet5;CG11396;CG4953;CG9067;Trs20;Trs23;Trs31;Trs33;gry
C9	CC	GO:0005768	endosome	21	60	8.5	5.88108e-15	2.98509e-13	ALiX;Alg-2;CG2224;Evi5;Ist1;Ocrl;Rab11;Rab26;Rab30;Rab4;Rab8;Sec15;Strump;Synd;Vps29;Vps35;Vps4;Vps50;l(2)gd1;shrb;wash
C9	CC	GO:0031982	vesicle	15	31	11.76	1.7035e-13	2.98113e-12	Evi5;Rab1;Rab11;Rab14;Rab18;Rab2;Rab23;Rab26;Rab27;Rab30;Rab4;Rab5;Rab7;Rab8;Rab9
C9	MF	GO:0003924	GTPase activity	20	77	6.31	1.49503e-11	7.32563e-10	Arf6;Arl1;Arl8;Rab1;Rab11;Rab14;Rab18;Rab2;Rab23;Rab26;Rab27;Rab30;Rab4;Rab5;Rab6;Rab7;Rab8;Rab9;cta;pnut
C9	MF	GO:0031267	small GTPase binding	19	76	6.07	1.02658e-10	2.51512e-09	Crag;Evi5;GCC185;GCC88;Gga;Golgin245;Plekhm1;Rlip;Sec15;Sec5;Sec71;TBC1D5;Tbc1d15-17;Vps35;Vps52;garz;prd1;sau;spartin
C9	MF	GO:0003925	G protein activity	10	18	13.5	3.71955e-10	4.55645e-09	Rab14;Rab2;Rab23;Rab26;Rab30;Rab4;Rab5;Rab7;Rab9;cta
C9	MF	GO:0035615	clathrin-cargo adaptor activity	8	10	19.44	3.03813e-10	4.55645e-09	AP-1-2beta;AP-1gamma;AP-1mu;AP-2alpha;AP-2mu;AP-2sigma;Gga;stnB
C9	MF	GO:0005525	GTP binding	19	84	5.5	6.61584e-10	6.48352e-09	Arf6;Arl1;Arl8;Rab1;Rab11;Rab14;Rab18;Rab2;Rab23;Rab26;Rab27;Rab30;Rab4;Rab5;Rab6;Rab7;Rab8;Rab9;pnut

## Sheet: S5_Subcluster_GO
Subcluster	Ontology	GO_ID	Description	Genes_in_Term	Term_Size	Fold_Enrichment	pvalue	p_adjust	Gene_Members
C1-1	BP	GO:0045944	positive regulation of transcription by RNA polymerase II	25	292	4.86	1.29965e-11	1.93648e-09	Atf-2;Cdk12;Cdk9;CrebA;CrebB;CycT;D;GATAd;HLH54F;HP1c;Hr51;Mad;Mef2;Smox;Sox14;Sox15;Sox21a;SoxN;bap;dysf;eya;grn;pnr;shn;sv
C1-1	BP	GO:0071243	cellular response to arsenic-containing substance	4	6	37.86	1.31598e-06	3.08333e-05	hep;p38a;p38b;rl
C1-1	BP	GO:0071276	cellular response to cadmium ion	4	6	37.86	1.31598e-06	3.08333e-05	hep;p38a;p38b;rl
C1-1	BP	GO:0007189	adenylate cyclase-activating G protein-coupled receptor signaling pathway	5	14	20.28	2.68287e-06	4.44164e-05	CG12069;Octbeta2R;Pka-C1;Pka-C2;Pka-C3
C1-1	BP	GO:0034614	cellular response to reactive oxygen species	3	5	34.07	5.15394e-05	0.000767937	p38a;p38b;rl
C1-1	BP	GO:0048589	developmental growth	3	8	21.29	0.000277715	0.002326	CycY;Eip63E;hep
C1-1	BP	GO:1901987	regulation of cell cycle phase transition	2	3	37.86	0.000909931	0.00467516	Cdk5;Eip63E
C1-1	BP	GO:1900407	regulation of cellular response to oxidative stress	2	3	37.86	0.000909931	0.00467516	p38a;p38b
C1-1	BP	GO:0060395	SMAD protein signal transduction	2	3	37.86	0.000909931	0.00467516	Mad;Smox
C1-1	BP	GO:0007560	imaginal disc morphogenesis	3	11	15.49	0.000787413	0.00467516	LIMK1;Mad;Mbs
C1-1	BP	GO:0006351	DNA-templated transcription	3	14	12.17	0.00167173	0.00752382	Cdk9;CycT;TfIIS
C1-1	BP	GO:0051963	regulation of synapse assembly	2	4	28.39	0.00179898	0.00752382	Cdk5;Liprin-beta
C1-1	BP	GO:0006468	protein phosphorylation	3	14	12.17	0.00167173	0.00752382	Myt1;Ror;trc
C1-1	BP	GO:0035317	imaginal disc-derived wing hair organization	3	16	10.65	0.00250709	0.00983043	Mbs;sqh;trc
C1-1	BP	GO:0042592	homeostatic process	2	5	22.71	0.00296394	0.0107714	Mad;Smox
C1-1	BP	GO:0038001	paracrine signaling	2	5	22.71	0.00296394	0.0107714	p38a;p38b
C1-1	BP	GO:0048639	positive regulation of developmental growth	2	6	18.93	0.00439503	0.0142361	Mad;Smox
C1-1	BP	GO:0038066	p38MAPK cascade	2	6	18.93	0.00439503	0.0142361	p38a;p38b
C1-1	BP	GO:0048082	regulation of adult chitin-containing cuticle pigmentation	2	7	16.22	0.00608271	0.0192835	p38a;p38b
C1-1	BP	GO:0002385	mucosal immune response	2	9	12.62	0.010191	0.0276083	Atf-2;p38a
C1-1	BP	GO:0040040	thermosensory behavior	2	9	12.62	0.010191	0.0276083	CrebB;Pka-C1
C1-1	BP	GO:0007622	rhythmic behavior	2	11	10.32	0.0152173	0.0371702	CrebB;Pka-C1
C1-1	BP	GO:0030509	BMP signaling pathway	2	11	10.32	0.0152173	0.0371702	Mad;shn
C1-1	BP	GO:0045187	regulation of circadian sleep/wake cycle, sleep	2	12	9.46	0.0180535	0.0431197	CrebB;Pka-C1
C1-1	BP	GO:0043410	positive regulation of MAPK cascade	2	13	8.74	0.0210941	0.047437	Octbeta2R;ksr
C1-1	BP	GO:0008595	anterior/posterior axis specification, embryo	2	13	8.74	0.0210941	0.047437	ksr;slp1
C1-1	CC	GO:0005634	nucleus	57	1827	1.77	9.46821e-08	3.31387e-06	Atf-2;Brd8;CG12069;CG17528;CG17698;CG6765;Cdk12;Cdk5;Cdk9;CrebA;CrebB;CycT;D;D1;Eip63E;Ets96B;Fcp1;GATAd;HLH54F;HP1c;HP1e;Hand;Hr51;LIMK1;MAPk-Ak2;Mad;Mef2;Myt1;Pka-C1;Pka-C2;Sik3;Smox;Snoo;Sox14;Sox15;Sox21a;SoxN;TfIIFalpha;TfIIFbeta;TfIIS;aurB;bap;dysf;ear;eya;fd19B;fs(1)h;grn;lin-28;p38a;p38b;pnr;rl;shn;slp1;sv;trc
C1-1	CC	GO:0005952	cAMP-dependent protein kinase complex	4	6	37.86	1.31598e-06	2.30296e-05	CG12069;Pka-C1;Pka-C2;Pka-C3
C1-1	CC	GO:0008024	cyclin/CDK positive transcription elongation factor complex	3	4	42.59	2.08825e-05	0.00024363	Cdk12;Cdk9;CycT
C1-1	CC	GO:0032783	super elongation complex	3	7	24.34	0.000175813	0.00153836	Cdk9;CycT;ear
C1-1	CC	GO:0071144	heteromeric SMAD protein complex	2	3	37.86	0.000909931	0.00559418	Mad;Smox
C1-1	CC	GO:0045179	apical cortex	5	44	6.45	0.000959002	0.00559418	Mbs;app;brat;raskol;sqh
C1-1	CC	GO:0000307	cyclin-dependent protein kinase holoenzyme complex	3	13	13.1	0.00133039	0.00665193	Cdk5;Cdk9;Eip63E
C1-1	CC	GO:0005667	transcription regulator complex	6	74	4.6	0.00179255	0.00784241	CrebA;CrebB;Mad;Smox;Snoo;dysf
C1-1	CC	GO:0000792	heterochromatin	4	39	5.82	0.00462622	0.0179909	Atf-2;D1;HP1c;HP1e
C1-1	CC	GO:0005721	pericentric heterochromatin	3	21	8.11	0.00558729	0.0195555	Atf-2;HP1c;HP1e
C1-1	CC	GO:0090571	RNA polymerase II transcription repressor complex	2	8	14.2	0.00801771	0.0255109	Mad;shn
C1-1	CC	GO:0044297	cell body	2	9	12.62	0.010191	0.0297237	Pka-C1;trc
C1-1	CC	GO:0005829	cytosol	19	636	1.7	0.0134461	0.036201	AMPdeam;Aduk;CG12069;Cdk12;Eip63E;Mad;Pka-C1;Pka-C2;Pka-C3;Smox;Snoo;brat;eya;for;hep;krz;lin-28;rl;sqh
C1-1	CC	GO:0005737	cytoplasm	34	1380	1.4	0.0162553	0.0406382	Aduk;CG17528;CG17698;CG2246;Cdk5;Cdk5alpha;D;D1;Eip63E;Gprk1;LIMK1;MAPk-Ak2;Mad;Mbs;Myt1;PTP-ER;Pkg21D;Prps;Sik3;Smox;Snoo;brat;dop;eya;for;krz;ksr;lin-28;p38a;p38b;raskol;rl;sqh;trc
C1-1	CC	GO:0030496	midbody	3	32	5.32	0.018131	0.0423057	LIMK1;aurB;sqh
C1-1	CC	GO:0005703	polytene chromosome puff	3	33	5.16	0.0196947	0.0430822	Cdk12;Cdk9;CycT
C1-1	CC	GO:0051233	spindle midzone	2	13	8.74	0.0210941	0.043429	aurB;sqh
C1-1	CC	GO:0030424	axon	5	92	3.09	0.0224605	0.0436733	Cdk5alpha;Ror;beta-Spec;hep;trc
C1-1	MF	GO:0004674	protein serine/threonine kinase activity	24	135	10.09	1.85142e-18	4.8137e-17	Aduk;CG12069;CG17528;CG17698;Cdk5;Eip63E;Gprk1;LIMK1;MAPk-Ak2;Myt1;Pka-C1;Pka-C2;Pka-C3;Pkg21D;Sik3;aurB;dop;for;fs(1)h;ksr;p38a;p38b;rl;trc
C1-1	MF	GO:0004672	protein kinase activity	27	180	8.52	9.29591e-19	4.8137e-17	Aduk;CG12069;CG17528;CG17698;Cdk12;Cdk5;Cdk9;Eip63E;Gprk1;LIMK1;MAPk-Ak2;Myt1;Pka-C1;Pka-C2;Pka-C3;Pkg21D;Ror;Sik3;aurB;dop;for;hep;ksr;p38a;p38b;rl;trc
C1-1	MF	GO:0106310	protein serine kinase activity	20	85	13.36	5.42731e-18	9.40734e-17	Aduk;CG17528;CG17698;Cdk12;Cdk5;Eip63E;LIMK1;MAPk-Ak2;Myt1;Pka-C1;Pka-C2;Pka-C3;Pkg21D;aurB;for;hep;p38a;p38b;rl;trc
C1-1	MF	GO:0005524	ATP binding	28	380	4.18	2.18676e-11	2.84279e-10	Aduk;CG12069;CG17528;CG17698;CG1951;Cdk12;Cdk5;Cdk9;Eip63E;Gprk1;LIMK1;MAPk-Ak2;Myt1;Pka-C1;Pka-C2;Pka-C3;Pkg21D;Ror;Sik3;aurB;dop;for;hep;ksr;p38a;p38b;rl;trc
C1-1	MF	GO:0004691	cAMP-dependent protein kinase activity	4	4	56.78	9.01463e-08	9.37522e-07	CG12069;Pka-C1;Pka-C2;Pka-C3
C1-1	MF	GO:0000981	DNA-binding transcription factor activity, RNA polymerase II-specific	21	323	3.69	1.09765e-07	9.51299e-07	Atf-2;CrebA;CrebB;D;Ets96B;GATAd;HLH54F;Hand;Mad;Mef2;Smox;Snoo;SoxN;bap;dysf;fd19B;grn;pnr;shn;slp1;sv
C1-1	MF	GO:0043565	sequence-specific DNA binding	15	167	5.1	1.53023e-07	1.13674e-06	Atf-2;CrebA;CrebB;D;Ets96B;GATAd;Hr51;Mad;Sox14;bap;dysf;fd19B;grn;pnr;slp1
C1-1	MF	GO:0000978	RNA polymerase II cis-regulatory region sequence-specific DNA binding	19	282	3.83	2.85176e-07	1.85365e-06	CrebB;D;GATAd;Hr51;Mad;Mef2;Smox;Snoo;Sox14;Sox15;Sox21a;SoxN;bap;fd19B;grn;pnr;shn;slp1;sv
C1-1	MF	GO:0004690	cyclic nucleotide-dependent protein kinase activity	4	5	45.43	4.44653e-07	2.5691e-06	CG12069;Pka-C1;Pka-C2;Pka-C3
C1-1	MF	GO:0001228	DNA-binding transcription activator activity, RNA polymerase II-specific	9	74	6.91	4.73763e-06	2.46357e-05	Atf-2;D;Hand;Mad;Mef2;Sox14;Sox15;Sox21a;SoxN
C1-1	MF	GO:0070410	co-SMAD binding	3	4	42.59	2.08825e-05	9.87175e-05	Mad;Smox;Snoo
C1-1	MF	GO:0003700	DNA-binding transcription factor activity	14	224	3.55	3.02904e-05	0.000131258	Atf-2;CrebA;CrebB;D;Ets96B;GATAd;Hand;Hr51;Octbeta2R;dysf;fd19B;grn;pnr;slp1
C1-1	MF	GO:0004693	cyclin-dependent protein serine/threonine kinase activity	4	13	17.47	5.70519e-05	0.000228207	Cdk12;Cdk5;Cdk9;Eip63E
C1-1	MF	GO:0004707	MAP kinase activity	3	6	28.39	0.000101763	0.000377976	p38a;p38b;rl
C1-1	MF	GO:0061575	cyclin-dependent protein serine/threonine kinase activator activity	3	7	24.34	0.000175813	0.000609485	Cdk5alpha;CycT;CycY
C1-1	MF	GO:0004683	calcium/calmodulin-dependent protein kinase activity	3	8	21.29	0.000277715	0.000902573	CG17528;CG17698;MAPk-Ak2
C1-1	MF	GO:0009931	calcium-dependent protein serine/threonine kinase activity	2	3	37.86	0.000909931	0.00262869	CG17528;MAPk-Ak2
C1-1	MF	GO:0004692	cGMP-dependent protein kinase activity	2	3	37.86	0.000909931	0.00262869	Pkg21D;for
C1-1	MF	GO:0019901	protein kinase binding	5	46	6.17	0.0011774	0.00322236	Cdk5alpha;CycY;Mbs;hep;rl
C1-1	MF	GO:0008301	DNA binding, bending	2	4	28.39	0.00179898	0.00467735	D;Sox14
C1-1	MF	GO:0070411	I-SMAD binding	2	5	22.71	0.00296394	0.0065125	Mad;Smox
C1-1	MF	GO:0000987	cis-regulatory region sequence-specific DNA binding	3	17	10.02	0.00300577	0.0065125	CrebA;Mef2;sv
C1-1	MF	GO:0005078	MAP kinase scaffold activity	2	5	22.71	0.00296394	0.0065125	hep;ksr
C1-1	MF	GO:0030332	cyclin binding	2	5	22.71	0.00296394	0.0065125	Cdk12;Eip63E
C1-1	MF	GO:0004726	non-membrane spanning protein tyrosine phosphatase activity	2	6	18.93	0.00439503	0.00914166	PTP-ER;eya
C1-1	MF	GO:0008353	RNA polymerase II CTD heptapeptide repeat kinase activity	2	7	16.22	0.00608271	0.0121654	Cdk12;Cdk9
C1-1	MF	GO:0061629	RNA polymerase II-specific DNA-binding transcription factor binding	3	22	7.74	0.00638788	0.0123026	Mad;pnr;shn
C1-1	MF	GO:0000287	magnesium ion binding	3	24	7.1	0.00818526	0.014677	CG2246;Prps;dop
C1-1	MF	GO:0004712	protein serine/threonine/tyrosine kinase activity	2	8	14.2	0.00801771	0.014677	Myt1;hep
C1-1	MF	GO:0046983	protein dimerization activity	4	55	4.13	0.0155023	0.0268707	HLH54F;Hand;Mef2;dysf
C1-1	MF	GO:0000977	RNA polymerase II transcription regulatory region sequence-specific DNA binding	6	121	2.82	0.0192692	0.0323225	HLH54F;Hand;Mad;Mef2;dysf;slp1
C1-1	MF	GO:0000166	nucleotide binding	5	92	3.09	0.0224605	0.0363042	CG17698;Cdk9;Eip63E;Sik3;ksr
C1-1	MF	GO:0003730	mRNA 3'-UTR binding	3	35	4.87	0.0230392	0.0363042	D;brat;lin-28
C1-1	MF	GO:0020037	heme binding	2	14	8.11	0.0243311	0.0372123	Eip63E;Hr51
C1-1	MF	GO:0003682	chromatin binding	6	133	2.56	0.0291014	0.0432364	CrebA;HP1c;HP1e;Hr51;LBR;fs(1)h
C1-10	BP	GO:0006355	regulation of DNA-templated transcription	11	425	7.12	3.78727e-08	3.78727e-07	Atf6;CG7786;Eip74EF;Irbp18;NfI;REPTOR-BP;Xbp1;crc;dmrt11E;maf-S;slbo
C1-10	BP	GO:0030968	endoplasmic reticulum unfolded protein response	2	8	68.74	0.000346419	0.0010576	Atf6;Xbp1
C1-10	BP	GO:0007283	spermatogenesis	2	80	6.87	0.0334637	0.046752	Eip74EF;dmrt11E
C1-10	CC	GO:0005634	nucleus	15	1827	2.26	0.000110844	0.000332531	Atf6;CG7786;Eip74EF;Irbp18;NfI;Pep;REPTOR-BP;Rtca;Tlk;Xbp1;cbt;crc;dmrt11E;maf-S;slbo
C1-10	MF	GO:0003700	DNA-binding transcription factor activity	10	224	12.27	1.13427e-09	1.02084e-08	Atf6;CG7786;Eip74EF;Irbp18;NfI;REPTOR-BP;Xbp1;crc;maf-S;slbo
C1-10	MF	GO:0000981	DNA-binding transcription factor activity, RNA polymerase II-specific	10	323	8.51	3.99148e-08	1.79617e-07	Atf6;CG7786;Eip74EF;Irbp18;NfI;Xbp1;cbt;dmrt11E;maf-S;slbo
C1-10	MF	GO:0000978	RNA polymerase II cis-regulatory region sequence-specific DNA binding	9	282	8.77	1.96564e-07	5.89692e-07	Atf6;CG7786;Irbp18;NfI;cbt;crc;dmrt11E;maf-S;slbo
C1-10	MF	GO:0000977	RNA polymerase II transcription regulatory region sequence-specific DNA binding	4	121	9.09	0.000810792	0.00182428	Xbp1;crc;dmrt11E;slbo
C1-10	MF	GO:0001228	DNA-binding transcription activator activity, RNA polymerase II-specific	3	74	11.15	0.00224651	0.00404371	Eip74EF;crc;dmrt11E
C1-10	MF	GO:0043565	sequence-specific DNA binding	3	167	4.94	0.0213353	0.0320029	Eip74EF;cbt;dmrt11E
C1-11	BP	GO:0065004	protein-DNA complex assembly	3	3	435.33	9.26433e-09	4.63216e-08	Pbp45;Pbp49;Pbp95
C1-11	BP	GO:0042796	snRNA transcription by RNA polymerase III	3	4	326.5	3.70094e-08	9.25235e-08	Pbp45;Pbp49;Pbp95
C1-11	BP	GO:0042795	snRNA transcription by RNA polymerase II	3	6	217.67	1.84569e-07	2.30711e-07	Pbp45;Pbp49;Pbp95
C1-11	CC	GO:0019185	snRNA-activating protein complex	3	3	435.33	9.26433e-09	2.7793e-08	Pbp45;Pbp49;Pbp95
C1-11	CC	GO:0005634	nucleus	9	1827	2.14	0.00552867	0.00829301	Bdp1;Cdc2rk;Pbp49;Pbp95;Pitslre;RIOK2;Rtf1;Smyd4-2;lok
C1-11	MF	GO:0001006	RNA polymerase III type 3 promoter sequence-specific DNA binding	4	6	290.22	2.38962e-10	2.86754e-09	Bdp1;Pbp45;Pbp49;Pbp95
C1-11	MF	GO:0003681	bent DNA binding	3	3	435.33	9.26433e-09	5.5586e-08	Pbp45;Pbp49;Pbp95
C1-11	MF	GO:0004674	protein serine/threonine kinase activity	4	135	12.9	0.00017975	0.000718998	Cdc2rk;Pitslre;RIOK2;lok
C1-11	MF	GO:0001046	core promoter sequence-specific DNA binding	2	11	79.15	0.000263039	0.000789118	Pbp45;Pbp49
C1-11	MF	GO:0004693	cyclin-dependent protein serine/threonine kinase activity	2	13	66.97	0.000372086	0.000893006	Cdc2rk;Pitslre
C1-11	MF	GO:0004672	protein kinase activity	4	180	9.67	0.000543188	0.00108638	Cdc2rk;Pitslre;RIOK2;lok
C1-11	MF	GO:0106310	protein serine kinase activity	3	85	15.36	0.000822707	0.00141035	Pitslre;RIOK2;lok
C1-11	MF	GO:0005524	ATP binding	5	380	5.73	0.00102391	0.00153587	Cdc2rk;Hsp60A;Pitslre;RIOK2;lok
C1-11	MF	GO:0043565	sequence-specific DNA binding	3	167	7.82	0.00570616	0.00760822	Pbp45;Pbp49;Pbp95
C1-11	MF	GO:0003677	DNA binding	4	366	4.76	0.00746875	0.0089625	Pbp45;Pbp49;Pbp95;Rtf1
C1-11	MF	GO:0000978	RNA polymerase II cis-regulatory region sequence-specific DNA binding	3	282	4.63	0.0238044	0.0259684	Pbp45;Pbp49;Pbp95
C1-2	BP	GO:0031440	regulation of mRNA 3'-end processing	6	10	37.31	2.8802e-09	5.21316e-07	B52;Nab2;Rsf1;SC35;SF2;x16
C1-2	BP	GO:0001178	regulation of transcriptional start site selection at RNA polymerase II promoter	5	8	38.87	5.14297e-08	4.65439e-06	B52;Rsf1;SC35;SF2;x16
C1-2	BP	GO:0007391	dorsal closure	10	87	7.15	9.80429e-07	5.91525e-05	Pak;Rok;Traf4;bsk;cora;dlg1;pyd;scrib;shot;zip
C1-2	BP	GO:0007098	centrosome cycle	7	40	10.88	2.62156e-06	0.000118626	Cep97;Cp110;Nek2;SAK;ana1;aurA;polo
C1-2	BP	GO:0032465	regulation of cytokinesis	4	9	27.64	7.3747e-06	0.000259182	Bruce;Cp110;aurA;sti
C1-2	BP	GO:0031032	actomyosin structure organization	4	10	24.88	1.21407e-05	0.000313925	Rok;cora;gek;sti
C1-2	BP	GO:0045167	asymmetric protein localization involved in cell fate determination	4	14	17.77	5.5092e-05	0.000997165	Klp10A;Traf4;aurA;dlg1
C1-2	BP	GO:0007395	dorsal closure, spreading of leading edge cells	3	8	23.32	0.000211942	0.00239759	Pak;bsk;zip
C1-2	BP	GO:0050770	regulation of axonogenesis	4	19	13.09	0.000200618	0.00239759	Pak;RhoGEF2;Rok;ssh
C1-2	BP	GO:0045475	locomotor rhythm	5	38	8.18	0.000315434	0.00317187	Atx2;Nf1;dlg1;sgg;vri
C1-2	BP	GO:0061511	centriole elongation	2	3	41.46	0.000758551	0.00572074	Cep97;Cp110
C1-2	BP	GO:0043113	receptor clustering	2	3	41.46	0.000758551	0.00572074	dlg1;scrib
C1-2	BP	GO:0000070	mitotic sister chromatid segregation	4	28	8.88	0.000949153	0.00660756	Incenp;Kat60;aurA;chb
C1-2	BP	GO:0042752	regulation of circadian rhythm	3	13	14.35	0.00102116	0.00684557	Nf1;Srrm1;sgg
C1-2	BP	GO:0016336	establishment or maintenance of polarity of larval imaginal disc epithelium	2	4	31.1	0.00150124	0.00849139	dlg1;scrib
C1-2	BP	GO:0051315	attachment of mitotic spindle microtubules to kinetochore	2	4	31.1	0.00150124	0.00849139	chb;polo
C1-2	BP	GO:0040008	regulation of growth	3	16	11.66	0.00193098	0.00955526	Lk6;Smurf;yki
C1-2	BP	GO:0035317	imaginal disc-derived wing hair organization	3	16	11.66	0.00193098	0.00955526	Rok;vri;zip
C1-2	BP	GO:0019991	septate junction assembly	3	17	10.97	0.0023177	0.0102318	Pak;dlg1;scrib
C1-2	BP	GO:0050803	regulation of synapse structure or activity	3	17	10.97	0.0023177	0.0102318	Khc-73;Pak;scrib
C1-2	BP	GO:0030833	regulation of actin filament polymerization	3	19	9.82	0.00322703	0.0135835	Atx2;gek;ssh
C1-2	BP	GO:0007100	mitotic centrosome separation	2	6	20.73	0.00367516	0.0138584	Klp61F;aurA
C1-2	BP	GO:0043408	regulation of MAPK cascade	2	6	20.73	0.00367516	0.0138584	Pak;mbt
C1-2	BP	GO:0006334	nucleosome assembly	3	20	9.33	0.00375279	0.0138624	His1:CG33843;His3:CG33842;His4:CG33895
C1-2	BP	GO:0042060	wound healing	4	43	5.79	0.00476502	0.0170664	bsk;kst;shot;zip
C1-2	BP	GO:0045478	fusome organization	2	7	17.77	0.00509162	0.0170664	Klp61F;alpha-Spec
C1-2	BP	GO:0016199	axon midline choice point recognition	3	22	8.48	0.00495361	0.0170664	Nedd4;alpha-Spec;shot
C1-2	BP	GO:0072089	stem cell proliferation	2	8	15.55	0.00671818	0.0199343	scrib;yki
C1-2	BP	GO:0072344	rescue of stalled cytosolic ribosome	2	8	15.55	0.00671818	0.0199343	Clbn;HBS1
C1-2	BP	GO:0046959	habituation	2	8	15.55	0.00671818	0.0199343	Atx2;sgg
C1-2	BP	GO:0090328	regulation of olfactory learning	2	8	15.55	0.00671818	0.0199343	Atx2;Khc-73
C1-2	BP	GO:1901739	regulation of myoblast fusion	2	9	13.82	0.00854788	0.0221024	Rok;zip
C1-2	BP	GO:0000281	mitotic cytokinesis	4	49	5.08	0.00760641	0.0221024	Incenp;Rok;sti;zip
C1-2	BP	GO:0007009	plasma membrane organization	2	9	13.82	0.00854788	0.0221024	alpha-Spec;kst
C1-2	BP	GO:0006405	RNA export from nucleus	2	9	13.82	0.00854788	0.0221024	Nup98-96;SF2
C1-2	BP	GO:0051298	centrosome duplication	2	10	12.44	0.0105739	0.0239235	Cp110;Klp10A
C1-2	BP	GO:0048260	positive regulation of receptor-mediated endocytosis	2	10	12.44	0.0105739	0.0239235	Nedd4;Smurf
C1-2	BP	GO:0030589	pseudocleavage involved in syncytial blastoderm formation	2	10	12.44	0.0105739	0.0239235	RhoGEF2;sgg
C1-2	BP	GO:0043065	positive regulation of apoptotic process	3	30	6.22	0.0119089	0.0254388	Traf4;bsk;grim
C1-2	BP	GO:0012501	programmed cell death	2	11	11.31	0.0127897	0.0254388	Bruce;grim
C1-2	BP	GO:0098609	cell-cell adhesion	3	34	5.49	0.0167646	0.0329826	dlg1;pyd;scrib
C1-2	BP	GO:0008380	RNA splicing	2	16	7.77	0.0264929	0.0428144	B52;x16
C1-2	BP	GO:0035222	wing disc pattern formation	2	17	7.32	0.0297162	0.047181	nito;spen
C1-2	CC	GO:0005813	centrosome	13	100	8.08	4.2825e-09	3.46882e-07	Bruce;Cep97;Cp110;Kat60;Klp10A;Klp61F;Lk6;Nek2;aurA;chb;kat80;polo;sgg
C1-2	CC	GO:0005856	cytoskeleton	14	153	5.69	1.01958e-07	4.12932e-06	Khc-73;Pak;Rok;Zasp52;alpha-Spec;chb;cora;dlg1;gek;kat80;kst;shot;ssh;unc-104
C1-2	CC	GO:0000922	spindle pole	8	40	12.44	1.61449e-07	4.35912e-06	Bruce;Kat60;Klp10A;Klp61F;aurA;chb;kat80;polo
C1-2	CC	GO:0016328	lateral plasma membrane	6	18	20.73	2.29671e-07	4.65085e-06	Pak;Rab10;RhoGEF2;alpha-Spec;dlg1;scrib
C1-2	CC	GO:0005737	cytoplasm	44	1380	1.98	3.00961e-07	4.87557e-06	Atx2;B52;Clbn;Doa;Dp1;HBS1;Imp;Incenp;Kat60;Khc-73;Klp10A;Klp61F;Lk6;Moca-cyp;Nab2;Nedd4;Nup98-96;Pak;Rab10;RhoGEF2;Rok;Smurf;Traf4;aurA;bsk;chb;dlg1;dup;gek;grim;kat80;kst;mask;mbt;polo;raptor;scrib;sgg;shot;ssh;sti;unc-104;yki;zip
C1-2	CC	GO:0045177	apical part of cell	7	37	11.77	1.50518e-06	2.03199e-05	Rabex-5;RhoGEF2;Traf4;Zasp52;pyd;ssh;zip
C1-2	CC	GO:0005874	microtubule	7	40	10.88	2.62156e-06	3.03352e-05	Khc-73;Klp10A;Klp61F;Lk6;polo;shot;unc-104
C1-2	CC	GO:0045169	fusome	6	28	13.33	4.09802e-06	4.14925e-05	Klp61F;alpha-Spec;chb;scrib;sgg;shot
C1-2	CC	GO:0005826	actomyosin contractile ring	3	4	46.64	1.58631e-05	0.000142768	RhoGEF2;sti;zip
C1-2	CC	GO:0016323	basolateral plasma membrane	5	23	13.52	2.55549e-05	0.000205605	Zasp52;alpha-Spec;dlg1;pyd;scrib
C1-2	CC	GO:0031252	cell leading edge	4	12	20.73	2.79217e-05	0.000205605	Kat60;Pak;Zasp52;zip
C1-2	CC	GO:0030426	growth cone	4	13	19.14	3.98383e-05	0.000268908	Pak;chb;gek;shot
C1-2	CC	GO:0045179	apical cortex	6	44	8.48	6.25143e-05	0.000389512	RhoGEF2;Rok;Traf4;dlg1;scrib;zip
C1-2	CC	GO:0005871	kinesin complex	4	15	16.58	7.42078e-05	0.000429345	Khc-73;Klp10A;Klp61F;unc-104
C1-2	CC	GO:0005814	centriole	5	29	10.72	8.36028e-05	0.000451455	Cep97;Cp110;SAK;ana1;polo
C1-2	CC	GO:0030496	midbody	5	32	9.72	0.000136498	0.000691023	Bruce;Incenp;Nek2;aurA;polo
C1-2	CC	GO:0005927	muscle tendon junction	3	8	23.32	0.000211942	0.00100984	Zasp52;by;shot
C1-2	CC	GO:0035371	microtubule plus-end	3	9	20.73	0.000314226	0.0013146	Khc-73;chb;shot
C1-2	CC	GO:0005819	spindle	6	58	6.43	0.000299534	0.0013146	Kat60;Klp10A;Klp61F;chb;kat80;polo
C1-2	CC	GO:0071011	precatalytic spliceosome	8	109	4.56	0.000324593	0.0013146	B52;CG30122;Imp;Moca-cyp;SF2;Srrm1;nito;x16
C1-2	CC	GO:0016607	nuclear speck	5	39	7.97	0.000357291	0.00137812	B52;Rsf1;SC35;SF2;x16
C1-2	CC	GO:0045178	basal part of cell	3	10	18.66	0.00044369	0.00163359	Rab10;RhoGEF2;Zasp52
C1-2	CC	GO:0030424	axon	7	92	4.73	0.000628061	0.00221187	Imp;Pak;bsk;gek;pyd;sgg;unc-104
C1-2	CC	GO:0097431	mitotic spindle pole	2	3	41.46	0.000758551	0.00256011	Klp10A;Klp61F
C1-2	CC	GO:0005912	adherens junction	5	48	6.48	0.000948792	0.00307409	Zasp52;mbt;pyd;scrib;shot
C1-2	CC	GO:0005876	spindle microtubule	3	13	14.35	0.00102116	0.00318131	Klp61F;aurA;chb
C1-2	CC	GO:0005920	smooth septate junction	2	4	31.1	0.00150124	0.00368486	cora;dlg1
C1-2	CC	GO:0005918	septate junction	3	14	13.33	0.00128464	0.00368486	cora;dlg1;scrib
C1-2	CC	GO:0005938	cell cortex	7	106	4.11	0.0014581	0.00368486	Kat60;Rok;alpha-Spec;dlg1;scrib;sgg;zip
C1-2	CC	GO:0000235	astral microtubule	2	4	31.1	0.00150124	0.00368486	Khc-73;shot
C1-2	CC	GO:0097575	lateral cell cortex	2	4	31.1	0.00150124	0.00368486	shot;yki
C1-2	CC	GO:0032133	chromosome passenger complex	2	4	31.1	0.00150124	0.00368486	Incenp;aurA
C1-2	CC	GO:0044291	cell-cell contact zone	2	4	31.1	0.00150124	0.00368486	Rok;zip
C1-2	CC	GO:0005875	microtubule associated complex	3	15	12.44	0.00158724	0.00378137	Klp61F;chb;unc-104
C1-2	CC	GO:0030054	cell junction	3	16	11.66	0.00193098	0.00446883	Pak;alpha-Spec;kst
C1-2	CC	GO:0000776	kinetochore	4	34	7.32	0.00199796	0.0044954	Incenp;aurA;chb;polo
C1-2	CC	GO:0072686	mitotic spindle	3	17	10.97	0.0023177	0.00507389	Klp61F;chb;sgg
C1-2	CC	GO:0000786	nucleosome	3	18	10.37	0.00274918	0.00586009	His1:CG33843;His3:CG33842;His4:CG33895
C1-2	CC	GO:0016327	apicolateral plasma membrane	3	19	9.82	0.00322703	0.00670229	dlg1;kst;scrib
C1-2	CC	GO:0071013	catalytic step 2 spliceosome	6	93	4.01	0.00360713	0.00730444	B52;Imp;Moca-cyp;SF2;Srrm1;x16
C1-2	CC	GO:0031594	neuromuscular junction	5	67	4.64	0.00421689	0.00833093	Pak;alpha-Spec;dlg1;scrib;sgg
C1-2	CC	GO:0045170	spectrosome	2	7	17.77	0.00509162	0.00981955	alpha-Spec;chb
C1-2	CC	GO:0106037	apicomedial cortex	2	8	15.55	0.00671818	0.0120927	Rok;zip
C1-2	CC	GO:1990023	mitotic spindle midzone	2	8	15.55	0.00671818	0.0120927	Incenp;polo
C1-2	CC	GO:0005828	kinetochore microtubule	2	8	15.55	0.00671818	0.0120927	Klp10A;polo
C1-2	CC	GO:0035059	RCAF complex	2	9	13.82	0.00854788	0.0144245	His3:CG33842;His4:CG33895
C1-2	CC	GO:0045180	basal cortex	2	9	13.82	0.00854788	0.0144245	chb;zip
C1-2	CC	GO:0005881	cytoplasmic microtubule	2	9	13.82	0.00854788	0.0144245	Kat60;chb
C1-2	CC	GO:0005925	focal adhesion	3	28	6.66	0.0098329	0.0162544	Pak;Zasp52;by
C1-2	CC	GO:0030018	Z disc	3	31	6.02	0.0130342	0.0211154	Zasp52;mask;zip
C1-2	CC	GO:0042995	cell projection	2	12	10.37	0.0151887	0.0241232	alpha-Spec;kst
C1-2	CC	GO:0000775	chromosome, centromeric region	3	34	5.49	0.0167646	0.0261142	Incenp;Klp10A;chb
C1-2	CC	GO:0051233	spindle midzone	2	13	9.57	0.0177646	0.0266469	Incenp;aurA
C1-2	CC	GO:0070938	contractile ring	2	13	9.57	0.0177646	0.0266469	chb;zip
C1-2	CC	GO:0005634	nucleus	39	1827	1.33	0.0190225	0.028015	B52;Bruce;CG12877;CG30122;Clbn;Doa;Dp1;His1:CG33843;His3:CG33842;His4:CG33895;Imp;Incenp;Klp61F;Lk6;Moca-cyp;Nab2;Nek2;Nup98-96;Pdp1;Rsf1;SAK;SC35;SF2;Srrm1;aurA;bsk;chb;dup;grim;mask;nito;polo;sgg;spen;upSET;vri;woc;x16;yki
C1-2	CC	GO:0030864	cortical actin cytoskeleton	2	14	8.88	0.0205113	0.0296681	alpha-Spec;kst
C1-2	CC	GO:0032154	cleavage furrow	3	37	5.04	0.0210332	0.0298893	Rok;chb;zip
C1-2	MF	GO:0008017	microtubule binding	11	64	10.69	3.54749e-09	1.38352e-07	Incenp;Kat60;Khc-73;Klp10A;Klp61F;alpha-Spec;chb;kat80;kst;shot;unc-104
C1-2	MF	GO:0004674	protein serine/threonine kinase activity	13	135	5.99	1.67916e-07	3.27436e-06	Doa;Lk6;Nek2;Pak;Rok;SAK;aurA;bsk;gek;mbt;polo;sgg;sti
C1-2	MF	GO:0004672	protein kinase activity	13	180	4.49	4.60291e-06	5.95341e-05	Doa;Lk6;Nek2;Pak;Rok;SAK;aurA;bsk;gek;mbt;polo;sgg;sti
C1-2	MF	GO:0005524	ATP binding	19	380	3.11	6.10606e-06	5.95341e-05	Doa;Kat60;Khc-73;Klp10A;Klp61F;Lk6;Nek2;Pak;Rok;SAK;aurA;bsk;gek;mbt;polo;sgg;sti;unc-104;zip
C1-2	MF	GO:0106310	protein serine kinase activity	8	85	5.85	5.62012e-05	0.000365308	Doa;SAK;bsk;gek;mbt;polo;sgg;sti
C1-2	MF	GO:0003777	microtubule motor activity	4	14	17.77	5.5092e-05	0.000365308	Khc-73;Klp10A;Klp61F;unc-104
C1-2	MF	GO:0003729	mRNA binding	10	146	4.26	0.000100366	0.000559184	Atx2;B52;Dp1;Imp;Rsf1;SC35;SF2;nito;spen;x16
C1-2	MF	GO:0008574	plus-end-directed microtubule motor activity	3	7	26.65	0.000134019	0.000653343	Klp10A;Klp61F;unc-104
C1-2	MF	GO:0003779	actin binding	6	56	6.66	0.000246517	0.000966087	Zasp52;alpha-Spec;cora;kst;shot;ssh
C1-2	MF	GO:0003774	cytoskeletal motor activity	4	20	12.44	0.000247715	0.000966087	Khc-73;Klp10A;Klp61F;zip
C1-2	MF	GO:0003676	nucleic acid binding	11	207	3.3	0.00042289	0.00149934	B52;CG12877;Dp1;Imp;Rsf1;SC35;SF2;mask;nito;spen;x16
C1-2	MF	GO:0003723	RNA binding	14	327	2.66	0.000620157	0.00201551	Atx2;B52;CG30122;Dp1;Imp;Nup98-96;Rsf1;SC35;SF2;Srrm1;mask;nito;spen;x16
C1-2	MF	GO:0030527	structural constituent of chromatin	3	16	11.66	0.00193098	0.00579293	His1:CG33843;His3:CG33842;His4:CG33895
C1-2	MF	GO:0005515	protein binding	33	1294	1.59	0.00214992	0.00598906	Atx2;HBS1;His1:CG33843;His3:CG33842;His4:CG33895;Incenp;Klp10A;Klp61F;Nedd4;Nup98-96;Pak;Rab10;Rok;SAK;SF2;Smurf;Traf4;ana1;aurA;bsk;dlg1;dup;gek;grim;kst;mbt;polo;scrib;sgg;shot;woc;yki;zip
C1-2	MF	GO:0000166	nucleotide binding	5	92	3.38	0.0157255	0.0395019	Khc-73;Lk6;Rok;aurA;sti
C1-2	MF	GO:0051015	actin filament binding	4	61	4.08	0.0162059	0.0395019	alpha-Spec;by;kst;zip
C1-3	BP	GO:0009267	cellular response to starvation	8	55	10.7	5.69809e-07	6.78073e-05	AMPKalpha;CaMKII;HDAC4;Raf;SNF4Agamma;chico;foxo;rictor
C1-3	BP	GO:0035556	intracellular signal transduction	7	80	6.44	9.16127e-05	0.00155742	KP78a;Madm;S6kII;Wnk;inaC;par-1;rdgA
C1-3	BP	GO:0009411	response to UV	3	7	31.53	8.09979e-05	0.00155742	14-3-3epsilon;Tfb5;hay
C1-3	BP	GO:0008104	intracellular protein localization	6	55	8.03	8.72438e-05	0.00155742	14-3-3epsilon;14-3-3zeta;baz;inaD;insc;lark
C1-3	BP	GO:0016059	negative regulation of opsin-mediated signaling pathway	3	7	31.53	8.09979e-05	0.00155742	inaC;inaD;rdgA
C1-3	BP	GO:0007294	germarium-derived oocyte fate determination	4	22	13.38	0.000190512	0.00283387	14-3-3epsilon;14-3-3zeta;baz;par-1
C1-3	BP	GO:0001113	transcription open complex formation at RNA polymerase II promoter	2	3	49.05	0.000541641	0.00460395	hay;mrn
C1-3	BP	GO:0030730	triglyceride storage	2	3	49.05	0.000541641	0.00460395	AMPKalpha;SNF4Agamma
C1-3	BP	GO:0050778	positive regulation of immune response	2	3	49.05	0.000541641	0.00460395	chico;foxo
C1-3	BP	GO:0010971	positive regulation of G2/M transition of mitotic cell cycle	2	4	36.79	0.00107375	0.00709868	stg;twe
C1-3	BP	GO:0010888	negative regulation of lipid storage	2	4	36.79	0.00107375	0.00709868	CaMKII;foxo
C1-3	BP	GO:0001111	RNA polymerase II promoter clearance	2	4	36.79	0.00107375	0.00709868	hay;mrn
C1-3	BP	GO:0008284	positive regulation of cell population proliferation	4	38	7.74	0.0016318	0.00823756	AMPKalpha;Raf;chico;stg
C1-3	BP	GO:0030709	border follicle cell delamination	2	5	29.43	0.00177385	0.00823756	baz;par-1
C1-3	BP	GO:0031509	subtelomeric heterochromatin formation	2	5	29.43	0.00177385	0.00823756	Sirt1;tefu
C1-3	BP	GO:0009794	regulation of mitotic cell cycle, embryonic	2	5	29.43	0.00177385	0.00823756	stg;twe
C1-3	BP	GO:0010508	positive regulation of autophagy	3	18	12.26	0.00169597	0.00823756	AMPKalpha;SNF4Agamma;foxo
C1-3	BP	GO:0045792	negative regulation of cell size	3	19	11.62	0.00199445	0.00847641	AMPKalpha;foxo;stg
C1-3	BP	GO:0007474	imaginal disc-derived wing vein specification	4	41	7.18	0.00217117	0.00890929	Mkp3;Raf;S6kII;cnk
C1-3	BP	GO:2000253	positive regulation of feeding behavior	2	6	24.53	0.0026374	0.00980784	Sirt1;foxo
C1-3	BP	GO:0008356	asymmetric cell division	3	23	9.6	0.00350608	0.0122713	insc;meru;pins
C1-3	BP	GO:0043687	post-translational protein modification	2	8	18.39	0.00483718	0.0145108	JIL-1;tefu
C1-3	BP	GO:0045664	regulation of neuron differentiation	2	9	16.35	0.00616476	0.0174668	btd;lbl
C1-3	BP	GO:0045494	photoreceptor cell maintenance	2	10	14.72	0.00763854	0.0206588	rdgA;tefu
C1-3	BP	GO:0032869	cellular response to insulin stimulus	2	11	13.38	0.00925439	0.0234313	Sirt1;rictor
C1-3	BP	GO:0000086	G2/M transition of mitotic cell cycle	2	11	13.38	0.00925439	0.0234313	stg;twe
C1-3	BP	GO:0045927	positive regulation of growth	2	11	13.38	0.00925439	0.0234313	14-3-3epsilon;chico
C1-3	BP	GO:0007613	memory	2	12	12.26	0.0110083	0.0272914	CaMKII;HDAC4
C1-3	BP	GO:0016325	oocyte microtubule cytoskeleton organization	2	13	11.32	0.0128963	0.0289559	baz;par-1
C1-3	BP	GO:0045475	locomotor rhythm	3	38	5.81	0.0144448	0.0311375	S6kII;foxo;lark
C1-3	BP	GO:0000723	telomere maintenance	2	17	8.66	0.0217135	0.0358876	JIL-1;tefu
C1-3	BP	GO:0006629	lipid metabolic process	2	20	7.36	0.0295529	0.0439599	AMPKalpha;SNF4Agamma
C1-3	BP	GO:0042593	glucose homeostasis	2	22	6.69	0.0353114	0.0496681	chico;foxo
C1-3	CC	GO:0005737	cytoplasm	40	1380	2.13	7.69721e-08	2.30916e-06	14-3-3epsilon;14-3-3zeta;AMPKalpha;CG4935;CG7115;CG8565;CaMKI;CaMKII;Dyrk2;Dyrk3;HDAC4;Hsc70-5;JIL-1;KP78a;Madm;Mkp3;PAN3;Pdp;Raf;Rm62;S6KL;S6kII;SNF4Agamma;Sirt1;SkpE;Wnk;alc;cdi;chico;foxo;insc;lark;lds;par-1;pins;sqa;stg;tefu;twe;twin
C1-3	CC	GO:0031588	nucleotide-activated protein kinase complex	3	4	55.18	9.53328e-06	0.000142999	AMPKalpha;SNF4Agamma;alc
C1-3	CC	GO:0005938	cell cortex	8	106	5.55	8.13077e-05	0.000609807	KP78a;Madm;baz;chico;cnk;insc;par-1;pins
C1-3	CC	GO:0005675	transcription factor TFIIH holo complex	3	7	31.53	8.09979e-05	0.000609807	Tfb5;hay;mrn
C1-3	CC	GO:0005634	nucleus	40	1827	1.61	0.000170878	0.00102527	14-3-3epsilon;14-3-3zeta;AMPKalpha;CG7115;CG8565;Dyrk2;Dyrk3;HDAC4;Hsf;JIL-1;MBD-like;Pdp;Rm62;SNF4Agamma;Sirt1;SkpE;TfAP-2;Tfb5;Top3alpha;alc;bs;btd;can;cdi;chico;cocoon;foxo;grp;hay;lark;lbl;lds;mrn;qkr58E-1;stg;sug;tefu;twe;twin;yps
C1-3	CC	GO:0045172	germline ring canal	3	10	22.07	0.000269669	0.00134834	14-3-3epsilon;14-3-3zeta;par-1
C1-3	CC	GO:0005829	cytosol	19	636	2.2	0.000596055	0.00223521	14-3-3epsilon;14-3-3zeta;CaMKI;Dyrk2;HDAC4;Madm;Mkp3;Raf;Rassf;Rm62;S6KL;S6kII;SNF4Agamma;cdi;chico;cnk;foxo;grp;twin
C1-3	CC	GO:0000439	transcription factor TFIIH core complex	2	3	49.05	0.000541641	0.00223521	Tfb5;mrn
C1-3	CC	GO:0016027	inaD signaling complex	2	8	18.39	0.00483718	0.0161239	inaC;inaD
C1-3	CC	GO:0071013	catalytic step 2 spliceosome	5	93	3.96	0.00828743	0.0248623	CG4935;Rm62;lark;qkr58E-1;yps
C1-3	CC	GO:0005654	nucleoplasm	8	232	2.54	0.0127311	0.0347211	14-3-3epsilon;CG43740;JIL-1;MBD-like;S6KL;S6kII;Sirt1;cocoon
C1-3	CC	GO:0071011	precatalytic spliceosome	5	109	3.38	0.0157721	0.0394304	CG4935;Rm62;lark;qkr58E-1;yps
C1-3	MF	GO:0004674	protein serine/threonine kinase activity	17	135	9.27	1.17708e-12	4.11976e-11	AMPKalpha;CG8565;CaMKII;Dyrk2;Dyrk3;JIL-1;KP78a;Raf;S6KL;S6kII;Wnk;cdi;grp;inaC;par-1;sqa;tefu
C1-3	MF	GO:0004672	protein kinase activity	17	180	6.95	1.30669e-10	2.2867e-09	AMPKalpha;CG8565;CaMKI;CaMKII;Dyrk2;Dyrk3;JIL-1;KP78a;Raf;S6KL;S6kII;Wnk;cdi;grp;inaC;par-1;sqa
C1-3	MF	GO:0005524	ATP binding	23	380	4.45	3.54873e-10	4.14019e-09	AMPKalpha;CG8565;CaMKI;CaMKII;Dyrk2;Dyrk3;Hsc70-5;JIL-1;KP78a;Madm;PAN3;Raf;Rm62;S6KL;S6kII;Wnk;cdi;grp;hay;inaC;lds;par-1;sqa
C1-3	MF	GO:0106310	protein serine kinase activity	11	85	9.52	1.26768e-08	1.10922e-07	CG8565;CaMKII;Dyrk2;Dyrk3;JIL-1;Raf;Wnk;grp;inaC;par-1;tefu
C1-3	MF	GO:0000166	nucleotide binding	8	92	6.4	2.91978e-05	0.000204385	AMPKalpha;CG8565;CaMKI;KP78a;S6kII;cdi;par-1;sqa
C1-3	MF	GO:0004712	protein serine/threonine/tyrosine kinase activity	3	8	27.59	0.000128333	0.000748611	Dyrk2;Dyrk3;cdi
C1-3	MF	GO:0001223	transcription coactivator binding	3	14	15.77	0.000786634	0.00393317	14-3-3epsilon;14-3-3zeta;Sirt1
C1-3	MF	GO:0004407	histone deacetylase activity	2	5	29.43	0.00177385	0.00776059	HDAC4;Sirt1
C1-3	MF	GO:0004725	protein tyrosine phosphatase activity	3	20	11.04	0.00232368	0.00903654	Mkp3;stg;twe
C1-3	MF	GO:0050321	tau-protein kinase activity	2	6	24.53	0.0026374	0.00923091	KP78a;par-1
C1-3	MF	GO:0016301	kinase activity	3	22	10.03	0.00307853	0.00979534	S6KL;rdgA;tefu
C1-3	MF	GO:0140313	molecular sequestering activity	2	7	21.02	0.00365997	0.0106749	14-3-3epsilon;14-3-3zeta
C1-3	MF	GO:0005516	calmodulin binding	3	24	9.2	0.00396821	0.0106836	CaMKI;CaMKII;inaD
C1-3	MF	GO:0004683	calcium/calmodulin-dependent protein kinase activity	2	8	18.39	0.00483718	0.0120929	CaMKI;CaMKII
C1-3	MF	GO:0004722	protein serine/threonine phosphatase activity	3	38	5.81	0.0144448	0.0337046	CG7115;Mkp3;Pdp
C1-3	MF	GO:0030234	enzyme regulator activity	2	17	8.66	0.0217135	0.0447043	Hsc70-5;cnk
C1-3	MF	GO:0003690	double-stranded DNA binding	2	17	8.66	0.0217135	0.0447043	cocoon;mrn
C1-4	BP	GO:0007254	JNK cascade	11	18	49.88	1.13061e-17	1.4811e-15	Ask1;Jra;Mekk1;Mkk4;Tak1;Takl1;hppy;lic;msn;puc;slpr
C1-4	BP	GO:0045793	positive regulation of cell size	7	34	16.81	1.22882e-07	3.28049e-06	CG1227;Mekk1;Myc;Pdk1;hppy;lic;trbl
C1-4	BP	GO:0043068	positive regulation of programmed cell death	6	21	23.32	1.2521e-07	3.28049e-06	Mkk4;Tab2;Tak1;hpo;lic;msn
C1-4	BP	GO:0033209	tumor necrosis factor-mediated signaling pathway	5	12	34.01	1.7465e-07	3.81319e-06	Mkk4;Tab2;Tak1;lic;msn
C1-4	BP	GO:0048082	regulation of adult chitin-containing cuticle pigmentation	4	7	46.64	6.97852e-07	1.01576e-05	Ask1;Mkk4;lic;p38c
C1-4	BP	GO:0035329	hippo signaling	4	7	46.64	6.97852e-07	1.01576e-05	hpo;mats;sav;wts
C1-4	BP	GO:0007391	dorsal closure	9	87	8.44	8.44826e-07	1.10672e-05	Jra;Lkb1;POSH;Tak1;kay;msn;puc;raw;slpr
C1-4	BP	GO:0008285	negative regulation of cell population proliferation	6	33	14.84	2.27848e-06	2.296e-05	Axud1;ex;hpo;mats;sav;wts
C1-4	BP	GO:0046330	positive regulation of JNK cascade	5	31	13.17	3.13114e-05	0.000273453	Ask1;POSH;Tak1;hppy;slpr
C1-4	BP	GO:0040018	positive regulation of multicellular organism growth	4	17	19.21	4.32735e-05	0.000354302	Myc;Pdk1;lic;tsl
C1-4	BP	GO:0061057	peptidoglycan recognition protein signaling pathway	4	18	18.14	5.51273e-05	0.000424805	Jra;Tab2;Tak1;kay
C1-4	BP	GO:0010212	response to ionizing radiation	3	7	34.98	5.92845e-05	0.000431459	hpo;sav;wts
C1-4	BP	GO:0072089	stem cell proliferation	3	8	30.61	9.40254e-05	0.000615866	hpo;sav;wts
C1-4	BP	GO:0048674	collateral sprouting of injured axon	2	3	54.42	0.000439812	0.00192051	kay;wnd
C1-4	BP	GO:0006915	apoptotic process	5	53	7.7	0.000429814	0.00192051	Tak1;hppy;mats;pll;sav
C1-4	BP	GO:2001229	negative regulation of response to gamma radiation	2	4	40.81	0.000872668	0.00293127	HDAC1;Su(var)3-9
C1-4	BP	GO:0042771	intrinsic apoptotic signaling pathway in response to DNA damage by p53 class mediator	2	4	40.81	0.000872668	0.00293127	hpo;wts
C1-4	BP	GO:0031508	pericentric heterochromatin formation	2	4	40.81	0.000872668	0.00293127	Su(var)3-9;chm
C1-4	BP	GO:0035073	pupariation	2	8	20.41	0.00394541	0.00993941	tsl;usp
C1-4	BP	GO:2000060	positive regulation of ubiquitin-dependent protein catabolic process	2	8	20.41	0.00394541	0.00993941	pll;trbl
C1-4	BP	GO:0071907	determination of digestive tract left/right asymmetry	2	10	16.32	0.00624142	0.0138581	Stat92E;puc
C1-4	BP	GO:0032869	cellular response to insulin stimulus	2	11	14.84	0.00756844	0.0154916	Myc;Sik2
C1-4	BP	GO:0010883	regulation of lipid storage	2	13	12.56	0.0105656	0.0194942	Atf3;p38c
C1-4	BP	GO:0006468	protein phosphorylation	2	14	11.66	0.0122299	0.0213615	hpo;slpr
C1-4	BP	GO:0010506	regulation of autophagy	2	16	10.2	0.0158757	0.0247586	Myc;Tak1
C1-4	BP	GO:0055088	lipid homeostasis	2	16	10.2	0.0158757	0.0247586	Atf3;Myc
C1-4	BP	GO:0051726	regulation of cell cycle	3	44	5.57	0.0162515	0.0250464	Jra;Pk34A;trbl
C1-4	BP	GO:0000082	G1/S transition of mitotic cell cycle	2	18	9.07	0.0199264	0.029004	Pk34A;wts
C1-4	BP	GO:0007616	long-term memory	3	53	4.62	0.0266014	0.035711	G9a;Stat92E;wnd
C1-4	BP	GO:0035075	response to ecdysone	2	25	6.53	0.0369916	0.0465952	CTCF;usp
C1-4	CC	GO:0005737	cytoplasm	31	1380	1.83	0.000120833	0.00211459	Asator;CG1227;Dsor1;HDAC1;Lkb1;Mekk1;Myc;PRL-1;Pdk1;Sik2;Stat92E;Tak1;Takl1;Takl2;alphaTub85E;cact;gskt;hpo;hppy;kay;lic;mats;msn;p38c;pll;primo-1;puc;slpr;trbl;wnd;wts
C1-4	CC	GO:0106037	apicomedial cortex	3	8	30.61	9.40254e-05	0.00211459	hpo;sav;wts
C1-4	CC	GO:0005911	cell-cell junction	4	31	10.53	0.000502998	0.00440123	ex;hpo;sav;wts
C1-4	CC	GO:0005829	cytosol	18	636	2.31	0.00042916	0.00440123	Dsor1;Jra;Mkk4;POSH;Pdk1;Stat92E;Tak1;cact;hpo;hppy;mats;msn;ncd;pll;puc;sav;trbl;wts
C1-4	CC	GO:0000118	histone deacetylase complex	2	7	23.32	0.00298257	0.020878	CoRest;HDAC1
C1-4	CC	GO:0005634	nucleus	33	1827	1.47	0.00448078	0.0261379	Asator;Atf3;Axud1;CTCF;CoRest;FoxP;G9a;H15;HDAC1;Jra;Lkb1;Myc;PRL-1;Pdk1;Pk34A;Sik2;Stat92E;Su(var)3-9;Tgi;chm;gt;jub;kay;mats;ncd;nej;p38c;pll;primo-1;pzg;sens-2;trbl;usp
C1-4	CC	GO:0098592	cytoplasmic side of apical plasma membrane	2	10	16.32	0.00624142	0.0312071	Stat92E;ex
C1-4	CC	GO:0045177	apical part of cell	3	37	6.62	0.0101295	0.0443167	jub;sav;wts
C1-4	CC	GO:0005667	transcription regulator complex	4	74	4.41	0.0124243	0.0483168	CoRest;Jra;jub;nej
C1-4	MF	GO:0004672	protein kinase activity	23	180	10.43	2.41589e-18	9.18038e-17	Asator;Ask1;CG1227;Dsor1;Lkb1;Mekk1;Mkk4;Pdk1;Pk34A;Sik2;Tak1;Takl1;Takl2;gskt;hpo;hppy;lic;msn;p38c;pll;slpr;wnd;wts
C1-4	MF	GO:0004709	MAP kinase kinase kinase activity	7	8	71.42	2.34593e-13	4.45727e-12	Ask1;Mekk1;Tak1;Takl1;Takl2;slpr;wnd
C1-4	MF	GO:0005524	ATP binding	25	380	5.37	4.6806e-13	5.92876e-12	Asator;Ask1;CG1227;Dsor1;Lkb1;Mekk1;Mkk4;Pdk1;Pk34A;Sik2;Tak1;Takl1;Takl2;gskt;hpo;hppy;lic;msn;ncd;p38c;pll;slpr;trbl;wnd;wts
C1-4	MF	GO:0004674	protein serine/threonine kinase activity	15	135	9.07	3.8044e-11	3.61418e-10	Asator;CG1227;Lkb1;Pdk1;Sik2;Tak1;Takl1;Takl2;gskt;hpo;hppy;msn;p38c;pll;wts
C1-4	MF	GO:0106310	protein serine kinase activity	11	85	10.56	4.03654e-09	3.06777e-08	Asator;Dsor1;Pdk1;Tak1;Takl1;hpo;msn;p38c;pll;slpr;wts
C1-4	MF	GO:0000166	nucleotide binding	9	92	7.99	1.36393e-06	8.6382e-06	Ask1;Lkb1;Mekk1;Mkk4;Pk34A;Sik2;Takl2;hppy;msn
C1-4	MF	GO:0004708	MAP kinase kinase activity	3	4	61.22	6.95648e-06	3.77638e-05	Dsor1;Mkk4;lic
C1-4	MF	GO:0003700	DNA-binding transcription factor activity	11	224	4.01	7.02273e-05	0.00030526	Atf3;CTCF;FoxP;H15;Jra;Myc;Stat92E;gt;kay;pzg;usp
C1-4	MF	GO:0140297	DNA-binding transcription factor binding	6	59	8.3	7.22983e-05	0.00030526	HDAC1;Tgi;chm;ex;kay;nej
C1-4	MF	GO:0030295	protein kinase activator activity	3	10	24.49	0.000197976	0.000752308	Lkb1;Pdk1;mats
C1-4	MF	GO:0019899	enzyme binding	3	11	22.26	0.000269839	0.000932171	Tak1;Takl1;Takl2
C1-4	MF	GO:0140311	protein sequestering activity	3	12	20.41	0.000356644	0.00112937	cact;ex;jub
C1-4	MF	GO:0046974	histone H3K9 methyltransferase activity	2	4	40.81	0.000872668	0.00236867	G9a;Su(var)3-9
C1-4	MF	GO:0140949	histone H3K9 trimethyltransferase activity	2	4	40.81	0.000872668	0.00236867	G9a;Su(var)3-9
C1-4	MF	GO:0005515	protein binding	27	1294	1.7	0.00157579	0.00399201	Atf3;CTCF;CoRest;Dsor1;HDAC1;Jra;Lkb1;Myc;PRL-1;Stat92E;Su(var)3-9;Tak1;cact;ex;hpo;jub;kay;mats;msn;nej;pll;puc;pzg;sav;trbl;usp;wts
C1-4	MF	GO:0004725	protein tyrosine phosphatase activity	3	20	12.24	0.00172309	0.00409235	PRL-1;primo-1;puc
C1-4	MF	GO:0000978	RNA polymerase II cis-regulatory region sequence-specific DNA binding	10	282	2.89	0.00202468	0.00452576	Atf3;CTCF;FoxP;H15;Jra;Myc;Stat92E;gt;kay;usp
C1-4	MF	GO:0008170	N-methyltransferase activity	2	6	27.21	0.00214734	0.00453328	G9a;Su(var)3-9
C1-4	MF	GO:0003714	transcription corepressor activity	4	46	7.1	0.00227375	0.0045475	CoRest;G9a;HDAC1;jub
C1-4	MF	GO:0008276	protein methyltransferase activity	2	7	23.32	0.00298257	0.00566688	G9a;Su(var)3-9
C1-4	MF	GO:0004402	histone acetyltransferase activity	2	8	20.41	0.00394541	0.00681481	chm;nej
C1-4	MF	GO:0042054	histone methyltransferase activity	2	8	20.41	0.00394541	0.00681481	G9a;Su(var)3-9
C1-4	MF	GO:0008757	S-adenosylmethionine-dependent methyltransferase activity	2	9	18.14	0.00503273	0.00831495	G9a;Su(var)3-9
C1-4	MF	GO:0000981	DNA-binding transcription factor activity, RNA polymerase II-specific	10	323	2.53	0.00540587	0.00855929	Atf3;Axud1;FoxP;H15;Jra;Myc;Stat92E;gt;kay;sens-2
C1-4	MF	GO:0061733	protein-lysine-acetyltransferase activity	2	13	12.56	0.0105656	0.0160597	chm;nej
C1-4	MF	GO:0019900	kinase binding	2	16	10.2	0.0158757	0.0223436	Dsor1;ex
C1-4	MF	GO:0043565	sequence-specific DNA binding	6	167	2.93	0.0158098	0.0223436	Atf3;Axud1;CTCF;FoxP;gt;usp
C1-5	BP	GO:0002009	morphogenesis of an epithelium	8	21	31.1	5.81085e-11	5.22976e-09	Ack;Csk;Drak;FER;Shark;Src42A;Src64B;hop
C1-5	BP	GO:0034332	adherens junction organization	4	9	36.28	2.46631e-06	4.43936e-05	Magi;Src42A;Src64B;aPKC
C1-5	BP	GO:0007169	cell surface receptor protein tyrosine kinase signaling pathway	4	19	17.18	6.91879e-05	0.000622691	Pvr;Ret;Src42A;Src64B
C1-5	BP	GO:0045874	positive regulation of sevenless signaling pathway	3	8	30.61	9.40254e-05	0.000705191	Dab;Src42A;Src64B
C1-5	BP	GO:0036335	intestinal stem cell homeostasis	4	29	11.26	0.000386719	0.00217529	GATAe;Pvr;Src42A;Tao
C1-5	BP	GO:0043277	apoptotic cell clearance	2	6	27.21	0.00214734	0.0074316	Shark;Src42A
C1-5	BP	GO:0007616	long-term memory	4	53	6.16	0.00382741	0.0107646	Src64B;Tomosyn;dome;hop
C1-5	BP	GO:0071907	determination of digestive tract left/right asymmetry	2	10	16.32	0.00624142	0.0144033	dome;hop
C1-5	BP	GO:2000177	regulation of neural precursor cell proliferation	2	10	16.32	0.00624142	0.0144033	nub;pdm2
C1-5	BP	GO:0008347	glial cell migration	3	31	7.9	0.00617318	0.0144033	Pvr;gish;tgo
C1-5	BP	GO:0051017	actin filament bundle assembly	2	12	13.6	0.0090108	0.0193089	FER;Src42A
C1-5	BP	GO:0045167	asymmetric protein localization involved in cell fate determination	2	14	11.66	0.0122299	0.023928	Patronin;aPKC
C1-5	BP	GO:0045197	establishment or maintenance of epithelial cell apical/basal polarity	2	15	10.88	0.0140008	0.0262516	Csk;aPKC
C1-5	BP	GO:0045087	innate immune response	3	45	5.44	0.0172627	0.0317069	CG18754;Pvr;aPKC
C1-5	CC	GO:0071944	cell periphery	6	34	14.4	2.74039e-06	7.12501e-05	Ack;Fak;Ptpmeg;Shark;gish;hop
C1-5	CC	GO:0016327	apicolateral plasma membrane	3	19	12.89	0.00147748	0.0192073	Magi;aPKC;dome
C1-5	CC	GO:0005925	focal adhesion	3	28	8.75	0.004618	0.0240136	Fak;PVRAP;Zyx
C1-5	CC	GO:0016581	NuRD complex	2	8	20.41	0.00394541	0.0240136	Chd3;simj
C1-5	CC	GO:0035003	subapical complex	2	8	20.41	0.00394541	0.0240136	Zyx;aPKC
C1-5	CC	GO:0090575	RNA polymerase II transcription regulator complex	3	30	8.16	0.00562445	0.0243726	nub;pdm2;tgo
C1-5	CC	GO:0005667	transcription regulator complex	4	74	4.41	0.0124243	0.0461475	CG4404;Med;brwl;tgo
C1-5	MF	GO:0004715	non-membrane spanning protein tyrosine kinase activity	8	10	65.3	1.42802e-14	4.28407e-13	Ack;Csk;FER;Fak;Shark;Src42A;Src64B;hop
C1-5	MF	GO:0004713	protein tyrosine kinase activity	10	30	27.21	9.10628e-13	1.36594e-11	Ack;Csk;FER;Fak;Pvr;Ret;Shark;Src42A;Src64B;hop
C1-5	MF	GO:0004672	protein kinase activity	18	180	8.16	1.81668e-12	1.81668e-11	Ack;Csk;Drak;FER;Fak;GckIII;Mos;PKD;Pdk;Pvr;Ret;Shark;Src42A;Src64B;Tao;aPKC;gish;hop
C1-5	MF	GO:0005524	ATP binding	23	380	4.94	3.16653e-11	2.3749e-10	Ack;Chd3;Csk;Drak;FER;Fak;GckIII;Hsp60D;Mos;PKD;Pvr;Ret;RunxA;RunxB;Shark;Src42A;Src64B;Tao;aPKC;gish;hop;lz;run
C1-5	MF	GO:0043565	sequence-specific DNA binding	12	167	5.87	5.94554e-07	3.56732e-06	Bgb;Bro;GATAe;Hr96;RunxA;RunxB;Spps;lz;ovo;run;tgo;trh
C1-5	MF	GO:0000981	DNA-binding transcription factor activity, RNA polymerase II-specific	16	323	4.04	1.01279e-06	4.34053e-06	GATAe;Med;RunxA;RunxB;Sox100B;Spps;bi;gl;lz;nub;ovo;pdm2;run;simj;tgo;trh
C1-5	MF	GO:0000978	RNA polymerase II cis-regulatory region sequence-specific DNA binding	15	282	4.34	9.63112e-07	4.34053e-06	GATAe;Hr96;Med;RunxA;RunxB;Sox100B;Spps;bi;gl;lz;nub;ovo;pdm2;run;tgo
C1-5	MF	GO:0003700	DNA-binding transcription factor activity	11	224	4.01	7.02273e-05	0.000263352	GATAe;Hr96;RunxA;RunxB;bi;lz;nub;pdm2;run;tgo;trh
C1-5	MF	GO:0000166	nucleotide binding	7	92	6.21	0.000114608	0.000382026	Csk;GckIII;Mos;PKD;Pvr;Ret;gish
C1-5	MF	GO:0003677	DNA binding	13	366	2.9	0.000390661	0.00117198	CG4404;Chd3;RunxA;RunxB;bi;brwl;gl;lz;nub;ovo;pdm2;run;tgo
C1-5	MF	GO:0004674	protein serine/threonine kinase activity	7	135	4.23	0.00119835	0.00326824	Ack;Drak;GckIII;PKD;Tao;aPKC;gish
C1-5	MF	GO:0001228	DNA-binding transcription activator activity, RNA polymerase II-specific	5	74	5.52	0.00198075	0.00495188	Med;nub;pdm2;tgo;trh
C1-5	MF	GO:0004726	non-membrane spanning protein tyrosine phosphatase activity	2	6	27.21	0.00214734	0.00495541	Ptpmeg;csw
C1-5	MF	GO:0004697	diacylglycerol-dependent serine/threonine kinase activity	2	7	23.32	0.00298257	0.00639122	PKD;aPKC
C1-5	MF	GO:0004714	transmembrane receptor protein tyrosine kinase activity	2	16	10.2	0.0158757	0.0317515	Pvr;Ret
C1-5	MF	GO:0106310	protein serine kinase activity	4	85	3.84	0.0197914	0.0351642	Drak;Tao;aPKC;gish
C1-5	MF	GO:0035591	signaling adaptor activity	2	18	9.07	0.0199264	0.0351642	Dab;Dok
C1-5	MF	GO:0004725	protein tyrosine phosphatase activity	2	20	8.16	0.0243606	0.040601	Ptpmeg;csw
C1-5	MF	GO:0016301	kinase activity	2	22	7.42	0.0291579	0.0437368	Mos;Ret
C1-5	MF	GO:0017022	myosin binding	2	22	7.42	0.0291579	0.0437368	aPKC;tgo
C1-6	BP	GO:0006355	regulation of DNA-templated transcription	23	425	4.56	1.47298e-10	5.59921e-09	CG1647;CG32006;CG4328;Cdc5;FoxK;FoxL1;Gcn5;Hr3;Max;Nf-YA;Nf-YB;Nf-YC;aop;btn;caz;croc;fd102C;fd59A;fd96Ca;mof;p53;pnt;zen2
C1-6	BP	GO:0097720	calcineurin-mediated signaling	5	5	84.26	1.99972e-10	5.59921e-09	CanA-14F;CanA1;CanB;CanB2;Pp2B-14D
C1-6	BP	GO:0045740	positive regulation of DNA replication	2	4	42.13	0.00081898	0.00382191	Cdc7;chif
C1-6	BP	GO:0042789	mRNA transcription by RNA polymerase II	2	5	33.7	0.00135453	0.00474085	TfIIB;TfIIEbeta
C1-6	BP	GO:0044773	mitotic DNA damage checkpoint signaling	2	5	33.7	0.00135453	0.00474085	CG5790;Cdc7
C1-6	BP	GO:0045924	regulation of female receptivity	2	5	33.7	0.00135453	0.00474085	retn;sra
C1-6	BP	GO:0097150	neuronal stem cell population maintenance	2	9	18.72	0.00472915	0.0126111	Su(Tpl);ball
C1-6	CC	GO:0005955	calcineurin complex	5	5	84.26	1.99972e-10	4.99929e-09	CanA-14F;CanA1;CanB;CanB2;Pp2B-14D
C1-6	CC	GO:0005634	nucleus	44	1827	2.03	6.90573e-09	8.63216e-08	Brf;CG10376;CG1647;CG32006;CG42366;CG4328;CG5790;Cdc5;Cdc7;Eip63F-1;FoxK;FoxL1;Gcn5;Hr3;Max;Nf-YA;Nf-YB;Nf-YC;Pask;Pkn;Ssu72;Su(Tpl);TfIIB;TfIIEbeta;Trf;aop;ball;btn;caz;chif;croc;crp;fd102C;fd59A;fd96Ca;gem;mia;mof;p53;pnt;retn;sff;sra;zen2
C1-6	CC	GO:0031431	Dbf4-dependent protein kinase complex	3	3	84.26	1.59262e-06	9.95389e-06	CG5790;Cdc7;chif
C1-6	CC	GO:0016602	CCAAT-binding factor complex	3	3	84.26	1.59262e-06	9.95389e-06	Nf-YA;Nf-YB;Nf-YC
C1-6	CC	GO:0097550	transcription preinitiation complex	2	3	56.17	0.000412648	0.00206324	Brf;TfIIB
C1-6	CC	GO:0070775	H3 histone acetyltransferase complex	2	5	33.7	0.00135453	0.00564387	Gcn5;chif
C1-6	CC	GO:0005854	nascent polypeptide-associated complex	2	6	28.09	0.00201627	0.00720096	betaNACtes6;bic
C1-6	CC	GO:0005669	transcription factor TFIID complex	3	23	10.99	0.00238068	0.00743964	Trf;caz;mia
C1-6	CC	GO:0008021	synaptic vesicle	3	36	7.02	0.00860347	0.0238985	CanA1;CanB;CanB2
C1-6	CC	GO:0043235	signaling receptor complex	2	17	9.91	0.0168088	0.0420221	Ddr;wit
C1-6	MF	GO:0043565	sequence-specific DNA binding	15	167	7.57	5.00977e-10	1.75342e-08	CG32006;FoxK;FoxL1;Hr3;Nf-YA;Nf-YB;Nf-YC;aop;croc;crp;fd102C;fd59A;fd96Ca;pnt;zen2
C1-6	MF	GO:0000978	RNA polymerase II cis-regulatory region sequence-specific DNA binding	18	282	5.38	1.89672e-09	3.31927e-08	CG1647;CG32006;FoxK;FoxL1;Hr3;Nf-YB;Nf-YC;Trf;aop;btn;croc;crp;fd102C;fd59A;fd96Ca;gem;p53;zen2
C1-6	MF	GO:0003700	DNA-binding transcription factor activity	16	224	6.02	3.61697e-09	4.2198e-08	CG32006;FoxK;FoxL1;Hr3;Max;Nf-YA;aop;btn;croc;fd102C;fd59A;fd96Ca;gem;p53;pnt;zen2
C1-6	MF	GO:0000981	DNA-binding transcription factor activity, RNA polymerase II-specific	18	323	4.7	1.66141e-08	1.45374e-07	CG32006;CG4328;Cdc5;FoxK;FoxL1;Nf-YA;Nf-YB;Nf-YC;aop;btn;croc;crp;fd102C;fd59A;fd96Ca;p53;pnt;zen2
C1-6	MF	GO:0033192	calmodulin-dependent protein phosphatase activity	3	3	84.26	1.59262e-06	9.2903e-06	CanA-14F;CanA1;Pp2B-14D
C1-6	MF	GO:0008597	calcium-dependent protein serine/threonine phosphatase regulator activity	3	3	84.26	1.59262e-06	9.2903e-06	CanB;CanB2;sra
C1-6	MF	GO:0004722	protein serine/threonine phosphatase activity	6	38	13.3	4.48642e-06	2.24321e-05	CG10376;CanA-14F;CanA1;Pp2B-14D;Pp2C1;Ssu72
C1-6	MF	GO:0004672	protein kinase activity	11	180	5.15	6.57689e-06	2.77875e-05	CG42366;CG5790;Cdc7;Ddr;Pak3;Pask;Pkn;aux;ball;sff;wit
C1-6	MF	GO:0005516	calmodulin binding	5	24	17.55	7.14535e-06	2.77875e-05	CanA-14F;CanA1;CanB;CanB2;Pp2B-14D
C1-6	MF	GO:0004674	protein serine/threonine kinase activity	9	135	5.62	2.49865e-05	8.74529e-05	CG42366;CG5790;Cdc7;Pak3;Pask;Pkn;aux;ball;sff
C1-6	MF	GO:0000976	transcription cis-regulatory region binding	6	63	8.02	8.76734e-05	0.000278961	CG1647;Nf-YA;Nf-YB;p53;pnt;retn
C1-6	MF	GO:0016251	RNA polymerase II general transcription initiation factor activity	4	25	13.48	0.000188821	0.000550729	TfIIB;TfIIEbeta;Trf;mia
C1-6	MF	GO:0003677	DNA binding	13	366	2.99	0.000280883	0.000756224	CG32006;CG4328;FoxK;Hr3;TfIIEbeta;Trf;aop;btn;croc;fd102C;p53;retn;zen2
C1-6	MF	GO:0061733	protein-lysine-acetyltransferase activity	3	13	19.44	0.000418393	0.000915234	Gcn5;TfIIB;mof
C1-6	MF	GO:0019902	phosphatase binding	2	3	56.17	0.000412648	0.000915234	CanB;CanB2
C1-6	MF	GO:0001097	TFIIH-class transcription factor complex binding	2	3	56.17	0.000412648	0.000915234	TfIIEbeta;p53
C1-6	MF	GO:0106310	protein serine kinase activity	5	85	4.96	0.00316714	0.00652057	CG42366;Cdc7;Pkn;ball;sff
C1-6	MF	GO:0004402	histone acetyltransferase activity	2	8	21.06	0.00370647	0.00720703	Gcn5;mof
C1-6	MF	GO:0000166	nucleotide binding	5	92	4.58	0.00445692	0.00793025	CG42366;Pak3;Pask;sff;wit
C1-6	MF	GO:0005524	ATP binding	11	380	2.44	0.00453157	0.00793025	CG42366;CG5790;Cdc7;Ddr;Pak3;Pask;Pkn;aux;ball;sff;wit
C1-6	MF	GO:0001046	core promoter sequence-specific DNA binding	2	11	15.32	0.0071155	0.0113201	Brf;Trf
C1-6	MF	GO:0017025	TBP-class protein binding	2	11	15.32	0.0071155	0.0113201	Brf;TfIIB
C1-6	MF	GO:0001228	DNA-binding transcription activator activity, RNA polymerase II-specific	4	74	4.55	0.0111414	0.0169543	CG1647;Nf-YB;gem;pnt
C1-6	MF	GO:0016787	hydrolase activity	3	48	5.27	0.0188507	0.0274905	CanA-14F;CanA1;Pp2B-14D
C1-7	BP	GO:0050767	regulation of neurogenesis	13	29	41.82	3.32127e-19	2.0924e-17	E(spl)m5-HLH;E(spl)m7-HLH;E(spl)m8-HLH;E(spl)mbeta-HLH;E(spl)mdelta-HLH;E(spl)mgamma-HLH;Hesr;Hey;Sidpn;ase;dpn;l(1)sc;sc
C1-7	BP	GO:0009952	anterior/posterior pattern specification	10	21	44.42	2.77936e-15	8.75499e-14	E(spl)m5-HLH;E(spl)m7-HLH;E(spl)m8-HLH;E(spl)mbeta-HLH;E(spl)mdelta-HLH;E(spl)mgamma-HLH;Hesr;Hey;Sidpn;dpn
C1-7	BP	GO:0048663	neuron fate commitment	5	7	66.63	2.43869e-09	3.07275e-08	amos;ato;cato;hth;ro
C1-7	BP	GO:0061564	axon development	4	8	46.64	8.03357e-07	5.06115e-06	amos;ato;cato;tap
C1-7	BP	GO:1902692	regulation of neuroblast proliferation	4	15	24.88	1.48132e-05	7.77694e-05	E(spl)mbeta-HLH;E(spl)mdelta-HLH;E(spl)mgamma-HLH;dpn
C1-7	BP	GO:0061331	epithelial cell proliferation involved in Malpighian tubule morphogenesis	3	9	31.1	9.36627e-05	0.000368797	ac;ase;l(1)sc
C1-7	BP	GO:0035556	intracellular signal transduction	6	80	7	0.000188346	0.000697988	CG32944;Erk7;Haspin;Pkc53E;Pkc98E;Pkcdelta
C1-7	BP	GO:0034389	lipid droplet organization	2	4	46.64	0.000667994	0.00200398	Erk7;Pkc98E
C1-7	BP	GO:0010629	negative regulation of gene expression	4	55	6.78	0.00269247	0.00565418	Dll;E(spl)m8-HLH;dpn;vnd
C1-7	BP	GO:0008345	larval locomotory behavior	2	17	10.97	0.0138463	0.0223671	dpn;tn
C1-7	BP	GO:0045792	negative regulation of cell size	2	19	9.82	0.0171732	0.0251607	Erk7;Pten
C1-7	BP	GO:0046627	negative regulation of insulin receptor signaling pathway	2	25	7.46	0.0289208	0.0379586	Pten;ush
C1-7	CC	GO:0005634	nucleus	43	1827	2.2	1.59058e-10	2.06776e-09	CDK2AP1;CG31612;Dll;E(spl)m5-HLH;E(spl)m7-HLH;E(spl)m8-HLH;E(spl)mbeta-HLH;E(spl)mdelta-HLH;E(spl)mgamma-HLH;ERR;Erk7;Ets65A;HLH4C;Haspin;Hesr;Hey;Pten;Sidpn;ac;akirin;amos;ase;ato;bbx;cato;chinmo;dpn;emc;gcm;gro;hth;insb;jumu;lmd;luna;nau;ro;schlank;tap;tio;tn;ush;vnd
C1-7	CC	GO:0090575	RNA polymerase II transcription regulator complex	5	30	15.55	1.37144e-05	8.91433e-05	ac;ase;hth;l(1)sc;sc
C1-7	CC	GO:0005667	transcription regulator complex	5	74	6.3	0.00108336	0.00469454	ac;gro;hth;l(1)sc;sc
C1-7	MF	GO:0046983	protein dimerization activity	21	55	35.62	4.04421e-29	1.01105e-27	E(spl)m5-HLH;E(spl)m7-HLH;E(spl)m8-HLH;E(spl)mbeta-HLH;E(spl)mdelta-HLH;E(spl)mgamma-HLH;HLH4C;Hesr;Hey;Sidpn;ac;amos;ase;ato;cato;dpn;emc;l(1)sc;nau;sc;tap
C1-7	MF	GO:0000981	DNA-binding transcription factor activity, RNA polymerase II-specific	31	323	8.95	1.14056e-23	1.4257e-22	CG31612;Dll;E(spl)m5-HLH;E(spl)m7-HLH;E(spl)m8-HLH;E(spl)mbeta-HLH;E(spl)mdelta-HLH;E(spl)mgamma-HLH;Ets65A;HLH4C;Hesr;Hey;Sidpn;ac;amos;ase;ato;bbx;cato;dpn;gcm;hth;l(1)sc;lmd;luna;nau;ro;sc;tap;tio;vnd
C1-7	MF	GO:0000978	RNA polymerase II cis-regulatory region sequence-specific DNA binding	19	282	6.29	3.12224e-11	2.60187e-10	Dll;E(spl)m5-HLH;E(spl)m7-HLH;E(spl)m8-HLH;E(spl)mbeta-HLH;E(spl)mdelta-HLH;E(spl)mgamma-HLH;HLH4C;Hesr;Hey;Sidpn;dpn;gcm;hth;lmd;luna;nau;ro;vnd
C1-7	MF	GO:0003677	DNA binding	21	366	5.35	4.50162e-11	2.81351e-10	Dll;E(spl)m5-HLH;E(spl)m7-HLH;E(spl)m8-HLH;E(spl)mbeta-HLH;E(spl)mdelta-HLH;E(spl)mgamma-HLH;ERR;Hesr;Hey;Sidpn;ac;ase;dpn;gcm;hth;jumu;ro;schlank;tio;vnd
C1-7	MF	GO:0043565	sequence-specific DNA binding	15	167	8.38	1.03396e-10	5.16979e-10	E(spl)m5-HLH;E(spl)m7-HLH;E(spl)m8-HLH;E(spl)mbeta-HLH;E(spl)mdelta-HLH;E(spl)mgamma-HLH;ERR;Ets65A;ac;dpn;jumu;l(1)sc;luna;ro;sc
C1-7	MF	GO:1990837	sequence-specific double-stranded DNA binding	7	20	32.65	7.69663e-10	3.20693e-09	E(spl)m7-HLH;E(spl)mbeta-HLH;E(spl)mdelta-HLH;E(spl)mgamma-HLH;HLH4C;dpn;lmd
C1-7	MF	GO:0046982	protein heterodimerization activity	10	96	9.72	4.84389e-08	1.72996e-07	E(spl)m5-HLH;E(spl)m8-HLH;ac;amos;ase;ato;cato;hth;l(1)sc;sc
C1-7	MF	GO:0003700	DNA-binding transcription factor activity	13	224	5.41	4.29408e-07	1.2315e-06	E(spl)mbeta-HLH;E(spl)mgamma-HLH;ERR;Ets65A;ac;ase;ato;dpn;hth;jumu;l(1)sc;ro;sc
C1-7	MF	GO:0000977	RNA polymerase II transcription regulatory region sequence-specific DNA binding	10	121	7.71	4.43341e-07	1.2315e-06	CG31612;ac;amos;ase;bbx;gcm;l(1)sc;lmd;ro;sc
C1-7	MF	GO:0070888	E-box binding	4	8	46.64	8.03357e-07	2.00839e-06	amos;ato;cato;tap
C1-7	MF	GO:0140297	DNA-binding transcription factor binding	7	59	11.07	2.45417e-06	5.57766e-06	E(spl)m7-HLH;E(spl)mgamma-HLH;gro;hth;lmd;sc;vnd
C1-7	MF	GO:0000987	cis-regulatory region sequence-specific DNA binding	4	17	21.95	2.5419e-05	5.29562e-05	E(spl)mgamma-HLH;dpn;hth;jumu
C1-7	MF	GO:0001227	DNA-binding transcription repressor activity, RNA polymerase II-specific	5	37	12.61	3.96208e-05	7.07612e-05	E(spl)m5-HLH;E(spl)m7-HLH;E(spl)m8-HLH;E(spl)mbeta-HLH;dpn
C1-7	MF	GO:0004697	diacylglycerol-dependent serine/threonine kinase activity	3	7	39.98	3.96263e-05	7.07612e-05	Pkc53E;Pkc98E;Pkcdelta
C1-7	MF	GO:0106310	protein serine kinase activity	5	85	5.49	0.00201746	0.00336244	Erk7;Haspin;Pkc53E;Pkc98E;Pkcdelta
C1-7	MF	GO:0004674	protein serine/threonine kinase activity	6	135	4.15	0.0029948	0.00467938	CG32944;Erk7;Haspin;Pkc53E;Pkc98E;Pkcdelta
C1-7	MF	GO:0004672	protein kinase activity	6	180	3.11	0.0119692	0.0176018	CG32944;Erk7;Haspin;Pkc53E;Pkc98E;Pkcdelta
C1-7	MF	GO:0003714	transcription corepressor activity	3	46	6.08	0.0127898	0.0177635	emc;gro;ush
C1-7	MF	GO:0000287	magnesium ion binding	2	24	7.77	0.0267888	0.0352484	Cib2;aay
C1-7	MF	GO:0042803	protein homodimerization activity	3	68	4.12	0.0358163	0.0447704	E(spl)m5-HLH;E(spl)m8-HLH;ase
C1-8	BP	GO:0007165	signal transduction	11	154	7.62	1.13437e-07	6.35248e-06	CG10417;CG12147;CG17746;CG2577;CG4839;CG7094;CG9962;CkIalpha;Ppm1;S6k;dco
C1-8	BP	GO:0048148	behavioral response to cocaine	4	7	60.92	2.34332e-07	6.5613e-06	Pka-R2;cyc;dco;per
C1-8	BP	GO:0007623	circadian rhythm	5	26	20.5	3.34303e-06	4.68024e-05	Pka-R2;cyc;dco;mnb;per
C1-8	BP	GO:0007622	rhythmic behavior	3	11	29.08	0.000121408	0.00113314	Pka-R2;cyc;per
C1-8	BP	GO:0060562	epithelial tube morphogenesis	2	4	53.31	0.000511022	0.00286172	sna;wor
C1-8	BP	GO:0030307	positive regulation of cell growth	3	22	14.54	0.00105374	0.0045392	S6k;bun;dco
C1-8	BP	GO:0007154	cell communication	2	8	26.65	0.00232817	0.00766925	Abl;dco
C1-8	BP	GO:0043069	negative regulation of programmed cell death	2	8	26.65	0.00232817	0.00766925	fkh;gce
C1-8	BP	GO:2000177	regulation of neural precursor cell proliferation	2	10	21.32	0.00369711	0.0111518	sna;wor
C1-8	BP	GO:0007297	follicle cell of egg chamber migration	2	11	19.38	0.00449171	0.0123199	bun;sqd
C1-8	BP	GO:0045187	regulation of circadian sleep/wake cycle, sleep	2	12	17.77	0.00535788	0.0136383	cyc;per
C1-8	BP	GO:0090175	regulation of establishment of planar polarity	2	13	16.4	0.00629429	0.0144537	Bdbt;dco
C1-8	BP	GO:0008355	olfactory learning	2	24	8.88	0.0208592	0.0365035	Pka-R2;mnb
C1-8	BP	GO:0051124	synaptic assembly at neuromuscular junction	2	26	8.2	0.0242727	0.0388363	S6k;Srpk79D
C1-8	CC	GO:0005634	nucleus	29	1827	1.69	0.000435992	0.00269368	CG12147;CG1620;CG2577;CG6686;CG7094;CG9962;CkIalpha;Dif;Eip75B;HP1b;HnRNP-K;Mitf;Srpk79D;Tnpo;alph;bun;ci;cyc;dac;dco;fkh;gce;gwl;mnb;per;rhi;sna;sqd;wor
C1-8	CC	GO:0005737	cytoplasm	24	1380	1.85	0.00056709	0.00269368	Abl;CG10417;CG11414;CG12147;CG2577;CG4839;CG7094;CG9962;CkIalpha;Dif;Dlish;HnRNP-K;Nak;Pka-R2;S6k;Srpk79D;Tnpo;bun;cyc;dco;gce;gwl;per;sqd
C1-8	CC	GO:0035062	omega speckle	2	4	53.31	0.000511022	0.00269368	HnRNP-K;sqd
C1-8	CC	GO:0034751	aryl hydrocarbon receptor complex	2	4	53.31	0.000511022	0.00269368	cyc;gce
C1-8	CC	GO:0005654	nucleoplasm	8	232	3.68	0.00124632	0.00473602	CG1620;Dif;S6k;ci;cyc;dco;per;sqd
C1-8	CC	GO:0044297	cell body	2	9	23.69	0.00297546	0.00942229	dco;per
C1-8	CC	GO:0005829	cytosol	13	636	2.18	0.00460788	0.0125071	Abl;Bdbt;CG17746;CkIalpha;Dif;Pka-R2;S6k;Tnpo;alph;bun;ci;dco;per
C1-8	CC	GO:0048786	presynaptic active zone	2	21	10.15	0.0161566	0.0341084	S6k;Srpk79D
C1-8	CC	GO:0005721	pericentric heterochromatin	2	21	10.15	0.0161566	0.0341084	HP1b;rhi
C1-8	MF	GO:0004674	protein serine/threonine kinase activity	12	135	9.48	2.21664e-09	5.98493e-08	CG12147;CG2577;CG4839;CG7094;CG9962;CkIalpha;Nak;S6k;Srpk79D;dco;gwl;mnb
C1-8	MF	GO:0004672	protein kinase activity	13	180	7.7	5.56074e-09	7.50699e-08	Abl;CG12147;CG2577;CG4839;CG7094;CG9962;CkIalpha;Nak;S6k;Srpk79D;dco;gwl;mnb
C1-8	MF	GO:0043169	cation binding	4	8	53.31	4.65433e-07	4.1889e-06	CG10417;CG17746;Ppm1;alph
C1-8	MF	GO:0004721	phosphoprotein phosphatase activity	4	17	25.09	1.48702e-05	0.000100374	CG17746;Ppm1;alph;hzg
C1-8	MF	GO:0004722	protein serine/threonine phosphatase activity	5	38	14.03	2.34422e-05	0.000126588	CG10417;CG17746;Ppm1;alph;hzg
C1-8	MF	GO:0005524	ATP binding	13	380	3.65	3.05898e-05	0.000137654	Abl;CG12147;CG2577;CG4839;CG7094;CG9962;CkIalpha;Nak;S6k;Srpk79D;dco;gwl;mnb
C1-8	MF	GO:0000977	RNA polymerase II transcription regulatory region sequence-specific DNA binding	6	121	5.29	0.000844686	0.00325807	Dif;ci;cyc;fkh;sna;wor
C1-8	MF	GO:0000978	RNA polymerase II cis-regulatory region sequence-specific DNA binding	9	282	3.4	0.00104216	0.00351728	Dif;Eip75B;Mitf;ci;cyc;dac;fkh;gce;sna
C1-8	MF	GO:0000166	nucleotide binding	5	92	5.79	0.00157134	0.00471403	CG12147;CG2577;CG7094;CG9962;S6k
C1-8	MF	GO:0000981	DNA-binding transcription factor activity, RNA polymerase II-specific	9	323	2.97	0.0026862	0.00725274	Dif;Mitf;ci;cyc;dac;fkh;gce;sna;wor
C1-8	MF	GO:0106310	protein serine kinase activity	4	85	5.02	0.00792768	0.0194588	CkIalpha;Srpk79D;dco;mnb
C1-8	MF	GO:0003714	transcription corepressor activity	3	46	6.95	0.00887214	0.0199623	CG1620;per;sna
C1-8	MF	GO:0004879	nuclear receptor activity	2	18	11.85	0.0119834	0.0248886	Eip75B;gce
C1-8	MF	GO:0046983	protein dimerization activity	3	55	5.82	0.0144579	0.0278832	Mitf;cyc;gce
C1-8	MF	GO:0003700	DNA-binding transcription factor activity	6	224	2.86	0.0173827	0.0312888	Dif;Eip75B;cyc;fkh;gce;wor
C1-8	MF	GO:0043565	sequence-specific DNA binding	5	167	3.19	0.0192715	0.0325207	Eip75B;Mitf;ci;fkh;sna
C1-8	MF	GO:0000976	transcription cis-regulatory region binding	3	63	5.08	0.0207734	0.0329931	ci;per;sna
C1-8	MF	GO:0004713	protein tyrosine kinase activity	2	30	7.11	0.0317276	0.0450865	Abl;mnb
C1-8	MF	GO:0001228	DNA-binding transcription activator activity, RNA polymerase II-specific	3	74	4.32	0.0315736	0.0450865	Dif;Mitf;ci
C1-9	BP	GO:0007367	segment polarity determination	7	32	57.14	1.17741e-11	6.358e-10	Apc;Apc2;Axn;arm;lgs;nkd;pygo
C1-9	BP	GO:0090090	negative regulation of canonical Wnt signaling pathway	5	34	38.41	1.24349e-07	2.23829e-06	Apc;Apc2;Axn;CtBP;nkd
C1-9	BP	GO:0030720	oocyte localization involved in germarium-derived egg chamber formation	3	13	60.28	1.33981e-05	9.75629e-05	Apc;Apc2;shg
C1-9	BP	GO:0007420	brain development	4	41	25.48	1.44538e-05	9.75629e-05	Apc;Apc2;pros;shg
C1-9	BP	GO:0007405	neuroblast proliferation	3	13	60.28	1.33981e-05	9.75629e-05	Apc;Apc2;pros
C1-9	BP	GO:0007155	cell adhesion	4	39	26.79	1.17972e-05	9.75629e-05	Apc2;arm;p120ctn;shg
C1-9	BP	GO:0016055	Wnt signaling pathway	3	17	46.09	3.15457e-05	0.000170347	Apc;Apc2;tsh
C1-9	BP	GO:0060232	delamination	2	3	174.13	4.16853e-05	0.000204637	arm;pygo
C1-9	BP	GO:0048526	imaginal disc-derived wing expansion	2	6	87.07	0.000206993	0.000620979	arm;pygo
C1-9	BP	GO:0045186	zonula adherens assembly	2	9	58.04	0.000493369	0.00111008	arm;shg
C1-9	BP	GO:0030951	establishment or maintenance of microtubule cytoskeleton polarity	2	10	52.24	0.000615296	0.00127792	Apc;Apc2
C1-9	BP	GO:0007026	negative regulation of microtubule depolymerization	2	11	47.49	0.000750302	0.0015006	Apc;Apc2
C1-9	BP	GO:0043161	proteasome-mediated ubiquitin-dependent protein catabolic process	3	97	8.08	0.00562557	0.00740929	Apc;Apc2;Axn
C1-9	BP	GO:0032436	positive regulation of proteasomal ubiquitin-dependent protein catabolic process	2	35	14.93	0.00768216	0.00964737	Apc2;Axn
C1-9	CC	GO:0016342	catenin complex	4	8	130.6	1.08349e-08	2.05863e-07	Apc;Apc2;arm;shg
C1-9	CC	GO:1990907	beta-catenin-TCF complex	3	4	195.9	1.91555e-07	1.81978e-06	arm;lgs;pygo
C1-9	CC	GO:0030877	beta-catenin destruction complex	3	5	156.72	4.77719e-07	3.02555e-06	Apc;Apc2;Axn
C1-9	CC	GO:0045180	basal cortex	2	9	58.04	0.000493369	0.0018748	Apc2;pros
C1-9	CC	GO:0005881	cytoplasmic microtubule	2	9	58.04	0.000493369	0.0018748	Apc;Apc2
C1-9	CC	GO:0005912	adherens junction	3	48	16.32	0.000743825	0.00235545	arm;p120ctn;shg
C1-9	CC	GO:0070161	anchoring junction	2	19	27.49	0.00229029	0.00621651	p120ctn;shg
C1-9	CC	GO:0005829	cytosol	7	636	2.87	0.00712717	0.0137936	Apc;Apc2;Axn;arm;lgs;lute;nkd
C1-9	CC	GO:0005938	cell cortex	3	106	7.39	0.00720093	0.0137936	Apc2;pros;shg
C1-9	CC	GO:0071944	cell periphery	2	34	15.36	0.00725978	0.0137936	Apc;Apc2
C1-9	CC	GO:0005654	nucleoplasm	4	232	4.5	0.0104702	0.0180849	arm;lgs;pygo;tsh
C1-9	CC	GO:0045179	apical cortex	2	44	11.87	0.0119651	0.0189447	Apc2;pros
C1-9	CC	GO:0005634	nucleus	12	1827	1.72	0.0192624	0.0281527	Axn;CtBP;Sox102F;arm;knrl;lgs;nkd;p120ctn;pros;pygo;sens;tsh
C1-9	CC	GO:0005886	plasma membrane	6	615	2.55	0.0236435	0.0320876	Axn;arm;nkd;p120ctn;pros;shg
C1-9	CC	GO:0016324	apical plasma membrane	2	69	7.57	0.0280272	0.0355011	arm;shg
C1-9	MF	GO:0008013	beta-catenin binding	4	12	87.07	7.58691e-08	1.13804e-06	Apc;Apc2;Axn;shg
C1-9	MF	GO:0003713	transcription coactivator activity	4	67	15.59	0.000102613	0.000769599	CtBP;arm;lgs;pygo
C1-9	MF	GO:0045296	cadherin binding	2	8	65.3	0.000384615	0.00192307	arm;p120ctn
C1-9	MF	GO:0001227	DNA-binding transcription repressor activity, RNA polymerase II-specific	2	37	14.12	0.00855958	0.0256787	pros;tsh
C1-9	MF	GO:0060090	molecular adaptor activity	2	36	14.51	0.00811545	0.0256787	Apc2;Axn
C1-9	MF	GO:0043565	sequence-specific DNA binding	3	167	4.69	0.0245235	0.0454614	knrl;pros;sens
C1-9	MF	GO:0140297	DNA-binding transcription factor binding	2	59	8.85	0.0209121	0.0454614	CtBP;arm
C1-9	MF	GO:0042803	protein homodimerization activity	2	68	7.68	0.0272768	0.0454614	CtBP;shg
C1-9	MF	GO:0008017	microtubule binding	2	64	8.16	0.0243606	0.0454614	Apc;Apc2
C1-9	MF	GO:0000981	DNA-binding transcription factor activity, RNA polymerase II-specific	4	323	3.23	0.0316099	0.0474148	Sox102F;pros;sens;tsh
C10-1	BP	GO:0034314	Arp2/3 complex-mediated actin nucleation	8	10	101.93	3.10714e-16	1.9575e-14	Arp2;Arp3;Arpc1;Arpc2;Arpc3A;Arpc4;Arpc5;WASp
C10-1	BP	GO:0000281	mitotic cytokinesis	8	49	20.8	2.49793e-09	4.35833e-08	Act42A;Act57B;Act5C;Act79B;Act87E;Act88F;scra;tsr
C10-1	BP	GO:0048646	anatomical structure formation involved in morphogenesis	6	18	42.47	2.76719e-09	4.35833e-08	Act42A;Act57B;Act5C;Act79B;Act87E;Act88F
C10-1	BP	GO:0030833	regulation of actin filament polymerization	5	19	33.53	2.48407e-07	2.60828e-06	Abp1;Arpc5;Vrp1;WASp;nwk
C10-1	BP	GO:0140591	nuclear envelope budding	4	9	56.63	4.00131e-07	3.60118e-06	Arp3;Arpc1;cpa;cpb
C10-1	BP	GO:0030723	ovarian fusome organization	4	15	33.98	4.18943e-06	3.29918e-05	Act42A;Act57B;Act5C;Act87E
C10-1	BP	GO:0007010	cytoskeleton organization	5	37	17.22	8.39426e-06	5.87598e-05	Act42A;Act57B;Act5C;Act79B;Act87E
C10-1	BP	GO:0010591	regulation of lamellipodium assembly	3	7	54.61	1.53713e-05	9.68392e-05	cpa;cpb;tsr
C10-1	BP	GO:0007520	myoblast fusion	4	26	19.6	4.31055e-05	0.000233299	Arp3;Vrp1;WASp;dock
C10-1	BP	GO:0030032	lamellipodium assembly	3	10	38.22	5.18442e-05	0.000233299	Arp2;Arp3;tsr
C10-1	BP	GO:0072553	terminal button organization	3	10	38.22	5.18442e-05	0.000233299	Abp1;Arp2;Arp3
C10-1	BP	GO:0045887	positive regulation of synaptic assembly at neuromuscular junction	4	35	14.56	0.000143454	0.00056485	Abp1;Arp2;Arp3;cpb
C10-1	BP	GO:0051014	actin filament severing	2	3	84.94	0.000179421	0.000627975	CG6873;tsr
C10-1	BP	GO:0034333	adherens junction assembly	2	4	63.71	0.000357057	0.00112473	alpha-Cat;cindr
C10-1	BP	GO:0030042	actin filament depolymerization	2	5	50.97	0.000592135	0.00162193	CG6873;tsr
C10-1	BP	GO:0048013	ephrin receptor signaling pathway	2	5	50.97	0.000592135	0.00162193	Ephrin;dock
C10-1	BP	GO:0016477	cell migration	4	55	9.27	0.000834294	0.00219002	Arpc5;alpha-Cat;cindr;dock
C10-1	BP	GO:0042052	rhabdomere development	3	25	15.29	0.000915583	0.00230727	didum;prom;tsr
C10-1	BP	GO:0032465	regulation of cytokinesis	2	9	28.31	0.00208964	0.00453956	cindr;scra
C10-1	BP	GO:0030589	pseudocleavage involved in syncytial blastoderm formation	2	10	25.48	0.00259909	0.00481596	Arp3;Arpc1
C10-1	BP	GO:0042060	wound healing	3	43	8.89	0.00445475	0.00758511	Arpc4;Swip-1;scra
C10-1	BP	GO:0033627	cell adhesion mediated by integrin	2	17	14.99	0.00758673	0.0113801	Arpc1;Arpc4
C10-1	BP	GO:0046329	negative regulation of JNK cascade	2	20	12.74	0.0104428	0.0152999	cpa;cpb
C10-1	BP	GO:0008356	asymmetric cell division	2	23	11.08	0.0137007	0.0196169	WASp;scra
C10-1	BP	GO:0007605	sensory perception of sound	2	28	9.1	0.0199709	0.0279593	CG12206;CG31559
C10-1	CC	GO:0015629	actin cytoskeleton	21	37	72.32	1.45183e-37	4.64585e-36	Act42A;Act57B;Act5C;Act79B;Act87E;Act88F;Arp2;Arp3;Arpc1;Arpc2;Arpc3A;Arpc4;Arpc5;CG5023;CG6873;Myo31DF;alpha-Cat;cpa;cpb;didum;tsr
C10-1	CC	GO:0005856	cytoskeleton	21	153	17.49	2.57063e-22	4.113e-21	Abp1;Act42A;Act57B;Act5C;Act79B;Act87E;Act88F;Arp2;Arp3;Arpc1;Arpc2;Arpc3A;Arpc4;Arpc5;Myo31DF;WASp;alpha-Cat;cpa;cpb;scra;tsr
C10-1	CC	GO:0005885	Arp2/3 protein complex	7	7	127.41	1.07149e-15	1.14292e-14	Arp2;Arp3;Arpc1;Arpc2;Arpc3A;Arpc4;Arpc5
C10-1	CC	GO:0005902	microvillus	3	5	76.45	4.44012e-06	3.55209e-05	Asap;Myo31DF;WASp
C10-1	CC	GO:0030027	lamellipodium	4	16	31.85	5.55427e-06	3.55473e-05	Abp1;Arp3;Arpc5;Swip-1
C10-1	CC	GO:0005912	adherens junction	5	48	13.27	3.09489e-05	0.000165061	Asap;Myo31DF;alpha-Cat;cpa;cpb
C10-1	CC	GO:0030863	cortical cytoskeleton	2	4	63.71	0.000357057	0.00163226	Arpc5;cpa
C10-1	CC	GO:0035323	male germline ring canal	2	5	50.97	0.000592135	0.00236854	dock;scra
C10-1	CC	GO:0071203	WASH complex	2	6	42.47	0.000883786	0.00314235	cpa;cpb
C10-1	CC	GO:0031594	neuromuscular junction	4	67	7.61	0.00175191	0.00560611	Abp1;WASp;cindr;nwk
C10-1	CC	GO:0016459	myosin complex	2	10	25.48	0.00259909	0.00756098	Myo31DF;didum
C10-1	CC	GO:0070938	contractile ring	2	13	19.6	0.00443842	0.00946863	Arpc2;scra
C10-1	CC	GO:0005652	nuclear lamina	2	13	19.6	0.00443842	0.00946863	Arp3;Arpc1
C10-1	CC	GO:0035060	brahma complex	2	13	19.6	0.00443842	0.00946863	Act42A;Act5C
C10-1	CC	GO:0030426	growth cone	2	13	19.6	0.00443842	0.00946863	Abp1;dock
C10-1	CC	GO:0030864	cortical actin cytoskeleton	2	14	18.2	0.00515251	0.010305	Abp1;cpb
C10-1	CC	GO:0005884	actin filament	2	15	16.99	0.00591578	0.0111356	Abp1;Arp2
C10-1	CC	GO:0070161	anchoring junction	2	19	13.41	0.00944516	0.0159076	Myo31DF;alpha-Cat
C10-1	CC	GO:0005938	cell cortex	4	106	4.81	0.00911204	0.0159076	Abp1;Arp2;Myo31DF;scra
C10-1	CC	GO:0016028	rhabdomere	2	28	9.1	0.0199709	0.0319535	WASp;didum
C10-1	CC	GO:0030018	Z disc	2	31	8.22	0.0242071	0.036887	Act88F;cpa
C10-1	CC	GO:0071944	cell periphery	2	34	7.49	0.0287771	0.0418576	alpha-Cat;dock
C10-1	CC	GO:0032154	cleavage furrow	2	37	6.89	0.0336637	0.0464102	cindr;scra
C10-1	CC	GO:0030424	axon	3	92	4.15	0.0348076	0.0464102	Abp1;dock;nwk
C10-1	MF	GO:0051015	actin filament binding	18	61	37.6	1.73788e-25	2.95439e-24	Abp1;Arp2;Arp3;Arpc1;Arpc2;Arpc3A;Arpc4;CG5023;CG6873;Myo31DF;Swip-1;Vrp1;alpha-Cat;cpa;cpb;didum;scra;tsr
C10-1	MF	GO:0005200	structural constituent of cytoskeleton	13	29	57.12	3.2328e-21	2.74788e-20	Act42A;Act57B;Act5C;Act79B;Act87E;Act88F;Arp2;Arp3;Arpc1;Arpc2;Arpc3A;Arpc4;Arpc5
C10-1	MF	GO:0003779	actin binding	9	56	20.48	2.5782e-10	1.46098e-09	Abp1;CG5023;CG6873;Vrp1;WASp;cpb;didum;scra;tsr
C10-1	MF	GO:0016887	ATP hydrolysis activity	7	128	6.97	5.05443e-05	0.000214813	Act42A;Act57B;Act5C;Act79B;Act87E;Act88F;PMCA
C10-1	MF	GO:0005546	phosphatidylinositol-4,5-bisphosphate binding	3	13	29.4	0.000121553	0.00041328	Abp1;Myo31DF;nwk
C10-1	MF	GO:0000146	microfilament motor activity	2	8	31.85	0.00163338	0.00462792	Myo31DF;didum
C10-1	MF	GO:0005515	protein binding	18	1294	1.77	0.00558028	0.0135521	Act42A;Act5C;Act79B;Act87E;Act88F;Arpc2;Arpc3A;Arpc4;Arpc5;Asap;Dhfr;WASp;alpha-Cat;cpa;cpb;dock;nwk;scra
C10-1	MF	GO:0050839	cell adhesion molecule binding	2	17	14.99	0.00758673	0.0143513	cindr;dock
C10-1	MF	GO:0030674	protein-macromolecule adaptor activity	3	52	7.35	0.00759776	0.0143513	Arpc5;cindr;dock
C10-1	MF	GO:0003774	cytoskeletal motor activity	2	20	12.74	0.0104428	0.0177528	Myo31DF;didum
C10-1	MF	GO:0060090	molecular adaptor activity	2	36	7.08	0.0320007	0.0494556	Arpc2;CG18748
C10-10	BP	GO:0016199	axon midline choice point recognition	4	22	189.96	1.17674e-09	2.11814e-08	comm;kra;robo1;sli
C10-10	BP	GO:0022409	positive regulation of cell-cell adhesion	3	7	447.77	1.47218e-08	1.32496e-07	robo1;robo2;sli
C10-10	BP	GO:2000274	regulation of epithelial cell migration, open tracheal system	3	9	348.27	3.53119e-08	2.11872e-07	robo1;robo2;sli
C10-10	BP	GO:0007432	salivary gland boundary specification	3	10	313.44	5.04311e-08	2.2694e-07	robo1;robo2;sli
C10-10	BP	GO:0007411	axon guidance	4	129	32.4	1.74193e-06	3.91933e-06	comm;robo1;robo2;sli
C10-10	BP	GO:0001764	neuron migration	2	8	261.2	2.0477e-05	3.35078e-05	robo2;sli
C10-10	BP	GO:0050773	regulation of dendrite development	2	11	189.96	4.01765e-05	5.56289e-05	comm;robo1
C10-10	BP	GO:0016201	synaptic target inhibition	2	12	174.13	4.81933e-05	5.78917e-05	robo2;sli
C10-10	CC	GO:0030424	axon	4	92	45.43	4.44653e-07	2.66792e-06	kra;robo1;robo2;sli
C10-10	CC	GO:0044295	axonal growth cone	2	12	174.13	4.81933e-05	0.00014458	kra;robo1
C10-10	CC	GO:0031982	vesicle	2	31	67.41	0.000337077	0.000674153	comm;robo1
C10-10	CC	GO:0043025	neuronal cell body	2	57	36.66	0.00114542	0.00171813	kra;robo1
C10-10	CC	GO:0005886	plasma membrane	3	615	5.1	0.0135232	0.0162278	comm;robo1;sli
C10-10	MF	GO:0048495	Roundabout binding	2	3	696.53	2.19817e-06	6.59452e-06	comm;sli
C10-10	MF	GO:0008201	heparin binding	2	16	130.6	8.74898e-05	0.000131235	robo1;sli
C10-2	BP	GO:0007264	small GTPase-mediated signal transduction	11	29	56.61	6.82351e-18	7.30115e-16	C3G;Cdc42;Mtl;Rac1;Rac2;Rho1;RhoGAP18B;RhoL;Vav;Zir;spg
C10-2	BP	GO:0030036	actin cytoskeleton organization	13	67	28.96	8.86658e-17	4.74362e-15	Cdc42;DAAM;Frl;Mtl;Rac1;Rac2;Rho1;RhoGAP18B;Vav;cv-c;dia;pbl;trio
C10-2	BP	GO:0050770	regulation of axonogenesis	7	19	54.99	1.52615e-11	3.26597e-10	Cdc42;DAAM;Rac1;Rac2;Rho1;pbl;trio
C10-2	BP	GO:0035099	hemocyte migration	7	20	52.24	2.33689e-11	4.16746e-10	Cdc42;Mtl;Pi3K92E;Rac1;Rac2;Rho1;RhoL
C10-2	BP	GO:0090303	positive regulation of wound healing	6	12	74.63	5.17785e-11	7.91471e-10	Cdc42;Mtl;Rac1;Rac2;Rho1;dia
C10-2	BP	GO:0035011	melanotic encapsulation of foreign target	7	23	45.43	7.28665e-11	9.74589e-10	Cdc42;Rac1;Rac2;RhoL;Vav;Zir;dia
C10-2	BP	GO:0007015	actin filament organization	8	55	21.71	1.68524e-09	2.00356e-08	Cdc42;Ced-12;Mtl;Rac1;Rac2;Rho1;RhoL;dia
C10-2	BP	GO:0030030	cell projection organization	4	5	119.41	8.40618e-09	8.17692e-08	Cdc42;Rac1;Rho1;RhoGAP100F
C10-2	BP	GO:0022412	cellular process involved in reproduction in multicellular organism	4	7	85.29	5.82855e-08	3.89784e-07	Cdc42;Mtl;Rho1;RhoL
C10-2	BP	GO:0032956	regulation of actin cytoskeleton organization	5	22	33.92	2.43471e-07	1.37113e-06	Rac1;Rac2;Rho1;RhoL;Vav
C10-2	BP	GO:0007424	open tracheal system development	7	68	15.36	2.32961e-07	1.37113e-06	DAAM;Rac1;Rac2;Rho1;Vav;cv-c;dia
C10-2	BP	GO:0007520	myoblast fusion	5	26	28.7	5.96594e-07	2.65981e-06	Ced-12;Rac1;Rac2;Vav;Whamy
C10-2	BP	GO:0048010	vascular endothelial growth factor receptor signaling pathway	5	29	25.73	1.06164e-06	4.51617e-06	Cdc42;Ced-12;Pi3K92E;Rac1;Vav
C10-2	BP	GO:1903391	regulation of adherens junction organization	3	6	74.63	5.43662e-06	1.76278e-05	Rac1;Rac2;Vav
C10-2	BP	GO:0032507	maintenance of protein location in cell	3	7	63.97	9.47037e-06	2.89523e-05	dia;pbl;tum
C10-2	BP	GO:0048675	axon extension	4	21	28.43	9.32423e-06	2.89523e-05	Cdc42;DAAM;Frl;Rac1
C10-2	BP	GO:0000281	mitotic cytokinesis	5	49	15.23	1.5485e-05	4.36024e-05	RacGAP84C;Rho1;dia;pbl;tum
C10-2	BP	GO:1904059	regulation of locomotor rhythm	3	8	55.97	1.5083e-05	4.36024e-05	Pura;Rac1;Rho1
C10-2	BP	GO:0050975	sensory perception of touch	2	3	99.5	0.00013029	0.000273354	Cdc42;Rac1
C10-2	BP	GO:0071902	positive regulation of protein serine/threonine kinase activity	2	3	99.5	0.00013029	0.000273354	Rac1;Rho1
C10-2	BP	GO:0006909	phagocytosis	3	19	23.57	0.000248111	0.000465753	Cdc42;Rac2;Zir
C10-2	BP	GO:0097206	nephrocyte filtration	2	5	59.7	0.000430651	0.000755404	Cdc42;Rac1
C10-2	BP	GO:0035023	regulation of Rho protein signal transduction	2	5	59.7	0.000430651	0.000755404	Zir;cv-c
C10-2	BP	GO:0007163	establishment or maintenance of cell polarity	3	25	17.91	0.000572902	0.000973024	Rac1;Rac2;RhoL
C10-2	BP	GO:0006911	phagocytosis, engulfment	2	7	42.64	0.000896773	0.0014111	Rac1;Rac2
C10-2	BP	GO:0051256	mitotic spindle midzone assembly	2	9	33.17	0.00152443	0.00211836	RacGAP84C;tum
C10-2	BP	GO:0030589	pseudocleavage involved in syncytial blastoderm formation	2	10	29.85	0.00189753	0.00257007	Rho1;dia
C10-2	BP	GO:0035212	cell competition in a multicellular organism	2	17	17.56	0.00556846	0.00677074	Pi3K92E;Rac1
C10-2	BP	GO:0016199	axon midline choice point recognition	2	22	13.57	0.00926193	0.0105428	Rac1;RhoGAP93B
C10-2	BP	GO:0016318	ommatidial rotation	2	25	11.94	0.0118783	0.0133788	Cdc42;Frl
C10-2	BP	GO:0007274	neuromuscular synaptic transmission	2	36	8.29	0.0238249	0.0252402	Cdc42;cv-c
C10-2	CC	GO:0005886	plasma membrane	15	615	3.64	3.30735e-06	4.49984e-05	C3G;CG5916;Cdc42;Ced-12;MRP;Mtl;Pi3K92E;Rac1;Rac2;Rho1;RhoGAP18B;RhoL;conu;spg;tum
C10-2	CC	GO:0032154	cleavage furrow	5	37	20.17	3.74986e-06	4.49984e-05	RacGAP84C;Rho1;dia;pbl;tum
C10-2	CC	GO:0042995	cell projection	3	12	37.31	5.81736e-05	0.000365588	Rac1;Rac2;RhoL
C10-2	CC	GO:0005938	cell cortex	6	106	8.45	6.09314e-05	0.000365588	Cdc42;Rho1;conu;cv-c;dia;pbl
C10-2	CC	GO:0031410	cytoplasmic vesicle	4	38	15.71	0.000106065	0.000509111	Graf;Rac1;Rac2;RhoL
C10-2	CC	GO:0097149	centralspindlin complex	2	4	74.63	0.000259483	0.00103793	RacGAP84C;tum
C10-2	CC	GO:0005856	cytoskeleton	6	153	5.85	0.000459641	0.00157591	Rac1;Rac2;Rho1;RhoGAP93B;RhoL;dia
C10-2	CC	GO:0030426	growth cone	2	13	22.96	0.0032478	0.00866079	Cdc42;trio
C10-2	CC	GO:0051233	spindle midzone	2	13	22.96	0.0032478	0.00866079	RacGAP84C;tum
C10-2	CC	GO:0005737	cytoplasm	17	1380	1.84	0.00397805	0.00954731	CG5776;CG5916;Cdc42;Ced-12;Graf;Pi3K92E;Rac1;Rho1;RhoGAP18B;RhoGAP93B;Vav;Whamy;conu;dia;pbl;spg;trio
C10-2	CC	GO:0030027	lamellipodium	2	16	18.66	0.00493402	0.0107651	Cdc42;Whamy
C10-2	CC	GO:0048786	presynaptic active zone	2	21	14.21	0.00845529	0.0169106	DAAM;RhoGAP100F
C10-2	CC	GO:0005575	cellular_component	6	300	2.99	0.0134875	0.0249	C3G;Frl;Mtl;Pura;RhoL;Zir
C10-2	CC	GO:0016028	rhabdomere	2	28	10.66	0.0147801	0.0253373	Cdc42;Rac1
C10-2	CC	GO:0030018	Z disc	2	31	9.63	0.0179555	0.0286091	DAAM;dia
C10-2	CC	GO:0030496	midbody	2	32	9.33	0.0190728	0.0286091	RacGAP84C;tum
C10-2	CC	GO:0005829	cytosol	9	636	2.11	0.021118	0.0298136	Frl;Graf;Pi3K92E;Pli;Rac1;Rho1;RhoGAP93B;Vav;spg
C10-2	CC	GO:0045177	apical part of cell	2	37	8.07	0.0250816	0.0334421	Cdc42;dia
C10-2	CC	GO:0045179	apical cortex	2	44	6.78	0.0346045	0.043711	Rho1;conu
C10-2	MF	GO:0005096	GTPase activator activity	11	53	30.98	1.35763e-14	1.62916e-13	CG5916;Graf;RN-tre;RacGAP84C;RhoGAP100F;RhoGAP18B;RhoGAP93B;conu;cv-c;pbl;tum
C10-2	MF	GO:0005085	guanyl-nucleotide exchange factor activity	8	51	23.41	8.97841e-10	5.38705e-09	C3G;Ced-12;Pura;Vav;Zir;pbl;spg;trio
C10-2	MF	GO:0031267	small GTPase binding	8	76	15.71	2.36746e-08	9.46984e-08	DAAM;Frl;RacGAP84C;RhoGAP18B;Whamy;dia;pbl;spg
C10-2	MF	GO:0019901	protein kinase binding	6	46	19.47	4.46123e-07	1.33837e-06	Cdc42;Mtl;Rac1;Rac2;Rho1;RhoL
C10-2	MF	GO:0003924	GTPase activity	6	77	11.63	9.73345e-06	2.33603e-05	Cdc42;Mtl;Rac1;Rac2;Rho1;RhoL
C10-2	MF	GO:0005525	GTP binding	6	84	10.66	1.61362e-05	3.22725e-05	Cdc42;Mtl;Rac1;Rac2;Rho1;RhoL
C10-2	MF	GO:0032794	GTPase activating protein binding	2	5	59.7	0.000430651	0.000645976	Cdc42;Rac1
C10-2	MF	GO:0051020	GTPase binding	2	5	59.7	0.000430651	0.000645976	Frl;Whamy
C10-2	MF	GO:0003779	actin binding	4	56	10.66	0.000484486	0.000645981	DAAM;Frl;Whamy;dia
C10-3	BP	GO:0007265	Ras protein signal transduction	7	17	76.82	1.05941e-12	4.55547e-11	Epac;PDZ-GEF;Ras64B;Ras85D;Rgl;Ric;Sos
C10-3	BP	GO:0007465	R7 cell fate commitment	4	21	35.54	3.71346e-06	3.19357e-05	PDZ-GEF;Rap1;Ras85D;Sos
C10-3	BP	GO:0014009	glial cell proliferation	2	3	124.38	8.28468e-05	0.000426195	cno;egr
C10-3	BP	GO:0006930	substrate-dependent cell migration, cell extension	2	3	124.38	8.28468e-05	0.000426195	PDZ-GEF;Rap1
C10-3	BP	GO:0008293	torso signaling pathway	3	17	32.92	8.92035e-05	0.000426195	Rap1;Ras85D;Sos
C10-3	BP	GO:0070374	positive regulation of ERK1 and ERK2 cascade	3	19	29.46	0.000126205	0.000542681	PDZ-GEF;Rap1;Ras85D
C10-3	BP	GO:0034333	adherens junction assembly	2	4	93.29	0.000165144	0.000546245	PDZ-GEF;Rap1
C10-3	BP	GO:0035099	hemocyte migration	3	20	27.99	0.000147944	0.000546245	PDZ-GEF;Rap1;Ras85D
C10-3	BP	GO:0048640	negative regulation of developmental growth	2	4	93.29	0.000165144	0.000546245	Ilp8;Lgr3
C10-3	BP	GO:0016318	ommatidial rotation	3	25	22.39	0.000293171	0.000840423	Rap1;Ras85D;cno
C10-3	BP	GO:0007189	adenylate cyclase-activating G protein-coupled receptor signaling pathway	2	14	26.65	0.00242292	0.00434106	Ilp8;Lgr3
C10-3	BP	GO:0051607	defense response to virus	2	25	14.93	0.00770212	0.0114204	Ras85D;Sos
C10-3	BP	GO:0036335	intestinal stem cell homeostasis	2	29	12.87	0.0102868	0.0142687	Ras85D;upd3
C10-3	BP	GO:0045793	positive regulation of cell size	2	34	10.97	0.0139815	0.0167002	Ras85D;Sos
C10-3	BP	GO:0008284	positive regulation of cell population proliferation	2	38	9.82	0.0172912	0.0195664	Ras85D;upd3
C10-3	CC	GO:0005886	plasma membrane	15	615	4.55	8.44465e-08	1.01336e-06	Epac;Lgr3;PDZ-GEF;Rap1;Rap2l;Ras64B;Ras85D;RasGAP1;Rgl;Ric;Sos;aru;cno;egr;mbc
C10-3	CC	GO:0031234	extrinsic component of cytoplasmic side of plasma membrane	2	8	46.64	0.000760499	0.004563	Sos;mbc
C10-3	CC	GO:0005686	U2 snRNP	2	16	23.32	0.00317396	0.0126958	Sf3b2;Spx
C10-3	MF	GO:0003925	G protein activity	5	18	51.83	2.48063e-08	2.72869e-07	Rap1;Rap2l;Ras64B;Ras85D;Ric
C10-3	MF	GO:0005085	guanyl-nucleotide exchange factor activity	6	51	21.95	2.04742e-07	1.12608e-06	Epac;PDZ-GEF;Rgl;RhoGEF64C;Sos;mbc
C10-3	MF	GO:0003924	GTPase activity	5	77	12.12	4.60177e-05	0.000126549	Rap1;Rap2l;Ras64B;Ras85D;Ric
C10-3	MF	GO:0031267	small GTPase binding	5	76	12.27	4.31887e-05	0.000126549	PDZ-GEF;Rgl;cno;mbc;rau
C10-3	MF	GO:0005525	GTP binding	5	84	11.11	7.0068e-05	0.00015415	Rap1;Rap2l;Ras64B;Ras85D;Ric
C10-3	MF	GO:0005096	GTPase activator activity	3	53	10.56	0.00270077	0.0049514	RapGAP1;RasGAP1;vap
C10-3	MF	GO:0005125	cytokine activity	2	17	21.95	0.00358526	0.00563397	egr;upd3
C10-3	MF	GO:0048018	receptor ligand activity	2	30	12.44	0.0109852	0.0151047	Ilp8;egr
C10-4	BP	GO:0071569	protein ufmylation	2	3	151.42	5.54859e-05	0.000665831	Ufl1;Ufm1
C10-4	BP	GO:2000648	positive regulation of stem cell proliferation	2	7	64.89	0.000384255	0.00153702	GEFmeso;Rala
C10-4	BP	GO:0016333	morphogenesis of follicular epithelium	2	7	64.89	0.000384255	0.00153702	Grasp65;Patj
C10-4	BP	GO:0045742	positive regulation of epidermal growth factor receptor signaling pathway	2	14	32.45	0.00163415	0.00376104	GEFmeso;Rala
C10-4	BP	GO:0034976	response to endoplasmic reticulum stress	2	14	32.45	0.00163415	0.00376104	Ufl1;Ufm1
C10-4	BP	GO:0061709	reticulophagy	2	15	30.28	0.00188052	0.00376104	Ufl1;Ufm1
C10-4	BP	GO:0032956	regulation of actin cytoskeleton organization	2	22	20.65	0.00406036	0.00591358	RhoBTB;ed
C10-4	BP	GO:0007264	small GTPase-mediated signal transduction	2	29	15.66	0.00700413	0.00840496	RhoBTB;cyst
C10-4	BP	GO:0008360	regulation of cell shape	2	33	13.77	0.00901208	0.00983136	RhoBTB;ed
C10-4	MF	GO:0005085	guanyl-nucleotide exchange factor activity	3	51	13.36	0.00135294	0.00541174	GEFmeso;cyst;vimar
C10-5	BP	GO:0045176	apical protein localization	3	15	49.75	2.47037e-05	0.00079052	l(2)gl;par-6;sdt
C10-5	BP	GO:0006520	amino acid metabolic process	2	4	124.38	9.19111e-05	0.00147058	CG6726;CG6738
C10-5	BP	GO:0071805	potassium ion transmembrane transport	2	5	99.5	0.000152814	0.00163001	Sh;eag
C10-5	BP	GO:0016332	establishment or maintenance of polarity of embryonic epithelium	2	6	82.92	0.000228665	0.00182932	par-6;sdt
C10-5	BP	GO:0007619	courtship behavior	2	9	55.28	0.000544815	0.00217926	Sh;eag
C10-5	BP	GO:0007612	learning	2	9	55.28	0.000544815	0.00217926	Nrx-1;eag
C10-5	BP	GO:0045186	zonula adherens assembly	2	9	55.28	0.000544815	0.00217926	par-6;sdt
C10-5	BP	GO:0001738	morphogenesis of a polarized epithelium	2	12	41.46	0.000991586	0.00288461	par-6;sdt
C10-5	BP	GO:0033209	tumor necrosis factor-mediated signaling pathway	2	12	41.46	0.000991586	0.00288461	Traf6;grnd
C10-5	BP	GO:0043068	positive regulation of programmed cell death	2	21	23.69	0.00308699	0.00519914	Traf6;grnd
C10-5	BP	GO:0048488	synaptic vesicle endocytosis	2	21	23.69	0.00308699	0.00519914	CASK;Nrx-1
C10-5	BP	GO:0040011	locomotion	2	20	24.88	0.00279976	0.00519914	CASK;Nrx-1
C10-5	BP	GO:0007298	border follicle cell migration	3	85	8.78	0.00447464	0.00650857	CASK;par-6;veli
C10-5	BP	GO:0045746	negative regulation of Notch signaling pathway	2	26	19.14	0.00472002	0.00656698	Traf6;l(2)gl
C10-5	BP	GO:0008582	regulation of synaptic assembly at neuromuscular junction	2	29	17.16	0.00585376	0.00780502	CASK;veli
C10-5	BP	GO:0007274	neuromuscular synaptic transmission	2	36	13.82	0.00893106	0.0109921	CASK;Nrx-1
C10-5	BP	GO:0008045	motor neuron axon guidance	2	52	9.57	0.0180862	0.0199572	Gyc76C;kermit
C10-5	CC	GO:0005923	bicellular tight junction	4	5	199.01	9.62939e-10	2.31105e-08	Shrm;par-6;sdt;veli
C10-5	CC	GO:0005911	cell-cell junction	5	31	40.12	9.99642e-08	1.19957e-06	CASK;Shrm;sdt;vari;veli
C10-5	CC	GO:0005886	plasma membrane	12	615	4.85	6.86923e-07	5.49538e-06	CASK;Gyc76C;Nrx-1;Sh;Shrm;eag;grnd;l(2)gl;par-6;sdt;vari;veli
C10-5	CC	GO:0035003	subapical complex	3	8	93.29	3.09606e-06	1.85763e-05	par-6;sdt;veli
C10-5	CC	GO:0030054	cell junction	3	16	46.64	3.0326e-05	0.000145565	CASK;vari;veli
C10-5	CC	GO:0008076	voltage-gated potassium channel complex	2	4	124.38	9.19111e-05	0.000367644	Sh;eag
C10-5	CC	GO:0016324	apical plasma membrane	4	69	14.42	0.000140854	0.000482928	Shrm;grnd;par-6;sdt
C10-5	CC	GO:0045211	postsynaptic membrane	3	32	23.32	0.000257707	0.000773121	Nrx-1;inaE;veli
C10-5	CC	GO:0097060	synaptic membrane	2	7	71.07	0.000319355	0.000851613	CASK;Nrx-1
C10-5	CC	GO:0061174	type I terminal bouton	2	10	49.75	0.000679369	0.00148226	CASK;Nrx-1
C10-5	CC	GO:0043296	apical junction complex	2	10	49.75	0.000679369	0.00148226	Shrm;sdt
C10-5	CC	GO:0030864	cortical actin cytoskeleton	2	14	35.54	0.00136057	0.00251183	Shrm;l(2)gl
C10-5	CC	GO:0005918	septate junction	2	14	35.54	0.00136057	0.00251183	sdt;vari
C10-5	CC	GO:0016327	apicolateral plasma membrane	2	19	26.19	0.00252589	0.00433011	l(2)gl;sdt
C10-5	CC	GO:0042734	presynaptic membrane	2	20	24.88	0.00279976	0.00447962	Nrx-1;l(2)gl
C10-5	CC	GO:0043195	terminal bouton	2	30	16.58	0.00625674	0.00938512	Nrx-1;par-6
C10-5	CC	GO:0045179	apical cortex	2	44	11.31	0.0131543	0.0185708	par-6;sdt
C10-5	CC	GO:0005912	adherens junction	2	48	10.37	0.0155345	0.0207127	Shrm;sdt
C10-5	CC	GO:0043005	neuron projection	2	52	9.57	0.0180862	0.0228457	Dlic;Sh
C10-5	CC	GO:0031594	neuromuscular junction	2	67	7.43	0.0290887	0.0349065	CASK;Nrx-1
C10-5	MF	GO:0005249	voltage-gated potassium channel activity	2	4	124.38	9.19111e-05	0.000321689	Sh;eag
C10-5	MF	GO:0022843	voltage-gated monoatomic cation channel activity	2	3	165.84	4.60673e-05	0.000321689	Sh;eag
C10-5	MF	GO:0004860	protein kinase inhibitor activity	2	6	82.92	0.000228665	0.000533551	l(2)gl;par-6
C10-5	MF	GO:0005216	monoatomic ion channel activity	2	19	26.19	0.00252589	0.00442032	Sh;eag
C10-5	MF	GO:0016787	hydrolase activity	2	48	10.37	0.0155345	0.0217484	CG6726;CG6738
C10-6	BP	GO:0007186	G protein-coupled receptor signaling pathway	15	39	95.68	3.01159e-29	9.33594e-28	AdoR;Dh44;Dh44-R1;Dh44-R2;Dhit;Dop1R1;Dop2R;Galphai;Galphao;Galphas;Gbeta13F;Lgr1;fog;loco;moody
C10-6	BP	GO:0009755	hormone-mediated signaling pathway	4	9	110.56	2.40141e-08	2.48146e-07	Dh44;Dh44-R1;Dh44-R2;Lgr1
C10-6	BP	GO:0060857	establishment of glial blood-brain barrier	4	11	90.46	6.25667e-08	3.87914e-07	Galphai;Galphao;loco;moody
C10-6	BP	GO:0032291	axon ensheathment in central nervous system	3	3	248.76	5.60071e-08	3.87914e-07	Galphai;Galphao;loco
C10-6	BP	GO:0019991	septate junction assembly	4	17	58.53	4.44228e-07	1.96729e-06	Galphai;Galphao;loco;moody
C10-6	BP	GO:0030866	cortical actin cytoskeleton organization	4	30	33.17	4.94442e-06	1.91596e-05	Galphai;Galphao;loco;moody
C10-6	BP	GO:0007166	cell surface receptor signaling pathway	3	17	43.9	3.67292e-05	0.000113861	Dh44-R1;Dh44-R2;Galphao
C10-6	BP	GO:0001963	synaptic transmission, dopaminergic	2	4	124.38	9.19111e-05	0.000194647	Dop1R1;Dop2R
C10-6	BP	GO:0043519	regulation of myosin II filament organization	2	4	124.38	9.19111e-05	0.000194647	Gbeta13F;fog
C10-6	BP	GO:0009190	cyclic nucleotide biosynthetic process	2	6	82.92	0.000228665	0.000373085	Ac76E;Ac78C
C10-6	BP	GO:0009744	response to sucrose	2	6	82.92	0.000228665	0.000373085	Ac78C;Dop1R1
C10-6	BP	GO:0008306	associative learning	2	7	71.07	0.000319355	0.00045	AdoR;Dop1R1
C10-6	BP	GO:0048148	behavioral response to cocaine	2	7	71.07	0.000319355	0.00045	Galphas;moody
C10-6	BP	GO:0061343	cell adhesion involved in heart morphogenesis	2	8	62.19	0.000424774	0.000548667	Galphao;Gbeta13F
C10-6	BP	GO:0042594	response to starvation	3	40	18.66	0.00050282	0.000623497	Ac76E;Dop1R1;loco
C10-6	BP	GO:0019722	calcium-mediated signaling	2	10	49.75	0.000679369	0.000810017	Galphai;Galphao
C10-6	BP	GO:0008356	asymmetric cell division	2	23	21.63	0.00370112	0.00424944	Galphai;Galphao
C10-6	CC	GO:0005886	plasma membrane	15	615	6.07	2.71681e-10	2.71681e-09	Ac76E;Ac78C;AdoR;CG34353;Dh44-R1;Dh44-R2;Dop1R1;Dop2R;Galphai;Galphao;Galphas;Gbeta13F;Lgr1;loco;moody
C10-6	CC	GO:0005834	heterotrimeric G-protein complex	4	5	199.01	9.62939e-10	4.81469e-09	Galphai;Galphao;Galphas;Gbeta13F
C10-6	CC	GO:0016020	membrane	9	531	4.22	0.000103743	0.000345811	Ac76E;AdoR;Dh44-R1;Dh44-R2;Dhit;Dop1R1;Dop2R;Lgr1;moody
C10-6	CC	GO:0045202	synapse	3	105	7.11	0.00806514	0.0201628	AdoR;Dop1R1;Dop2R
C10-6	CC	GO:0045179	apical cortex	2	44	11.31	0.0131543	0.0263087	Galphai;loco
C10-6	CC	GO:0098793	presynapse	2	54	9.21	0.0194246	0.0323744	Dop1R1;Galphas
C10-6	CC	GO:0016324	apical plasma membrane	2	69	7.21	0.030717	0.0438814	Galphai;loco
C10-6	MF	GO:0004930	G protein-coupled receptor activity	7	20	87.07	4.16668e-13	7.08336e-12	AdoR;Dh44-R1;Dh44-R2;Dop1R1;Dop2R;Lgr1;moody
C10-6	MF	GO:0001664	G protein-coupled receptor binding	5	18	69.1	5.21158e-09	4.42984e-08	Dh44;Galphai;Galphao;Galphas;fog
C10-6	MF	GO:0031683	G-protein beta/gamma-subunit complex binding	3	4	186.57	2.23449e-07	1.26621e-06	Galphai;Galphao;Galphas
C10-6	MF	GO:0019001	guanyl nucleotide binding	3	5	149.26	5.57178e-07	1.89441e-06	Galphai;Galphao;Galphas
C10-6	MF	GO:0008528	G protein-coupled peptide receptor activity	3	5	149.26	5.57178e-07	1.89441e-06	Dh44-R1;Dh44-R2;Lgr1
C10-6	MF	GO:0008188	neuropeptide receptor activity	3	9	82.92	4.63208e-06	1.31242e-05	Dh44-R1;Dh44-R2;Lgr1
C10-6	MF	GO:0001965	G-protein alpha-subunit binding	2	5	99.5	0.000152814	0.000371119	Dhit;loco
C10-6	MF	GO:0009975	cyclase activity	2	6	82.92	0.000228665	0.000431923	Ac76E;Ac78C
C10-6	MF	GO:0016849	phosphorus-oxygen lyase activity	2	6	82.92	0.000228665	0.000431923	Ac76E;Ac78C
C10-6	MF	GO:0005092	GDP-dissociation inhibitor activity	2	7	71.07	0.000319355	0.000542903	Dhit;loco
C10-6	MF	GO:0038023	signaling receptor activity	2	20	24.88	0.00279976	0.0043269	Dop1R1;Dop2R
C10-6	MF	GO:0003924	GTPase activity	3	77	9.69	0.00338317	0.00479283	Galphai;Galphao;Galphas
C10-6	MF	GO:0004888	transmembrane signaling receptor activity	2	24	20.73	0.00402783	0.00525528	Dh44-R1;Dh44-R2
C10-6	MF	GO:0005525	GTP binding	3	84	8.88	0.00432788	0.00525528	Galphai;Galphao;Galphas
C10-6	MF	GO:0005096	GTPase activator activity	2	53	9.39	0.0187503	0.0212503	Dhit;loco
C10-7	BP	GO:0030031	cell projection assembly	4	16	76.82	1.36442e-07	5.18479e-06	Abi;Hem;SCAR;mim
C10-7	BP	GO:0051491	positive regulation of filopodium assembly	4	21	58.53	4.44228e-07	8.44032e-06	Abi;HSPC300;SCAR;pico
C10-7	BP	GO:0001764	neuron migration	3	8	115.24	1.58751e-06	2.01085e-05	Abi;Hem;SCAR
C10-7	BP	GO:0008360	regulation of cell shape	4	33	37.25	2.96528e-06	2.57498e-05	Abi;HSPC300;Hem;SCAR
C10-7	BP	GO:0008069	dorsal/ventral axis specification, ovarian follicular epithelium	3	12	76.82	6.18662e-06	3.91819e-05	Cbl;Shc;sty
C10-7	BP	GO:0033627	cell adhesion mediated by integrin	3	17	54.23	1.89307e-05	8.9921e-05	Abi;Hem;SCAR
C10-7	BP	GO:0008293	torso signaling pathway	3	17	54.23	1.89307e-05	8.9921e-05	Shc;drk;tor
C10-7	BP	GO:0030866	cortical actin cytoskeleton organization	3	30	30.73	0.000110107	0.000418406	Abi;Hem;SCAR
C10-7	BP	GO:0048846	axon extension involved in axon guidance	2	6	102.43	0.000148391	0.000512624	Abi;SCAR
C10-7	BP	GO:0034315	regulation of Arp2/3 complex-mediated actin nucleation	2	8	76.82	0.000275937	0.000873801	HSPC300;Hem
C10-7	BP	GO:0007015	actin filament organization	3	55	16.76	0.000676548	0.00171392	HSPC300;SCAR;pico
C10-7	BP	GO:0070373	negative regulation of ERK1 and ERK2 cascade	2	14	43.9	0.000886549	0.0019817	Cbl;sty
C10-7	BP	GO:0007520	myoblast fusion	2	26	23.64	0.00309437	0.0041995	Hem;SCAR
C10-7	BP	GO:0007528	neuromuscular junction development	2	33	18.62	0.00496034	0.00608042	Abi;Hem
C10-7	CC	GO:0031209	SCAR complex	4	4	307.29	7.67847e-11	7.67847e-10	Abi;HSPC300;Hem;SCAR
C10-7	CC	GO:0032991	protein-containing complex	4	84	14.63	0.000126248	0.000631239	Abi;Cortactin;drk;mim
C10-7	CC	GO:0005886	plasma membrane	8	615	4	0.000324229	0.00108076	Cbl;Cortactin;Hem;Mec2;Shc;drk;sty;tor
C10-7	CC	GO:0045178	basal part of cell	2	10	61.46	0.000441775	0.00110444	Abi;SCAR
C10-7	CC	GO:0005856	cytoskeleton	4	153	8.03	0.00125	0.00208333	Abi;Cortactin;HSPC300;SCAR
C10-7	CC	GO:0030027	lamellipodium	2	16	38.41	0.00116461	0.00208333	Abi;Cortactin
C10-7	CC	GO:0045177	apical part of cell	2	37	16.61	0.00620916	0.00887023	SCAR;sty
C10-7	CC	GO:0016020	membrane	5	531	2.89	0.0234072	0.029259	CG44837;Mec2;drk;sty;tor
C10-7	MF	GO:0001784	phosphotyrosine residue binding	2	8	76.82	0.000275937	0.000459895	Cbl;drk
C10-7	MF	GO:0005154	epidermal growth factor receptor binding	2	7	87.8	0.00020735	0.000459895	Shc;drk
C10-7	MF	GO:0030971	receptor tyrosine kinase binding	2	6	102.43	0.000148391	0.000459895	Cbl;Shc
C10-7	MF	GO:0003779	actin binding	2	56	10.97	0.0138463	0.0173078	SCAR;mim
C10-7	MF	GO:0005515	protein binding	8	1294	1.9	0.0379772	0.0379772	Abi;Cbl;HSPC300;Hem;Mec2;SCAR;drk;tor
C10-8	BP	GO:0030335	positive regulation of cell migration	3	17	83.81	4.64932e-06	2.71865e-05	Pvf1;Pvf2;Pvf3
C10-8	BP	GO:0035099	hemocyte migration	3	20	71.24	7.76757e-06	2.71865e-05	Pvf1;Pvf2;Pvf3
C10-8	BP	GO:0048010	vascular endothelial growth factor receptor signaling pathway	3	29	49.13	2.46404e-05	5.29232e-05	Pvf1;Pvf2;Pvf3
C10-8	BP	GO:0045793	positive regulation of cell size	2	34	27.94	0.00218	0.00305199	Pvf2;Pvf3
C10-8	BP	GO:0016322	neuron remodeling	2	38	25	0.00271926	0.00317247	Pvf2;Pvf3
C10-8	MF	GO:0005172	vascular endothelial growth factor receptor binding	3	4	356.18	2.7761e-08	5.55221e-08	Pvf1;Pvf2;Pvf3
C10-8	MF	GO:0008083	growth factor activity	3	17	83.81	4.64932e-06	4.64932e-06	Pvf1;Pvf2;Pvf3
C10-9	BP	GO:0097320	plasma membrane tubulation	2	7	186.57	4.29358e-05	0.00028602	Cip4;SH3PX1
C10-9	BP	GO:0030837	negative regulation of actin filament polymerization	2	8	163.25	5.72039e-05	0.00028602	Cip4;RhoGAP92B
C10-9	BP	GO:0007480	imaginal disc-derived leg morphogenesis	2	41	31.85	0.00163338	0.00544461	RhoGAP92B;ftz-f1
C10-9	BP	GO:0008104	intracellular protein localization	2	55	23.75	0.00292639	0.00731597	Cip4;RhoGAP92B
C10-9	CC	GO:0031594	neuromuscular junction	2	67	19.49	0.00431707	0.0172683	Cip4;RhoGAP92B
C10-9	MF	GO:0005543	phospholipid binding	2	26	50.23	0.000654873	0.00589385	Cip4;RhoGAP92B
C10-9	MF	GO:0043565	sequence-specific DNA binding	3	167	11.73	0.00159632	0.00718345	Ets21C;chn;ftz-f1
C10-9	MF	GO:0001228	DNA-binding transcription activator activity, RNA polymerase II-specific	2	74	17.65	0.00524552	0.0157366	ftz-f1;pad
C10-9	MF	GO:0000981	DNA-binding transcription factor activity, RNA polymerase II-specific	3	323	6.07	0.0103861	0.0233688	Ets21C;chn;ftz-f1
C11-1	BP	GO:0033696	heterochromatin boundary formation	3	10	60.28	1.28377e-05	0.00016689	Cp190;Ibf1;su(Hw)
C11-1	BP	GO:0010032	meiotic chromosome condensation	2	6	66.97	0.000352982	0.00229438	Topors;mod(mdg4)
C11-1	BP	GO:0007552	metamorphosis	2	22	18.27	0.00517619	0.0168226	Chro;east
C11-1	CC	GO:0005694	chromosome	9	187	9.67	1.47014e-07	2.79327e-06	CG8289;Chro;Cp190;Ndf;Ote;Topors;baf;mod(mdg4);su(Hw)
C11-1	CC	GO:0000793	condensed chromosome	4	16	50.23	8.4296e-07	8.00812e-06	Cp190;Rcc1;baf;mod(mdg4)
C11-1	CC	GO:0005637	nuclear inner membrane	3	9	66.97	9.01616e-06	5.71024e-05	MAN1;Ote;bocks
C11-1	CC	GO:0005654	nucleoplasm	7	232	6.06	9.92042e-05	0.00047122	CG4751;Cp190;MAN1;Ote;baf;bocks;east
C11-1	CC	GO:0005721	pericentric heterochromatin	3	21	28.7	0.000137202	0.000521368	CG8289;Chro;prod
C11-1	CC	GO:0005700	polytene chromosome	5	110	9.13	0.000174648	0.000553052	Chro;Cp190;Topors;east;mod(mdg4)
C11-1	CC	GO:0000785	chromatin	5	154	6.52	0.000831133	0.00225593	Caf1-105;Cp190;Ndf;mod(mdg4);su(Hw)
C11-1	CC	GO:0005704	polytene chromosome band	2	14	28.7	0.00208959	0.00484429	Cp190;mod(mdg4)
C11-1	CC	GO:0000791	euchromatin	3	54	11.16	0.00229466	0.00484429	Chro;Jasper;prod
C11-1	CC	GO:0005813	centrosome	3	100	6.03	0.0128581	0.0222094	Chro;Cp190;Ote
C11-1	CC	GO:0005705	polytene chromosome interband	2	34	11.82	0.0121191	0.0222094	Chro;Ndf
C11-1	CC	GO:0005634	nucleus	15	1827	1.65	0.0146437	0.0224543	CG17612;CG2652;CG8289;Caf1-105;Chro;Cp190;Ibf1;Jasper;Rcc1;Rrp1;Topors;baf;east;mod(mdg4);su(Hw)
C11-1	CC	GO:0000922	spindle pole	2	40	10.05	0.0165452	0.0224543	MAN1;Ote
C11-1	CC	GO:0000792	heterochromatin	2	39	10.3	0.0157658	0.0224543	HP5;prod
C11-1	CC	GO:0005635	nuclear envelope	2	63	6.38	0.0386374	0.0489407	baf;bocks
C11-1	MF	GO:0003682	chromatin binding	7	133	10.57	2.60079e-06	2.86086e-05	CG8289;Chro;Cp190;Ndf;Rcc1;mod(mdg4);su(Hw)
C11-1	MF	GO:0043035	chromatin insulator sequence binding	3	15	40.18	4.78779e-05	0.000263329	Cp190;Ibf1;su(Hw)
C11-1	MF	GO:0031208	POZ domain binding	2	5	80.37	0.000236044	0.000865495	Cp190;mod(mdg4)
C11-1	MF	GO:0042393	histone binding	3	42	14.35	0.00110492	0.00303852	CG2652;Caf1-105;Chro
C11-1	MF	GO:0003677	DNA binding	6	366	3.29	0.00785925	0.0172904	Cp190;Ndf;Rrp1;baf;mod(mdg4);su(Hw)
C11-10	BP	GO:1902775	mitochondrial large ribosomal subunit assembly	2	5	174.13	4.81933e-05	9.63865e-05	CG10628;mTerf3
C11-10	CC	GO:0005759	mitochondrial matrix	3	65	20.09	0.000373415	0.00336074	CG10628;CG4611;mTerf3
C11-10	CC	GO:0005925	focal adhesion	2	28	31.1	0.00176897	0.00796037	Pax;p130CAS
C11-10	CC	GO:0030424	axon	2	92	9.46	0.0180535	0.0406204	Cpn;p130CAS
C11-10	CC	GO:0005739	mitochondrion	3	232	5.63	0.014122	0.0406204	CG10628;CG4611;mTerf3
C11-10	MF	GO:0019843	rRNA binding	2	17	51.22	0.000645459	0.00193638	CG10628;CG4611
C11-11	BP	GO:0008380	RNA splicing	3	16	81.62	5.10147e-06	1.53044e-05	Acn;CG7483;RnpS1
C11-11	BP	GO:0000398	mRNA splicing, via spliceosome	4	139	12.53	0.000201278	0.000301916	Acn;CG7483;Pnn;RnpS1
C11-11	BP	GO:0006886	intracellular protein transport	2	94	9.26	0.0188034	0.0188034	CG3703;CG8841
C11-11	CC	GO:0061574	ASAP complex	2	4	217.67	2.89529e-05	0.000173718	Acn;RnpS1
C11-11	CC	GO:0071013	catalytic step 2 spliceosome	3	93	14.04	0.0010697	0.00320909	Acn;CG7483;Pnn
C11-11	CC	GO:0071011	precatalytic spliceosome	3	109	11.98	0.00169487	0.00338974	Acn;CG7483;Pnn
C11-11	MF	GO:0005515	protein binding	7	1294	2.35	0.0134329	0.0268658	Acn;Bin1;CG7483;cass;cmb;dos;mib2
C11-11	MF	GO:0003676	nucleic acid binding	3	207	6.31	0.0103489	0.0268658	Acn;CG7483;RnpS1
C11-12	BP	GO:0042761	very long-chain fatty acid biosynthetic process	7	11	332.44	1.88354e-18	1.50683e-17	CG6660;CG8534;CG9458;Elo68beta;Hacd1;Hacd2;sit
C11-12	BP	GO:0034625	fatty acid elongation, monounsaturated fatty acid	5	9	290.22	9.78093e-13	1.11782e-12	CG6660;CG8534;CG9458;Elo68beta;sit
C11-12	BP	GO:0006633	fatty acid biosynthetic process	2	5	208.96	3.28843e-05	3.28843e-05	Hacd1;Hacd2
C11-12	CC	GO:0005789	endoplasmic reticulum membrane	7	139	26.31	9.12401e-10	2.7372e-09	CG6660;CG8534;CG9458;Elo68beta;Hacd1;Hacd2;sit
C11-12	CC	GO:0016020	membrane	6	531	5.9	0.000157573	0.000236359	CG6660;CG8534;CG9458;Elo68beta;Hacd1;sit
C11-12	CC	GO:0005783	endoplasmic reticulum	2	167	6.26	0.0386206	0.0386206	Hacd1;Hacd2
C11-12	MF	GO:0009922	fatty acid elongase activity	5	9	290.22	9.78093e-13	2.93428e-12	CG6660;CG8534;CG9458;Elo68beta;sit
C11-12	MF	GO:0019899	enzyme binding	2	11	94.98	0.000179758	0.000269637	Hacd1;Hacd2
C11-13	BP	GO:0006271	DNA strand elongation involved in DNA replication	8	13	321.48	4.22547e-21	2.95783e-20	Br140;CG8142;Eaf6;Ing5;RfC3;RfC38;RfC4;elg1
C11-13	BP	GO:0007062	sister chromatid cohesion	3	7	223.89	1.76154e-07	2.91117e-07	RfC3;RfC38;RfC4
C11-13	BP	GO:0000076	DNA replication checkpoint signaling	2	6	174.13	4.9276e-05	4.9276e-05	CG8142;RfC4
C11-13	CC	GO:0031391	Elg1 RFC-like complex	5	5	522.4	7.78749e-15	4.67249e-14	CG8142;RfC3;RfC38;RfC4;elg1
C11-13	CC	GO:0005663	DNA replication factor C complex	4	5	417.92	3.38444e-11	1.01533e-10	CG8142;RfC3;RfC38;RfC4
C11-13	CC	GO:0070776	MOZ/MORF histone acetyltransferase complex	3	4	391.8	2.01928e-08	4.03855e-08	Br140;Eaf6;Ing5
C11-13	CC	GO:0005634	nucleus	8	1827	2.29	0.00475924	0.00713886	Br140;CG8142;Eaf6;Ing5;RfC3;RfC38;RfC4;elg1
C11-13	CC	GO:0032991	protein-containing complex	2	84	12.44	0.0105739	0.0126887	Ing5;RfC38
C11-13	CC	GO:0005694	chromosome	2	187	5.59	0.0474743	0.0474743	Ing5;RfC38
C11-13	MF	GO:0003689	DNA clamp loader activity	4	5	417.92	3.38444e-11	2.03067e-10	CG8142;RfC3;RfC38;RfC4
C11-13	MF	GO:0010698	acetyltransferase activator activity	3	5	313.44	5.04311e-08	1.51293e-07	Br140;Eaf6;Ing5
C11-13	MF	GO:0003677	DNA binding	5	366	7.14	0.000308471	0.000616941	CG8142;RfC3;RfC38;RfC4;elg1
C11-13	MF	GO:0016887	ATP hydrolysis activity	3	128	12.24	0.0015202	0.0022803	CG8142;RfC3;RfC4
C11-13	MF	GO:0005524	ATP binding	3	380	4.12	0.031191	0.0374292	CG8142;RfC3;RfC4
C11-14	BP	GO:0006915	apoptotic process	2	53	28.16	0.0020531	0.0020531	Drep3;trus
C11-14	CC	GO:0035363	histone locus body	2	9	165.84	5.5168e-05	5.5168e-05	mute;mxc
C11-2	BP	GO:0042274	ribosomal small subunit biogenesis	2	19	27.49	0.00229029	0.00687088	CG12491;CG9004
C11-2	CC	GO:1990904	ribonucleoprotein complex	2	37	14.12	0.00855958	0.0385181	CG10077;shep
C11-2	CC	GO:0005788	endoplasmic reticulum lumen	2	32	16.32	0.0064481	0.0385181	CG7484;Uggt
C11-2	MF	GO:0003723	RNA binding	6	327	4.79	0.00105148	0.00630888	CG12491;CG4887;CG9004;Psi;eIF1;shep
C11-2	MF	GO:0003676	nucleic acid binding	4	207	5.05	0.00703784	0.0153643	CG10077;CG4887;Psi;shep
C11-2	MF	GO:0003730	mRNA 3'-UTR binding	2	35	14.93	0.00768216	0.0153643	Psi;shep
C11-2	MF	GO:0003729	mRNA binding	3	146	5.37	0.0172019	0.0258029	CG10077;CG4887;shep
C11-3	BP	GO:0007017	microtubule-based process	2	20	26.12	0.00253894	0.00507787	CG8407;Cdlc2
C11-3	CC	GO:0030286	dynein complex	2	7	74.63	0.000289125	0.00173475	CG8407;Cdlc2
C11-3	CC	GO:0005575	cellular_component	5	300	4.35	0.00458108	0.0137432	CG12470;CG16984;CG17601;CG4853;ko
C11-4	BP	GO:0000122	negative regulation of transcription by RNA polymerase II	8	181	13.58	3.31527e-08	3.97833e-07	Brms1;CG14220;CG31224;CG3815;Sap130;Sin3A;Su(H);mirr
C11-4	BP	GO:0007219	Notch signaling pathway	2	16	38.41	0.00116461	0.00349382	Su(H);mam
C11-4	BP	GO:0008356	asymmetric cell division	2	23	26.72	0.00242271	0.00484542	Su(H);mam
C11-4	BP	GO:0045746	negative regulation of Notch signaling pathway	2	26	23.64	0.00309437	0.00530464	Su(H);insv
C11-4	CC	GO:0070822	Sin3-type complex	8	10	245.84	7.97055e-20	7.17349e-19	Brms1;CG14220;CG15356;CG3815;CG44774;CG7379;Sap130;Sin3A
C11-4	CC	GO:0005634	nucleus	15	1827	2.52	8.52728e-06	3.83727e-05	Amun;Brms1;CG13367;CG14220;CG15356;CG31224;CG3815;CG7379;Fer1;Sap130;Sin3A;Su(H);insv;mam;mirr
C11-4	CC	GO:1990433	CSL-Notch-Mastermind transcription factor complex	2	3	204.86	2.98493e-05	8.9548e-05	Su(H);mam
C11-4	CC	GO:0005654	nucleoplasm	5	232	6.62	0.000660047	0.00148511	Brms1;CG14220;CG15356;Sap130;Su(H)
C11-4	CC	GO:0017053	transcription repressor complex	2	19	32.35	0.00165006	0.00297012	Sin3A;Su(H)
C11-4	CC	GO:0005700	polytene chromosome	3	110	8.38	0.00498161	0.00747241	Sin3A;Su(H);mam
C11-4	CC	GO:0032991	protein-containing complex	2	84	7.32	0.0297162	0.0382066	Sin3A;Su(H)
C11-4	MF	GO:0003714	transcription corepressor activity	3	46	20.04	0.000398624	0.00219243	CG3815;Sin3A;insv
C11-4	MF	GO:0042826	histone deacetylase binding	2	9	68.29	0.000354097	0.00219243	Brms1;CG14220
C11-4	MF	GO:0061629	RNA polymerase II-specific DNA-binding transcription factor binding	2	22	27.94	0.00221628	0.00812635	Sin3A;Su(H)
C11-4	MF	GO:0001227	DNA-binding transcription repressor activity, RNA polymerase II-specific	2	37	16.61	0.00620916	0.0170752	CG31224;Su(H)
C11-5	BP	GO:0007281	germ cell development	3	37	26.47	0.000171944	0.00240722	bru1;gcl;pgc
C11-5	BP	GO:0009791	post-embryonic development	2	14	46.64	0.000783449	0.00548414	eyg;toe
C11-5	BP	GO:0000381	regulation of alternative mRNA splicing, via spliceosome	2	66	9.89	0.0168316	0.0336632	Rbp1;bru1
C11-5	CC	GO:0005847	mRNA cleavage and polyadenylation specificity factor complex	2	9	72.56	0.000312718	0.00187631	Clp;Fip1
C11-5	CC	GO:0043186	P granule	2	34	19.21	0.00466038	0.0139811	bru1;pgc
C11-5	CC	GO:0005667	transcription regulator complex	2	74	8.82	0.020895	0.0417901	Map60;jigr1
C11-7	BP	GO:0007157	heterophilic cell-cell adhesion	3	17	70.91	8.02643e-06	7.80433e-05	beat-IIa;beat-IIb;beat-Ia
C11-7	BP	GO:0007416	synapse assembly	3	21	57.41	1.56087e-05	7.80433e-05	beat-IIa;beat-IIb;side-IV
C11-7	BP	GO:0008038	neuron recognition	2	6	133.95	8.52809e-05	0.00028427	Fas1;Fas2
C11-7	BP	GO:0008045	motor neuron axon guidance	3	52	23.18	0.000248037	0.000496074	Fas2;beat-Ia;side
C11-7	BP	GO:0001746	Bolwig's organ morphogenesis	2	9	89.3	0.000203813	0.000496074	Fas2;beat-Ia
C11-7	BP	GO:0006397	mRNA processing	2	24	33.49	0.00152999	0.0021857	Caper;snama
C11-7	CC	GO:0045211	postsynaptic membrane	4	32	50.23	7.98024e-07	6.38419e-06	Fas2;Rdl;beat-IIa;beat-IIb
C11-7	CC	GO:0042734	presynaptic membrane	2	20	40.18	0.00105919	0.00423675	Fas2;side-IV
C11-7	MF	GO:0004895	cell adhesion receptor activity	3	4	301.38	4.81053e-08	1.44316e-07	beat-IIa;beat-IIb;side-IV
C11-8	BP	GO:0001732	formation of cytoplasmic translation initiation complex	11	15	294.69	5.42391e-29	2.71195e-28	eIF3a;eIF3b;eIF3c;eIF3d1;eIF3e;eIF3f1;eIF3g1;eIF3h;eIF3k;eIF3l;eIF3m
C11-8	BP	GO:0002183	cytoplasmic translational initiation	11	18	245.57	1.26321e-27	3.15803e-27	eIF3a;eIF3b;eIF3c;eIF3d1;eIF3e;eIF3f1;eIF3g1;eIF3h;eIF3k;eIF3l;eIF3m
C11-8	BP	GO:0006446	regulation of translational initiation	4	10	160.74	4.80425e-09	6.00531e-09	eIF3a;eIF3b;eIF3d1;eIF3k
C11-8	BP	GO:0045747	positive regulation of Notch signaling pathway	2	25	32.15	0.0016607	0.0016607	eIF3f1;eIF3h
C11-8	CC	GO:0005852	eukaryotic translation initiation factor 3 complex	11	13	340.02	3.10156e-30	2.17109e-29	eIF3a;eIF3b;eIF3c;eIF3d1;eIF3e;eIF3f1;eIF3g1;eIF3h;eIF3k;eIF3l;eIF3m
C11-8	CC	GO:0033290	eukaryotic 48S preinitiation complex	11	14	315.74	1.44688e-29	5.0641e-29	eIF3a;eIF3b;eIF3c;eIF3d1;eIF3e;eIF3f1;eIF3g1;eIF3h;eIF3k;eIF3l;eIF3m
C11-8	CC	GO:0016282	eukaryotic 43S preinitiation complex	11	16	276.27	1.73504e-28	4.04843e-28	eIF3a;eIF3b;eIF3c;eIF3d1;eIF3e;eIF3f1;eIF3g1;eIF3h;eIF3k;eIF3l;eIF3m
C11-8	CC	GO:0071541	eukaryotic translation initiation factor 3 complex, eIF3m	3	4	301.38	4.81053e-08	8.41843e-08	eIF3a;eIF3f1;eIF3m
C11-8	CC	GO:0005737	cytoplasm	11	1380	3.2	1.90998e-05	2.67397e-05	eIF3a;eIF3b;eIF3c;eIF3d1;eIF3e;eIF3f1;eIF3g1;eIF3h;eIF3k;eIF3l;eIF3m
C11-8	CC	GO:0005829	cytosol	8	636	5.05	3.39826e-05	3.96463e-05	eIF3a;eIF3b;eIF3c;eIF3d1;eIF3e;eIF3h;eIF3l;eIF3m
C11-8	MF	GO:0003743	translation initiation factor activity	11	37	119.47	3.37111e-23	3.034e-22	eIF3a;eIF3b;eIF3c;eIF3d1;eIF3e;eIF3f1;eIF3g1;eIF3h;eIF3k;eIF3l;eIF3m
C11-8	MF	GO:0031369	translation initiation factor binding	4	13	123.64	1.62897e-08	7.33035e-08	eIF3b;eIF3c;eIF3f1;eIF3m
C11-8	MF	GO:0003723	RNA binding	6	327	7.37	6.77378e-05	0.000191882	eIF3a;eIF3b;eIF3c;eIF3d1;eIF3g1;eIF3k
C11-8	MF	GO:0140492	metal-dependent deubiquitinase activity	2	6	133.95	8.52809e-05	0.000191882	eIF3f1;eIF3h
C11-8	MF	GO:0008233	peptidase activity	2	20	40.18	0.00105919	0.00190654	eIF3f1;eIF3h
C11-8	MF	GO:0008237	metallopeptidase activity	2	32	25.12	0.00271883	0.00407825	eIF3f1;eIF3h
C11-9	BP	GO:0016540	protein autoprocessing	2	4	217.67	2.89529e-05	0.000347435	CalpA;CalpB
C11-9	BP	GO:0060025	regulation of synaptic activity	2	7	124.38	0.000100948	0.000605686	GluRIIA;GluRIIB
C11-9	BP	GO:0060078	regulation of postsynaptic membrane potential	2	11	79.15	0.000263039	0.000789118	GluRIIA;GluRIIB
C11-9	BP	GO:0019722	calcium-mediated signaling	2	10	87.07	0.000215489	0.000789118	GluRIIA;GluRIIB
C11-9	BP	GO:0034220	monoatomic ion transmembrane transport	2	14	62.19	0.000433546	0.000867092	GluRIIA;GluRIIB
C11-9	BP	GO:0007274	neuromuscular synaptic transmission	2	36	24.19	0.00291832	0.0043309	GluRIIA;GluRIIB
C11-9	BP	GO:0016322	neuron remodeling	2	38	22.91	0.00324818	0.0043309	CalpA;CalpB
C11-9	CC	GO:0016604	nuclear body	3	14	93.29	3.32455e-06	3.32455e-05	CG18766;ssp;vers
C11-9	CC	GO:0008328	ionotropic glutamate receptor complex	2	3	290.22	1.4495e-05	7.24748e-05	GluRIIA;GluRIIB
C11-9	CC	GO:0098839	postsynaptic density membrane	2	5	174.13	4.81933e-05	0.000160644	GluRIIA;GluRIIB
C11-9	CC	GO:0097482	muscle cell postsynaptic specialization	2	10	87.07	0.000215489	0.000538723	GluRIIA;GluRIIB
C11-9	CC	GO:0045211	postsynaptic membrane	2	32	27.21	0.00230937	0.00461873	GluRIIA;GluRIIB
C11-9	CC	GO:0031594	neuromuscular junction	2	67	13	0.00984462	0.0164077	GluRIIA;GluRIIB
C11-9	MF	GO:0015276	ligand-gated monoatomic ion channel activity	2	3	290.22	1.4495e-05	2.89899e-05	GluRIIA;GluRIIB
C11-9	MF	GO:0004198	calcium-dependent cysteine-type endopeptidase activity	2	3	290.22	1.4495e-05	2.89899e-05	CalpA;CalpB
C11-9	MF	GO:0008066	glutamate receptor activity	2	3	290.22	1.4495e-05	2.89899e-05	GluRIIA;GluRIIB
C11-9	MF	GO:0005509	calcium ion binding	3	88	14.84	0.000910488	0.00136573	CalpA;CalpB;CalpC
C12-1	BP	GO:0016236	macroautophagy	16	32	63.71	4.01002e-27	1.84461e-25	Atg1;Atg101;Atg13;Atg14;Atg17;Atg18a;Atg2;Atg4a;Atg4b;Atg6;Atg8a;Atg8b;Atg9;Pi3K59F;Vps15;ref(2)P
C12-1	BP	GO:0000045	autophagosome assembly	14	29	61.51	1.99979e-23	3.06634e-22	Atg1;Atg101;Atg13;Atg14;Atg17;Atg18a;Atg2;Atg4a;Atg4b;Atg6;Atg8a;Atg8b;Atg9;Pi3K59F
C12-1	BP	GO:0035096	larval midgut cell programmed cell death	11	23	60.94	2.04515e-18	2.35192e-17	Atg1;Atg101;Atg13;Atg17;Atg18a;Atg2;Atg6;Atg8a;Atg9;Pi3K59F;Vps15
C12-1	BP	GO:0034497	protein localization to phagophore assembly site	4	4	127.41	3.26722e-09	1.36629e-08	Atg13;Atg18a;Atg18b;Atg9
C12-1	BP	GO:0009267	cellular response to starvation	8	55	18.53	6.51865e-09	2.49882e-08	Atg1;Atg14;Atg17;Atg18a;Atg2;Atg6;Atg9;Pi3K59F
C12-1	BP	GO:0097352	autophagosome maturation	6	21	36.4	7.94992e-09	2.81305e-08	Atg14;Atg6;Atg8a;Atg8b;Pi3K59F;Vps15
C12-1	BP	GO:0036092	phosphatidylinositol-3-phosphate biosynthetic process	4	6	84.94	4.84541e-08	1.48593e-07	Atg14;Atg6;Pi3K59F;Vps15
C12-1	BP	GO:0060729	intestinal epithelial structure maintenance	4	6	84.94	4.84541e-08	1.48593e-07	Atg1;Atg13;Atg17;Atg9
C12-1	BP	GO:0045850	positive regulation of nurse cell apoptotic process	3	5	76.45	4.44012e-06	1.07498e-05	Atg1;Atg13;Pi3K59F
C12-1	BP	GO:0006909	phagocytosis	4	19	26.82	1.16289e-05	2.67464e-05	Atg8a;Pi3K59F;Rubicon;Uvrag
C12-1	BP	GO:0061753	substrate localization to autophagosome	2	5	50.97	0.000592135	0.00100882	Trp1;ref(2)P
C12-1	BP	GO:1902476	chloride transmembrane transport	2	5	50.97	0.000592135	0.00100882	Grd;SecCl
C12-1	BP	GO:0032007	negative regulation of TOR signaling	2	9	28.31	0.00208964	0.00320411	Atg1;Atg9
C12-1	BP	GO:0033292	T-tubule organization	2	11	23.17	0.00316091	0.0045438	Atg1;Atg18a
C12-1	BP	GO:0060079	excitatory postsynaptic potential	2	11	23.17	0.00316091	0.0045438	Grd;SecCl
C12-1	BP	GO:0042752	regulation of circadian rhythm	2	13	19.6	0.00443842	0.00585481	Grd;SecCl
C12-1	BP	GO:0007163	establishment or maintenance of cell polarity	2	25	10.19	0.0160862	0.0194728	Pi3K59F;Vps15
C12-1	BP	GO:0045451	pole plasm oskar mRNA localization	2	26	9.8	0.0173409	0.0204534	Hrb27C;orb
C12-1	BP	GO:0016485	protein processing	2	30	8.49	0.0227571	0.0261707	Atg4a;Atg4b
C12-1	BP	GO:0008285	negative regulation of cell population proliferation	2	33	7.72	0.0272177	0.030537	Atg17;Uvrag
C12-1	CC	GO:0000407	phagophore assembly site	8	13	78.41	8.73729e-15	2.27169e-13	Atg1;Atg101;Atg13;Atg17;Atg2;Atg6;Atg9;Pi3K59F
C12-1	CC	GO:0005776	autophagosome	9	27	42.47	1.87399e-13	2.43619e-12	Atg1;Atg13;Atg14;Atg18a;Atg8a;Atg8b;Atg9;Vps15;ref(2)P
C12-1	CC	GO:0034045	phagophore assembly site membrane	6	10	76.45	3.27814e-11	2.84105e-10	Atg1;Atg17;Atg18a;Atg18b;Atg2;Atg9
C12-1	CC	GO:0034271	phosphatidylinositol 3-kinase complex, class III, type I	4	4	127.41	3.26722e-09	1.69895e-08	Atg14;Atg6;Pi3K59F;Vps15
C12-1	CC	GO:1990316	Atg1/ULK1 kinase complex	4	4	127.41	3.26722e-09	1.69895e-08	Atg1;Atg101;Atg13;Atg17
C12-1	CC	GO:0034272	phosphatidylinositol 3-kinase complex, class III, type II	3	3	127.41	4.48899e-07	1.94523e-06	Atg6;Pi3K59F;Vps15
C12-1	CC	GO:0000421	autophagosome membrane	3	10	38.22	5.18442e-05	0.000192564	Atg8a;Atg8b;Pi3K59F
C12-1	CC	GO:0098794	postsynapse	2	9	28.31	0.00208964	0.00679133	Grd;SecCl
C12-1	CC	GO:1990904	ribonucleoprotein complex	3	37	10.33	0.00289761	0.00837087	Hrb27C;orb;rin
C12-1	CC	GO:0043005	neuron projection	3	52	7.35	0.00759776	0.0197542	AstC-R2;Atg1;orb
C12-1	MF	GO:0032266	phosphatidylinositol-3-phosphate binding	3	9	42.47	3.64899e-05	0.000912247	Atg18a;Atg18b;Atg2
C12-1	MF	GO:0099095	ligand-gated monoatomic anion channel activity	2	3	84.94	0.000179421	0.00224277	Grd;SecCl
C12-1	MF	GO:0080025	phosphatidylinositol-3,5-bisphosphate binding	2	4	63.71	0.000357057	0.00297547	Atg18a;Atg18b
C12-1	MF	GO:0005254	chloride channel activity	2	5	50.97	0.000592135	0.00370084	Grd;SecCl
C12-1	MF	GO:0019887	protein kinase regulator activity	2	8	31.85	0.00163338	0.00680576	Atg13;Atg17
C12-1	MF	GO:0008234	cysteine-type peptidase activity	2	8	31.85	0.00163338	0.00680576	Atg4a;Atg4b
C12-1	MF	GO:0004197	cysteine-type endopeptidase activity	2	9	28.31	0.00208964	0.00746299	Atg4a;Atg4b
C12-1	MF	GO:0031386	protein tag activity	2	11	23.17	0.00316091	0.0087803	Atg8a;Atg8b
C12-1	MF	GO:0005230	extracellular ligand-gated monoatomic ion channel activity	2	11	23.17	0.00316091	0.0087803	Grd;SecCl
C12-1	MF	GO:0019901	protein kinase binding	3	46	8.31	0.00539113	0.0134778	Atg101;Atg17;Atg8a
C12-1	MF	GO:0030674	protein-macromolecule adaptor activity	3	52	7.35	0.00759776	0.0158287	Atg18a;Atg18b;Atg6
C12-1	MF	GO:0043495	protein-membrane adaptor activity	2	17	14.99	0.00758673	0.0158287	Atg14;Atg2
C12-1	MF	GO:0005216	monoatomic ion channel activity	2	19	13.41	0.00944516	0.0181638	Grd;SecCl
C12-1	MF	GO:0004888	transmembrane signaling receptor activity	2	24	10.62	0.0148725	0.0265581	Grd;SecCl
C12-1	MF	GO:0003729	mRNA binding	4	146	3.49	0.0266172	0.0425277	Hrb27C;orb;rin;tra2
C12-1	MF	GO:0031625	ubiquitin protein ligase binding	2	33	7.72	0.0272177	0.0425277	Atg8a;Atg8b
C12-1	MF	GO:0003730	mRNA 3'-UTR binding	2	35	7.28	0.0303716	0.0446641	Hrb27C;orb
C12-10	BP	GO:0000398	mRNA splicing, via spliceosome	2	139	9.4	0.0177171	0.0177171	Bug22;CG3294
C12-10	CC	GO:0016607	nuclear speck	2	39	33.49	0.00147829	0.00591315	CG18428;su(w[a])
C12-10	CC	GO:0005730	nucleolus	2	159	8.21	0.0228483	0.0456966	Bug22;CG18428
C12-12	MF	GO:0003824	catalytic activity	2	71	29.43	0.00177385	0.00177385	CG16758;Marc
C12-2	BP	GO:0006635	fatty acid beta-oxidation	2	6	56.17	0.000503745	0.00352621	CRAT;CROT
C12-2	BP	GO:0006606	protein import into nucleus	2	27	12.48	0.0109082	0.0381787	CG14712;Nup93-2
C12-2	CC	GO:0005777	peroxisome	6	19	53.22	6.72731e-10	7.40005e-09	CG11151;CRAT;CROT;Mul1;Pex14;Pex5
C12-2	CC	GO:0005778	peroxisomal membrane	2	5	67.41	0.000337077	0.00185392	Pex14;Pex5
C12-2	CC	GO:0005739	mitochondrion	6	232	4.36	0.00207781	0.00761862	CG1236;CRAT;Exd2;Mul1;Tom20;mEFTu1
C12-2	CC	GO:0005741	mitochondrial outer membrane	2	32	10.53	0.0151337	0.0332941	Mul1;Tom20
C12-2	CC	GO:0005643	nuclear pore	2	29	11.62	0.012525	0.0332941	CG14712;Nup93-2
C12-2	MF	GO:0016746	acyltransferase activity	2	6	56.17	0.000503745	0.00700038	CRAT;CROT
C12-2	MF	GO:0008320	transmembrane protein transporter activity	2	8	42.13	0.000933384	0.00700038	Pex14;Tom20
C12-2	MF	GO:0016787	hydrolase activity	3	48	10.53	0.0027322	0.013661	CG11309;CG15879;CG5707
C12-2	MF	GO:0017056	structural constituent of nuclear pore	2	16	21.06	0.00388362	0.0145636	CG14712;Nup93-2
C12-2	MF	GO:0003924	GTPase activity	3	77	6.57	0.0102898	0.0308693	RabX1;atl;mEFTu1
C12-2	MF	GO:0005525	GTP binding	3	84	6.02	0.0130342	0.0325855	RabX1;atl;mEFTu1
C12-3	BP	GO:0046579	positive regulation of Ras protein signal transduction	3	14	44.78	3.40489e-05	0.000261042	Cka;Mob4;Strip
C12-3	BP	GO:0007010	cytoskeleton organization	4	37	22.59	2.42332e-05	0.000261042	Lam;LamC;Strip;Unc-115a
C12-3	BP	GO:0090435	protein localization to nuclear envelope	2	3	139.31	6.57767e-05	0.000302573	Lam;LamC
C12-3	BP	GO:0051664	nuclear pore localization	2	3	139.31	6.57767e-05	0.000302573	Lam;LamC
C12-3	BP	GO:0048729	tissue morphogenesis	2	5	83.58	0.00021797	0.000716189	Lam;LamC
C12-3	BP	GO:0006998	nuclear envelope organization	2	5	83.58	0.00021797	0.000716189	Lam;LamC
C12-3	BP	GO:0006298	mismatch repair	2	6	69.65	0.000325996	0.000937239	Mlh1;Pms2
C12-3	BP	GO:0050775	positive regulation of dendrite morphogenesis	2	10	41.79	0.000966567	0.0022231	GM130;nudE
C12-3	BP	GO:0007097	nuclear migration	2	14	29.85	0.00193181	0.00403923	Lam;LamC
C12-3	BP	GO:0030833	regulation of actin filament polymerization	2	19	22	0.00357728	0.00651086	Lam;LamC
C12-3	BP	GO:0007112	male meiosis cytokinesis	2	21	19.9	0.00436749	0.00669682	Lam;LamC
C12-3	BP	GO:0031507	heterochromatin formation	2	69	6.06	0.042428	0.0487922	Lam;LamC
C12-3	CC	GO:0072669	tRNA-splicing ligase complex	3	3	208.96	9.68543e-08	1.25911e-06	CG31249;CG5913;Ddx1
C12-3	CC	GO:0090443	FAR/SIN/STRIPAK complex	3	8	78.36	5.33869e-06	3.47015e-05	Cka;Mob4;Strip
C12-3	CC	GO:0070732	spindle envelope	2	6	69.65	0.000325996	0.00141265	LamC;nudE
C12-3	CC	GO:0015629	actin cytoskeleton	3	37	16.94	0.000675847	0.0021965	Spn;Unc-115a;osp
C12-3	CC	GO:0005652	nuclear lamina	2	13	32.15	0.0016607	0.00431781	Lam;LamC
C12-3	CC	GO:0005635	nuclear envelope	3	63	9.95	0.00318202	0.00689439	Lam;LamC;nudE
C12-3	CC	GO:0030425	dendrite	2	46	9.09	0.0200104	0.0371621	Spn;nudE
C12-3	MF	GO:0140664	ATP-dependent DNA damage sensor activity	2	4	104.48	0.000131167	0.00144284	Mlh1;Pms2
C12-3	MF	GO:0051015	actin filament binding	3	61	10.28	0.00290211	0.0159616	Spn;Unc-115a;osp
C12-3	MF	GO:0005200	structural constituent of cytoskeleton	2	29	14.41	0.0082485	0.0302445	Lam;LamC
C12-3	MF	GO:0016887	ATP hydrolysis activity	3	128	4.9	0.0222976	0.0461871	Ddx1;Mlh1;Pms2
C12-3	MF	GO:0019901	protein kinase binding	2	46	9.09	0.0200104	0.0461871	Cka;Strip
C12-3	MF	GO:0030674	protein-macromolecule adaptor activity	2	52	8.04	0.025193	0.0461871	Cka;Strip
C12-4	BP	GO:0006457	protein folding	7	77	25	5.01212e-09	2.00485e-08	CG15676;Pfdn1;Pfdn2;Pfdn4;Pfdn5;Pfdn6;mgr
C12-4	BP	GO:0007021	tubulin complex assembly	2	4	137.47	7.48802e-05	0.00014976	CG15676;mgr
C12-4	BP	GO:0045196	establishment or maintenance of neuroblast polarity	2	8	68.74	0.000346419	0.000461892	Pfdn2;mgr
C12-4	BP	GO:0007017	microtubule-based process	2	20	27.49	0.00229029	0.00229029	CG15676;mgr
C12-4	CC	GO:0016272	prefoldin complex	7	7	274.95	2.4015e-18	7.20449e-18	CG15676;Pfdn1;Pfdn2;Pfdn4;Pfdn5;Pfdn6;mgr
C12-4	MF	GO:0051082	unfolded protein binding	5	41	33.53	2.48407e-07	1.24204e-06	Pfdn1;Pfdn2;Pfdn4;Pfdn5;Pfdn6
C12-4	MF	GO:0015631	tubulin binding	2	8	68.74	0.000346419	0.000866047	CG15676;mgr
C12-4	MF	GO:0044183	protein folding chaperone	2	28	19.64	0.00447818	0.00746364	Pfdn1;Pfdn2
C12-4	MF	GO:0003714	transcription corepressor activity	2	46	11.95	0.0117935	0.0147419	Uxt;uri
C12-5	BP	GO:0006122	mitochondrial electron transport, ubiquinol to cytochrome c	7	9	290.22	5.87468e-18	1.17494e-17	Cyt-c1;RFeSP;UQCR-14;UQCR-C1;UQCR-C2;UQCR-Q;ox
C12-5	BP	GO:1902600	proton transmembrane transport	2	40	18.66	0.00490868	0.00490868	Cyt-c1;RFeSP
C12-5	CC	GO:0045275	respiratory chain complex III	7	8	326.5	1.30702e-18	9.14913e-18	Cyt-c1;RFeSP;UQCR-14;UQCR-C1;UQCR-C2;UQCR-Q;ox
C12-5	CC	GO:0005743	mitochondrial inner membrane	8	105	28.43	5.53696e-11	1.93794e-10	CG3862;Cyt-c1;RFeSP;UQCR-14;UQCR-C1;UQCR-C2;UQCR-Q;ox
C12-5	CC	GO:0016020	membrane	8	531	5.62	1.86655e-05	4.35528e-05	Cyt-c1;RFeSP;TRAM;UQCR-14;UQCR-C2;UQCR-Q;Yip1d1;ox
C12-5	CC	GO:0005739	mitochondrion	4	232	6.43	0.00266744	0.00466802	Cyt-c1;RFeSP;UQCR-C1;UQCR-C2
C12-5	CC	GO:1990904	ribonucleoprotein complex	2	37	20.17	0.00421054	0.00589476	CG4612;Syp
C12-5	MF	GO:0003730	mRNA 3'-UTR binding	2	35	21.32	0.0037732	0.018866	CG4612;Syp
C12-5	MF	GO:0046872	metal ion binding	2	59	12.65	0.0104592	0.0261481	UQCR-C1;UQCR-C2
C12-5	MF	GO:0003676	nucleic acid binding	3	207	5.41	0.0161517	0.0269195	CG3918;CG4612;Syp
C12-6	BP	GO:0016236	macroautophagy	6	32	81.62	2.89933e-11	1.88457e-10	Atg10;Atg12;Atg3;Atg5;Atg7;CG5445
C12-6	BP	GO:0000045	autophagosome assembly	6	29	90.07	1.52433e-11	1.88457e-10	Atg10;Atg12;Atg3;Atg5;Atg7;Rab19
C12-6	BP	GO:0009267	cellular response to starvation	4	55	31.66	5.11541e-06	1.10834e-05	Atg12;Atg3;Atg5;Atg7
C12-6	BP	GO:0035096	larval midgut cell programmed cell death	3	23	56.78	1.59878e-05	2.96916e-05	Atg12;Atg5;Atg7
C12-6	BP	GO:0015031	protein transport	2	25	34.83	0.00140933	0.00152678	Atg7;emb
C12-6	CC	GO:0000407	phagophore assembly site	4	13	133.95	1.12931e-08	1.01638e-07	Atg10;Atg3;Atg7;CG5445
C12-6	CC	GO:0034274	Atg12-Atg5-Atg16 complex	2	3	290.22	1.4495e-05	6.52273e-05	Atg12;Atg5
C12-6	CC	GO:0034045	phagophore assembly site membrane	2	10	87.07	0.000215489	0.000646467	Atg12;Atg5
C12-6	CC	GO:0005776	autophagosome	2	27	32.25	0.00164472	0.00370061	Atg3;Atg5
C12-6	CC	GO:0005737	cytoplasm	7	1380	2.21	0.0192709	0.0346876	Atg12;Atg3;Atg5;Atg7;Rtnl1;Uba3;emb
C12-6	MF	GO:0008641	ubiquitin-like modifier activating enzyme activity	2	6	145.11	7.21976e-05	0.000216593	Atg7;Uba3
C12-6	MF	GO:0031267	small GTPase binding	2	76	11.46	0.0125449	0.0188174	emb;plx
C12-7	BP	GO:0031990	mRNA export from nucleus in response to heat stress	5	5	435.33	2.4475e-14	2.20275e-13	Hpr1;tho2;thoc5;thoc6;thoc7
C12-7	BP	GO:0034587	piRNA processing	6	19	137.47	8.79311e-13	3.9569e-12	Hel25E;Hpr1;tho2;thoc5;thoc6;thoc7
C12-7	BP	GO:0030150	protein import into mitochondrial matrix	2	7	124.38	0.000100948	0.00012979	Tom40;mge
C12-7	CC	GO:0000346	transcription export complex	6	7	373.14	2.29563e-16	2.75476e-15	Hel25E;Hpr1;tho2;thoc5;thoc6;thoc7
C12-7	CC	GO:0000347	THO complex	5	5	435.33	2.4475e-14	1.4685e-13	Hpr1;tho2;thoc5;thoc6;thoc7
C12-7	CC	GO:0000445	THO complex part of transcription export complex	4	4	435.33	1.59699e-11	6.38797e-11	Hpr1;tho2;thoc5;thoc7
C12-7	CC	GO:0140596	TOM complex	2	3	290.22	1.4495e-05	4.34849e-05	Tom40;mge
C12-7	CC	GO:0005742	mitochondrial outer membrane translocase complex	2	4	217.67	2.89529e-05	6.9487e-05	Tom40;mge
C12-7	CC	GO:0005741	mitochondrial outer membrane	3	32	40.81	4.42575e-05	8.8515e-05	Miro;Tom40;mge
C12-7	CC	GO:0032991	protein-containing complex	3	84	15.55	0.000794703	0.00134744	Hpr1;thoc5;thoc7
C12-7	CC	GO:1904115	axon cytoplasm	2	20	43.53	0.000898296	0.00134744	Miro;milt
C12-7	CC	GO:0016607	nuclear speck	2	39	22.32	0.00341938	0.00455918	Hel25E;thoc7
C12-7	MF	GO:0030943	mitochondrion targeting sequence binding	2	4	217.67	2.89529e-05	0.000115812	Tom40;mge
C12-7	MF	GO:0008320	transmembrane protein transporter activity	2	8	108.83	0.000134425	0.00026885	Tom40;mge
C12-7	MF	GO:0003729	mRNA binding	3	146	8.95	0.0039087	0.0052116	Hel25E;tho2;thoc5
C12-8	BP	GO:0007344	pronuclear fusion	2	4	237.45	2.41336e-05	0.000241336	msps;tacc
C12-8	BP	GO:0072583	clathrin-dependent endocytosis	2	11	86.35	0.000219452	0.00109726	Clc;lqf
C12-8	BP	GO:0007143	female meiotic nuclear division	2	27	35.18	0.00137497	0.00343744	msps;tacc
C12-8	BP	GO:0007052	mitotic spindle organization	2	42	22.61	0.00331514	0.00663028	msps;tacc
C12-8	BP	GO:0006886	intracellular protein transport	2	94	10.1	0.0158534	0.0226477	Chc;Clc
C12-8	CC	GO:0030132	clathrin coat of coated pit	2	3	316.61	1.20807e-05	0.000168935	Chc;Clc
C12-8	CC	GO:0030125	clathrin vesicle coat	2	4	237.45	2.41336e-05	0.000168935	Clc;lqf
C12-8	CC	GO:0030659	cytoplasmic vesicle membrane	2	17	55.87	0.000538914	0.0018862	Chc;Clc
C12-8	CC	GO:0030136	clathrin-coated vesicle	2	16	59.36	0.000476059	0.0018862	Chc;Clc
C12-8	CC	GO:0000922	spindle pole	2	40	23.75	0.00301017	0.00842849	msps;tacc
C12-8	CC	GO:0048471	perinuclear region of cytoplasm	2	84	11.31	0.0127897	0.0298426	Chc;msps
C12-8	CC	GO:0005938	cell cortex	2	106	8.96	0.0199076	0.0348382	Chc;Clc
C12-8	CC	GO:0005813	centrosome	2	100	9.5	0.01783	0.0348382	msps;tacc
C12-8	MF	GO:0005198	structural molecule activity	2	23	41.3	0.000995646	0.00398259	Chc;Clc
C12-8	MF	GO:0005515	protein binding	7	1294	2.57	0.00710246	0.0100913	CG10164;CG11882;Chc;Clc;key;msps;tacc
C12-8	MF	GO:0008017	microtubule binding	2	64	14.84	0.00756844	0.0100913	msps;tacc
C12-9	BP	GO:0140588	chromatin looping	5	9	322.47	4.89359e-13	1.95744e-12	MAGE;Nse1;Nse4;SMC5;qjt
C12-9	BP	GO:0000724	double-strand break repair via homologous recombination	5	25	116.09	2.04244e-10	4.08489e-10	MAGE;Nse1;Nse4;SMC5;qjt
C12-9	BP	GO:0006974	DNA damage response	3	28	62.19	1.13407e-05	1.13407e-05	MAGE;Nse1;SMC5
C12-9	CC	GO:0030915	Smc5-Smc6 complex	5	7	414.6	8.16642e-14	2.44993e-13	MAGE;Nse1;Nse4;SMC5;qjt
C12-9	CC	GO:0005634	nucleus	8	1827	2.54	0.00137609	0.00206414	MAGE;Nse1;Nse4;Rad60;SMC5;mei-W68;peb;qjt
C12-9	CC	GO:0005694	chromosome	3	187	9.31	0.00323251	0.00323251	Nse4;SMC5;mei-W68
C13-1	BP	GO:0008150	biological_process	12	243	6.61	9.99764e-08	4.99882e-07	CG12929;CG30355;CG32726;CG33169;CG34208;CG42263;CG42495;CG42779;CG42806;CG43732;Msr-110;whe
C13-1	BP	GO:0007031	peroxisome organization	2	3	89.3	0.000162177	0.000405443	Pex19;Pex3
C13-1	BP	GO:0055085	transmembrane transport	2	43	6.23	0.0404655	0.0404655	ClC-c;EMC5
C13-1	CC	GO:0005575	cellular_component	12	300	5.36	9.95012e-07	1.49252e-05	CG12929;CG30355;CG32726;CG33155;CG33169;CG34208;CG42263;CG42495;CG42779;CG42806;CG43732;whe
C13-1	CC	GO:0016020	membrane	13	531	3.28	7.18225e-05	0.000538669	ATPsynC;BNIP3;CG1161;CG12929;CG17270;CG2611;CG33169;ClC-c;Msr-110;RNASEK;Tsp74F;Vha16-2;ft
C13-1	CC	GO:0033177	proton-transporting two-sector ATPase complex, proton-transporting domain	2	3	89.3	0.000162177	0.000810886	ATPsynC;Vha16-2
C13-1	CC	GO:0005778	peroxisomal membrane	2	5	53.58	0.000535499	0.00200812	Pex19;Pex3
C13-1	CC	GO:0005789	endoplasmic reticulum membrane	5	139	4.82	0.00345002	0.0103501	CG17270;CG42359;ClC-c;Dpm3;EMC5
C13-1	CC	GO:0005777	peroxisome	2	19	14.1	0.00857218	0.0214305	Pex19;Pex3
C13-1	CC	GO:0005769	early endosome	3	61	6.59	0.0102716	0.0220105	CG2611;ClC-c;EMC5
C13-1	CC	GO:0031966	mitochondrial membrane	2	24	11.16	0.0135149	0.0253404	ATPsynC;BNIP3
C13-1	CC	GO:0008021	synaptic vesicle	2	36	7.44	0.0291664	0.0486107	CG2611;ClC-c
C13-1	MF	GO:0003674	molecular_function	15	408	4.92	8.36603e-08	3.34641e-07	CG12929;CG30355;CG32726;CG33155;CG33169;CG34208;CG42263;CG42495;CG42779;CG42806;CG43732;Msr-110;Mst57Da;Tsp74F;whe
C13-1	MF	GO:0015078	proton transmembrane transporter activity	2	10	26.79	0.00235349	0.00470699	ATPsynC;Vha16-2
C13-10	BP	GO:0140990	primary piRNA processing	3	9	248.76	1.23379e-07	4.93515e-07	Gasz;armi;daed
C13-10	BP	GO:0046843	dorsal appendage formation	3	44	50.88	1.90643e-05	3.81286e-05	armi;cni;grk
C13-10	BP	GO:0009952	anterior/posterior pattern specification	2	21	71.07	0.000319355	0.000319355	cni;grk
C13-10	CC	GO:0032473	cytoplasmic side of mitochondrial outer membrane	3	6	373.14	2.94266e-08	5.88532e-08	Gasz;armi;daed
C13-2	BP	GO:0006906	vesicle fusion	14	17	110.31	7.96392e-29	2.70773e-27	Gos28;Membrin;Sec22;Snap25;Syx13;Syx16;Syx17;Syx1A;Syx4;Syx5;Syx7;Syx8;Vamp7;Vti1a
C13-2	BP	GO:0016192	vesicle-mediated transport	19	115	22.13	3.36175e-22	5.71497e-21	Bet1;Membrin;Nsf2;Slh;Snap24;Snap25;Snap29;Syx13;Syx16;Syx17;Syx18;Syx1A;Syx4;Syx5;Syx7;Vamp7;Vti1a;Vti1b;Ykt6
C13-2	BP	GO:0048278	vesicle docking	8	9	119.07	4.0254e-17	4.56212e-16	Syx13;Syx16;Syx17;Syx1A;Syx4;Syx5;Syx7;Syx8
C13-2	BP	GO:0016082	synaptic vesicle priming	8	14	76.54	1.30802e-14	8.89457e-14	Nsf2;Snap24;Snap25;Snap29;alphaSnap;comt;gammaSnap1;gammaSnap2
C13-2	BP	GO:0007269	neurotransmitter secretion	9	39	30.91	4.84511e-12	1.83037e-11	Nsf2;Snap24;Snap25;Syx16;Syx1A;alphaSnap;comt;gammaSnap1;gammaSnap2
C13-2	BP	GO:0035494	SNARE complex disassembly	3	3	133.95	3.84849e-07	9.34632e-07	Nsf2;alphaSnap;comt
C13-2	BP	GO:0070050	neuron cellular homeostasis	3	14	28.7	0.000132326	0.00024995	Csp;Syx17;comt
C13-2	BP	GO:0048172	regulation of short-term neuronal synaptic plasticity	2	4	66.97	0.000322823	0.000548799	Snap25;comt
C13-2	BP	GO:0060627	regulation of vesicle-mediated transport	2	4	66.97	0.000322823	0.000548799	Sec20;Syx18
C13-2	BP	GO:0097352	autophagosome maturation	3	21	19.14	0.000466314	0.000754984	Snap29;Syx17;Vamp7
C13-2	BP	GO:0008582	regulation of synaptic assembly at neuromuscular junction	3	29	13.86	0.0012293	0.00189983	Nsf2;Pi4KIIIalpha;Syx4
C13-2	BP	GO:0007274	neuromuscular synaptic transmission	3	36	11.16	0.00231696	0.00302987	Nsf2;Syx18;comt
C13-2	BP	GO:0035002	liquid clearance, open tracheal system	2	15	17.86	0.00536359	0.00651293	Nsf2;Syx1A
C13-2	BP	GO:0010506	regulation of autophagy	2	16	16.74	0.00610103	0.00715293	Sec20;Syx17
C13-2	BP	GO:0048190	wing disc dorsal/ventral pattern formation	2	38	7.05	0.0322442	0.0342595	Slh;gammaSnap1
C13-2	CC	GO:0031201	SNARE complex	25	29	115.47	6.53512e-54	1.43773e-52	Bet1;Gos28;Membrin;Sec20;Sec22;Snap24;Snap25;Snap29;Syx13;Syx16;Syx17;Syx18;Syx1A;Syx4;Syx5;Syx7;Syx8;Use1;Vamp7;Vti1a;Vti1b;Ykt6;alphaSnap;gammaSnap1;gammaSnap2
C13-2	CC	GO:0016020	membrane	25	531	6.31	3.42019e-16	3.76221e-15	Bet1;CG11438;CG7272;Csp;Gos28;Sec22;Sec61beta;Slh;Snap25;Syx13;Syx16;Syx17;Syx1A;Syx4;Syx5;Syx7;Syx8;Vamp7;Vti1a;Vti1b;Ykt6;alphaSnap;gammaSnap1;gammaSnap2;stmA
C13-2	CC	GO:0012505	endomembrane system	14	171	10.97	7.05723e-12	5.1753e-11	Bet1;Sec22;Sec61beta;Syx13;Syx16;Syx17;Syx18;Syx1A;Syx4;Syx5;Syx7;Syx8;Use1;Vti1a
C13-2	CC	GO:0098793	presynapse	9	54	22.32	1.12439e-10	6.18415e-10	Nsf2;Snap24;Snap29;Syx16;Syx4;Syx8;gammaSnap1;gammaSnap2;stmA
C13-2	CC	GO:0000139	Golgi membrane	9	103	11.7	4.10595e-08	1.80662e-07	CG7272;Gos28;Membrin;Sec22;Slh;Syx16;Syx5;Vti1a;Ykt6
C13-2	CC	GO:0005794	Golgi apparatus	10	168	7.97	2.57058e-07	9.42545e-07	Bet1;CG7272;Membrin;Sec22;Syx16;Syx5;Vamp7;Vti1a;Vti1b;Ykt6
C13-2	CC	GO:0005789	endoplasmic reticulum membrane	9	139	8.67	5.54719e-07	1.7434e-06	Bet1;Membrin;Sec20;Sec22;Sec61beta;Syx18;Use1;Vamp7;Vti1a
C13-2	CC	GO:0043195	terminal bouton	5	30	22.32	2.2129e-06	6.08546e-06	Csp;Snap25;Syx1A;alphaSnap;comt
C13-2	CC	GO:0012507	ER to Golgi transport vesicle membrane	3	9	44.65	3.13376e-05	7.66029e-05	Membrin;Sec22;Vti1a
C13-2	CC	GO:0005801	cis-Golgi network	3	10	40.18	4.45367e-05	9.79808e-05	Gos28;Slh;Syx5
C13-2	CC	GO:0005886	plasma membrane	14	615	3.05	7.64609e-05	0.000152922	CG11438;CG7272;Csp;Pi4KIIIalpha;Snap24;Snap25;Snap29;Syx16;Syx17;Syx1A;Syx4;Syx7;Syx8;stmA
C13-2	CC	GO:0008021	synaptic vesicle	4	36	14.88	0.000131621	0.000241305	Csp;Syx1A;Syx7;comt
C13-2	CC	GO:0031902	late endosome membrane	3	27	14.88	0.000994254	0.00168258	Membrin;Vamp7;Vti1a
C13-2	CC	GO:0000138	Golgi trans cisterna	2	7	38.27	0.00111397	0.00175052	Gos28;Syx16
C13-2	CC	GO:0005737	cytoplasm	18	1380	1.75	0.00607861	0.0089153	Csp;Membrin;Nsf2;Pi4KIIIalpha;Sec22;Slh;Snap25;Snap29;Syx4;Syx8;Vamp7;Vti1a;Vti1b;Ykt6;alphaSnap;comt;gammaSnap1;gammaSnap2
C13-2	CC	GO:0045202	synapse	4	105	5.1	0.00738416	0.0101532	Nsf2;Snap24;Snap25;stmA
C13-2	CC	GO:0005795	Golgi stack	2	25	10.72	0.0146214	0.0189218	Nsf2;comt
C13-2	CC	GO:0005765	lysosomal membrane	2	30	8.93	0.0207107	0.0253131	Syx1A;Vamp7
C13-2	CC	GO:0005783	endoplasmic reticulum	4	167	3.21	0.0347339	0.0402182	Sec20;Sec22;Syx18;Use1
C13-2	MF	GO:0005484	SNAP receptor activity	22	25	117.87	2.18437e-47	1.52906e-46	Bet1;Gos28;Membrin;Sec20;Sec22;Snap24;Snap25;Snap29;Syx13;Syx16;Syx17;Syx18;Syx1A;Syx4;Syx5;Syx7;Syx8;Use1;Vamp7;Vti1a;Vti1b;Ykt6
C13-2	MF	GO:0000149	SNARE binding	16	32	66.97	1.47564e-27	5.16473e-27	Membrin;Slh;Snap25;Snap29;Syx13;Syx16;Syx17;Syx18;Syx1A;Syx4;Syx5;Syx7;Syx8;Vamp7;Vti1a;alphaSnap
C13-2	MF	GO:0005483	soluble NSF attachment protein activity	3	3	133.95	3.84849e-07	8.9798e-07	alphaSnap;gammaSnap1;gammaSnap2
C13-2	MF	GO:0044877	protein-containing complex binding	2	15	17.86	0.00536359	0.00938628	Slh;Syx17
C13-3	BP	GO:0046665	amnioserosa maintenance	2	6	102.43	0.000148391	0.00124172	crb;yrt
C13-3	BP	GO:0035088	establishment or maintenance of apical/basal cell polarity	2	8	76.82	0.000275937	0.00124172	crb;yrt
C13-3	BP	GO:0032456	endocytic recycling	2	32	19.21	0.00466863	0.00892861	Sbf;mtm
C13-3	BP	GO:0050821	protein stabilization	2	33	18.62	0.00496034	0.00892861	aph-1;crb
C13-3	BP	GO:0030866	cortical actin cytoskeleton organization	2	30	20.49	0.00411014	0.00892861	Sbf;mtm
C13-3	BP	GO:0030182	neuron differentiation	2	55	11.17	0.0133772	0.0200659	crb;yrt
C13-3	CC	GO:0016020	membrane	8	531	4.63	0.000114455	0.000801188	CG11269;CG14401;CG30423;CG42288;Sbf;Teh4;aph-1;mtm
C13-3	CC	GO:0016028	rhabdomere	2	28	21.95	0.00358526	0.0125484	crb;yrt
C13-3	CC	GO:0055037	recycling endosome	2	41	14.99	0.00758673	0.0177024	Sbf;aph-1
C13-3	MF	GO:0030674	protein-macromolecule adaptor activity	2	52	11.82	0.0120135	0.0360404	Sbf;aph-1
C13-4	BP	GO:0015677	copper ion import	2	3	204.86	2.98493e-05	4.4774e-05	Ctr1A;Ctr1B
C13-4	BP	GO:0006878	intracellular copper ion homeostasis	2	3	204.86	2.98493e-05	4.4774e-05	Ctr1A;Ctr1B
C13-4	BP	GO:1905448	positive regulation of mitochondrial ATP synthesis coupled electron transport	2	3	204.86	2.98493e-05	4.4774e-05	Chchd2;Mics1
C13-4	BP	GO:0034599	cellular response to oxidative stress	2	12	51.22	0.000645459	0.000774551	Chchd2;Grx1
C13-4	CC	GO:0016020	membrane	7	531	4.05	0.000843734	0.00674987	ATPsynCF6L;CG11601;Ctr1A;Ctr1B;Mics1;Spase25;jp
C13-4	CC	GO:0005789	endoplasmic reticulum membrane	3	139	6.63	0.00953566	0.0381427	Mics1;Spase25;jp
C13-4	CC	GO:0012505	endomembrane system	3	171	5.39	0.0167128	0.0445675	CG11601;Spase25;jp
C13-4	MF	GO:0003674	molecular_function	4	408	3.01	0.0385986	0.0385986	CG30432;CG31775;jp;to
C13-5	CC	GO:0030312	external encapsulating structure	2	8	93.29	0.00018506	0.0018506	CG17147;CG4835
C13-5	MF	GO:0008061	chitin binding	2	18	41.46	0.000995841	0.00199168	CG17147;CG4835
C13-6	BP	GO:0048227	plasma membrane to endosome transport	2	5	189.96	4.01765e-05	0.000200882	Rbsn-5;Vps45
C13-6	BP	GO:0034058	endosomal vesicle fusion	2	12	79.15	0.000263039	0.000657598	Rbsn-5;Vps45
C13-6	BP	GO:0006897	endocytosis	2	56	16.96	0.00583486	0.00729357	Rbsn-5;Vps45
C13-6	CC	GO:0005789	endoplasmic reticulum membrane	3	139	10.25	0.00260063	0.020805	CG2076;Sec24CD;ergic53
C13-6	CC	GO:0005769	early endosome	2	61	15.57	0.00689389	0.0275756	Rbsn-5;Vps45
C13-6	MF	GO:0000149	SNARE binding	2	32	29.68	0.00193185	0.00772739	Sec24CD;Vps45
C13-6	MF	GO:0046872	metal ion binding	2	59	16.1	0.00646043	0.0129209	Rbsn-5;Sod3
C13-7	BP	GO:0035542	regulation of SNARE complex assembly	9	9	522.4	1.26104e-27	3.40481e-26	Vps11;Vps16A;Vps16B;Vps33B;Vps39;Vps8;car;dor;lt
C13-7	BP	GO:0034058	endosomal vesicle fusion	7	12	304.73	4.51823e-18	6.09961e-17	Vps11;Vps16A;Vps39;Vps8;car;dor;lt
C13-7	BP	GO:0016197	endosomal transport	7	31	117.96	1.48582e-14	1.33724e-13	Vps11;Vps16A;Vps16B;Vps33B;Vps8;car;dor
C13-7	BP	GO:0097352	autophagosome maturation	6	21	149.26	4.00872e-13	2.16471e-12	Vps11;Vps16A;Vps39;car;dor;lt
C13-7	BP	GO:0009267	cellular response to starvation	6	55	56.99	2.09404e-10	7.98105e-10	Vps11;Vps16A;Vps39;car;dor;lt
C13-7	BP	GO:0160155	crinophagy	3	3	522.4	5.05327e-09	1.51598e-08	Vps16A;car;lt
C13-7	BP	GO:0007220	Notch receptor processing	3	14	111.94	1.81914e-06	3.77821e-06	car;dor;lt
C13-7	BP	GO:0048072	compound eye pigmentation	2	5	208.96	3.28843e-05	4.67303e-05	car;dor
C13-7	BP	GO:0007033	vacuole organization	2	5	208.96	3.28843e-05	4.67303e-05	Vps11;Vps16A
C13-7	BP	GO:0006904	vesicle docking involved in exocytosis	2	11	94.98	0.000179758	0.000220612	Vps11;dor
C13-7	BP	GO:0008340	determination of adult lifespan	3	82	19.11	0.000413216	0.000464868	car;dor;lt
C13-7	BP	GO:0046718	symbiont entry into host cell	2	22	47.49	0.000746542	0.000806266	Vps11;lt
C13-7	BP	GO:0006955	immune response	2	30	34.83	0.00139438	0.00144801	Vps16B;Vps33B
C13-7	CC	GO:0030897	HOPS complex	8	8	522.4	3.28879e-24	4.60431e-23	Vps11;Vps16A;Vps16B;Vps33B;Vps39;car;dor;lt
C13-7	CC	GO:0033263	CORVET complex	6	6	522.4	7.46071e-18	5.2225e-17	Vps16A;Vps16B;Vps33B;Vps8;car;dor
C13-7	CC	GO:0031902	late endosome membrane	7	27	135.44	5.02789e-15	2.34635e-14	Vps11;Vps16A;Vps16B;Vps39;car;dor;lt
C13-7	CC	GO:0005765	lysosomal membrane	7	30	121.89	1.15089e-14	4.02813e-14	Vps11;Vps16A;Vps16B;Vps39;car;dor;lt
C13-7	CC	GO:0099023	vesicle tethering complex	4	4	522.4	6.77512e-12	1.89703e-11	Vps11;Vps16A;Vps8;dor
C13-7	CC	GO:0005764	lysosome	5	45	58.04	9.21447e-09	2.15004e-08	Vps16A;Vps33B;Vps39;car;dor
C13-7	CC	GO:0005769	early endosome	4	61	34.26	3.35441e-06	5.87021e-06	Vps16B;Vps8;car;dor
C13-7	CC	GO:0005768	endosome	4	60	34.83	3.13735e-06	5.87021e-06	Vps11;Vps16A;Vps8;dor
C13-7	CC	GO:0005770	late endosome	3	26	60.28	1.28377e-05	1.99697e-05	Vps39;Vps8;lt
C13-7	CC	GO:0005776	autophagosome	3	27	58.04	1.44279e-05	2.0199e-05	Vps16A;Vps16B;dor
C13-7	CC	GO:0030136	clathrin-coated vesicle	2	16	65.3	0.0003902	0.000496618	Vps16B;lt
C13-7	MF	GO:0019905	syntaxin binding	4	4	522.4	6.77512e-12	4.06507e-11	Vps16A;Vps33B;car;dor
C13-7	MF	GO:0043495	protein-membrane adaptor activity	2	17	61.46	0.000441775	0.00132532	Vps8;lt
C13-7	MF	GO:0008270	zinc ion binding	4	277	7.54	0.00125976	0.00251952	Vps11;Vps8;dor;lt
C13-7	MF	GO:0030674	protein-macromolecule adaptor activity	2	52	20.09	0.00415591	0.00623386	Vps11;dor
C13-7	MF	GO:0061630	ubiquitin protein ligase activity	2	74	14.12	0.00827705	0.00993246	Vps11;dor
C13-7	MF	GO:0005515	protein binding	6	1294	2.42	0.0187486	0.0187486	Vps16A;Vps16B;Vps33B;Vps8;car;dor
C13-8	BP	GO:0016255	attachment of GPI anchor to protein	4	4	580.44	4.06507e-12	3.25206e-11	GAA1;PIG-K;PIG-S;PIG-T
C13-8	BP	GO:0006506	GPI anchor biosynthetic process	2	3	386.96	7.90938e-06	3.16375e-05	PIG-K;PIG-S
C13-8	BP	GO:0007290	spermatid nucleus elongation	2	5	232.18	2.63175e-05	5.2635e-05	Cog1;Cog8
C13-8	BP	GO:0000301	retrograde transport, vesicle recycling within Golgi	2	5	232.18	2.63175e-05	5.2635e-05	Cog1;Cog8
C13-8	BP	GO:0045313	rhabdomere membrane biogenesis	2	6	193.48	3.94409e-05	6.31055e-05	GAA1;PIG-S
C13-8	BP	GO:0007030	Golgi organization	2	43	27	0.00229703	0.00262518	Cog1;Cog8
C13-8	CC	GO:0042765	GPI-anchor transamidase complex	4	4	580.44	4.06507e-12	2.43904e-11	GAA1;PIG-K;PIG-S;PIG-T
C13-8	CC	GO:0031965	nuclear membrane	3	35	49.75	2.25205e-05	4.50411e-05	GAA1;PIG-S;PIG-T
C13-8	CC	GO:0017119	COG complex	2	4	290.22	1.58046e-05	4.50411e-05	Cog1;Cog8
C13-8	CC	GO:0005789	endoplasmic reticulum membrane	4	139	16.7	5.45354e-05	8.18031e-05	GAA1;PIG-K;PIG-S;PIG-T
C13-8	CC	GO:0000139	Golgi membrane	2	103	11.27	0.0126631	0.0151958	Cog1;Cog8
C13-8	CC	GO:0012505	endomembrane system	2	171	6.79	0.0329645	0.0329645	GAA1;PIG-S
C13-9	BP	GO:0030001	metal ion transport	6	9	435.33	8.34776e-17	6.67821e-16	Catsup;Zip42C.1;Zip71B;Zip89B;Zip99C;foi
C13-9	BP	GO:0010312	detoxification of zinc ion	5	9	362.78	2.17632e-13	5.80352e-13	Catsup;Zip42C.1;Zip71B;Zip89B;Zip99C
C13-9	BP	GO:0006882	intracellular zinc ion homeostasis	5	9	362.78	2.17632e-13	5.80352e-13	Catsup;Zip42C.1;Zip71B;Zip99C;foi
C13-9	BP	GO:0055085	transmembrane transport	6	43	91.12	5.99102e-12	9.58563e-12	Catsup;Zip42C.1;Zip71B;Zip89B;Zip99C;foi
C13-9	BP	GO:0015701	bicarbonate transport	2	3	435.33	6.15252e-06	6.15252e-06	Zip71B;foi
C13-9	CC	GO:0016323	basolateral plasma membrane	4	23	113.57	1.9766e-08	1.18596e-07	Zip42C.1;Zip71B;Zip99C;foi
C13-9	CC	GO:0016020	membrane	7	531	8.61	7.89368e-07	2.3681e-06	Catsup;Vha16-3;Zip42C.1;Zip71B;Zip89B;Zip99C;foi
C13-9	CC	GO:0016324	apical plasma membrane	2	69	18.93	0.00457363	0.00914726	Zip42C.1;Zip89B
C13-9	CC	GO:0005886	plasma membrane	4	615	4.25	0.00901937	0.0135291	Zip42C.1;Zip71B;Zip89B;foi
C13-9	CC	GO:0005789	endoplasmic reticulum membrane	2	139	9.4	0.0177171	0.0212606	Catsup;Zip99C
C13-9	CC	GO:0005783	endoplasmic reticulum	2	167	7.82	0.0250578	0.0250578	Catsup;Zip99C
C13-9	MF	GO:0046873	metal ion transmembrane transporter activity	6	6	653	9.94762e-19	1.98952e-18	Catsup;Zip42C.1;Zip71B;Zip89B;Zip99C;foi
C13-9	MF	GO:0005385	zinc ion transmembrane transporter activity	6	11	356.18	4.58825e-16	4.58825e-16	Catsup;Zip42C.1;Zip71B;Zip89B;Zip99C;foi
C14-1	BP	GO:0006338	chromatin remodeling	13	115	15.96	3.28126e-13	2.95313e-12	Ada2a;Ada3;Atac1;Atac2;Atac3;Chrac-14;D12;Hcf;Mocs2B;NC2beta;Rcd5;Sgf29;wds
C14-1	BP	GO:0045040	protein insertion into mitochondrial outer membrane	2	6	47.06	0.000719279	0.00215784	CG7639;CG9393
C14-1	BP	GO:0032968	positive regulation of transcription elongation by RNA polymerase II	2	16	17.65	0.00550311	0.00707543	Hcf;wds
C14-1	BP	GO:0007099	centriole replication	2	23	12.28	0.0112469	0.0126527	Rcd1;Rcd5
C14-1	CC	GO:0140672	ATAC complex	12	13	130.33	2.81553e-26	4.7864e-25	Ada2a;Ada3;Atac1;Atac2;Atac3;Chrac-14;D12;Hcf;Mocs2B;NC2beta;Sgf29;wds
C14-1	CC	GO:0044545	NSL complex	6	7	121.02	5.75207e-13	4.88926e-12	MBD-R2;Rcd1;Rcd5;dgt1;nsl1;wds
C14-1	CC	GO:0000123	histone acetyltransferase complex	3	17	24.92	0.000207772	0.00117737	Ada3;dgt1;nsl1
C14-1	CC	GO:0044665	MLL1/2 complex	2	4	70.59	0.000290298	0.00123376	Hcf;wds
C14-1	CC	GO:0070775	H3 histone acetyltransferase complex	2	5	56.48	0.000481669	0.00163767	Ada3;Sgf29
C14-1	CC	GO:0044666	MLL3/4 complex	2	9	31.38	0.00170328	0.00361947	Hcf;wds
C14-1	CC	GO:0048188	Set1C/COMPASS complex	2	8	35.3	0.00133071	0.00361947	Hcf;wds
C14-1	CC	GO:0005705	polytene chromosome interband	3	34	12.46	0.00168293	0.00361947	MBD-R2;Rcd5;nsl1
C14-1	CC	GO:0005634	nucleus	22	1827	1.7	0.00195766	0.0036978	Ada2a;Ada3;Atac1;Atac2;Atac3;CG1142;CG9288;Chrac-14;D12;Diap2;Hcf;MBD-R2;Mocs2B;NC2beta;Rcd1;Rcd5;Sgf29;dgt1;lig;nsl1;prg;wds
C14-1	CC	GO:0035097	histone methyltransferase complex	2	12	23.53	0.00308115	0.00523796	Hcf;wds
C14-1	CC	GO:0000791	euchromatin	3	54	7.84	0.00632978	0.00978239	Ada2a;Ada3;MBD-R2
C14-1	CC	GO:0005700	polytene chromosome	4	110	5.13	0.00720012	0.0102002	Ada3;D12;MBD-R2;Mocs2B
C14-1	CC	GO:0000124	SAGA complex	2	23	12.28	0.0112469	0.0147075	Ada3;Sgf29
C14-1	CC	GO:0005741	mitochondrial outer membrane	2	32	8.82	0.0211874	0.0257275	CG7639;CG9393
C14-1	MF	GO:0003682	chromatin binding	4	133	4.25	0.0138404	0.0346009	Ada2a;Ada3;Hcf;nsl1
C14-1	MF	GO:0003713	transcription coactivator activity	3	67	6.32	0.0114791	0.0346009	Ada2a;Ada3;Hcf
C14-10	BP	GO:0010468	regulation of gene expression	2	132	9.89	0.0160579	0.0481736	ADD1;kn
C14-10	CC	GO:0000775	chromosome, centromeric region	2	34	38.41	0.00112349	0.00449397	Cenp-C;flfl
C14-2	BP	GO:0031507	heterochromatin formation	4	69	16.82	7.42024e-05	0.000333911	His2Av;Hmt4-20;MRG15;cid
C14-2	BP	GO:0051382	kinetochore assembly	2	7	82.92	0.000233119	0.000699358	cal1;cid
C14-2	BP	GO:0006325	chromatin organization	3	64	13.6	0.00125512	0.00188268	His2A:CG31618;His2B:CG17949;MRG15
C14-2	CC	GO:0005694	chromosome	9	187	13.97	2.93476e-09	1.76086e-08	Arp6;His2A:CG31618;His2Av;His2B:CG17949;His4:CG31611;Hmt4-20;MRG15;MrgBP;cid
C14-2	CC	GO:0000786	nucleosome	5	18	80.62	2.20809e-09	1.76086e-08	His2A:CG31618;His2Av;His2B:CG17949;His4:CG31611;cid
C14-2	CC	GO:0005811	lipid droplet	2	8	72.56	0.000310191	0.00124077	Jabba;sturkopf
C14-2	CC	GO:0005634	nucleus	13	1827	2.07	0.0014012	0.0039857	Arp6;CG14543;CG8833;His2A:CG31618;His2Av;His2B:CG17949;His4:CG31611;Hmt4-20;MRG15;MrgBP;Nap1;cid;rdx
C14-2	CC	GO:0035267	NuA4 histone acetyltransferase complex	2	18	32.25	0.00166071	0.0039857	MRG15;MrgBP
C14-2	CC	GO:0000776	kinetochore	2	34	17.07	0.0058938	0.0101037	cal1;cid
C14-2	CC	GO:0000775	chromosome, centromeric region	2	34	17.07	0.0058938	0.0101037	cal1;cid
C14-2	MF	GO:0030527	structural constituent of chromatin	5	16	90.69	1.13039e-09	7.91271e-09	His2A:CG31618;His2Av;His2B:CG17949;His4:CG31611;cid
C14-2	MF	GO:0046982	protein heterodimerization activity	5	96	15.12	1.33839e-05	4.68437e-05	His2A:CG31618;His2Av;His2B:CG17949;His4:CG31611;cid
C14-2	MF	GO:0044877	protein-containing complex binding	2	15	38.7	0.0011467	0.00267564	His2Av;His2B:CG17949
C14-2	MF	GO:0003677	DNA binding	5	366	3.96	0.00656829	0.0114945	His2A:CG31618;His2Av;His2B:CG17949;His4:CG31611;cid
C14-3	BP	GO:0006607	NLS-bearing protein import into nucleus	3	10	92.19	3.38814e-06	4.40458e-05	Fs(2)Ket;Kap-alpha1;Pen
C14-3	BP	GO:0060322	head development	2	3	204.86	2.98493e-05	0.000194021	Dfd;cnc
C14-3	BP	GO:0006979	response to oxidative stress	2	43	14.29	0.00832282	0.0216393	Keap1;cnc
C14-3	CC	GO:0042564	NLS-dependent protein nuclear import complex	2	4	153.65	5.95843e-05	0.000476675	Kap-alpha1;Pen
C14-3	CC	GO:0005634	nucleus	11	1827	1.85	0.0118324	0.0346538	CG14540;CG3528;Cse1;Dfd;Doc3;Fs(2)Ket;Kap-alpha1;Keap1;Pen;cnc;mdlc
C14-3	CC	GO:0043025	neuronal cell body	2	57	10.78	0.0143224	0.0346538	Dfd;Lis-1
C14-3	CC	GO:0005635	nuclear envelope	2	63	9.76	0.0173269	0.0346538	Cse1;Fs(2)Ket
C14-3	CC	GO:0030424	axon	2	92	6.68	0.0351452	0.0494406	Lis-1;Nrt
C14-3	CC	GO:0005654	nucleoplasm	3	232	3.97	0.0370804	0.0494406	Cse1;Dfd;Fs(2)Ket
C14-3	MF	GO:0061608	nuclear import signal receptor activity	3	8	115.24	1.58751e-06	1.42876e-05	Fs(2)Ket;Kap-alpha1;Pen
C14-3	MF	GO:0008139	nuclear localization sequence binding	3	13	70.91	8.02643e-06	3.61189e-05	Fs(2)Ket;Kap-alpha1;Pen
C14-4	BP	GO:0006303	double-strand break repair via nonhomologous end joining	5	6	290.22	5.55917e-13	7.22691e-12	Blm;CG3448;DNAlig4;Irbp;Ku80
C14-4	BP	GO:0097150	neuronal stem cell population maintenance	2	9	77.39	0.000273873	0.000445044	RPA3;klu
C14-4	BP	GO:0030182	neuron differentiation	2	55	12.66	0.0104678	0.0136082	ind;otp
C14-4	CC	GO:0035861	site of double-strand break	2	10	69.65	0.000341774	0.00170887	RPA2;RPA3
C14-4	CC	GO:0005634	nucleus	11	1827	2.1	0.00277588	0.00693971	Blm;CG3448;DNAlig4;Irbp;Ku80;RPA2;RPA3;hbn;ind;klu;otp
C14-4	MF	GO:0003677	DNA binding	10	366	9.52	5.53571e-09	7.75e-08	Blm;CG3448;DNAlig4;Irbp;Ku80;RPA2;RPA3;hbn;ind;otp
C14-4	MF	GO:0042162	telomeric repeat DNA binding	3	5	208.96	1.90943e-07	1.3366e-06	Irbp;Ku80;RPA2
C14-4	MF	GO:0003684	damaged DNA binding	3	13	80.37	5.3861e-06	2.51351e-05	Irbp;Ku80;RPA3
C14-4	MF	GO:0003678	DNA helicase activity	3	20	52.24	2.12112e-05	7.42393e-05	Blm;Irbp;Ku80
C14-4	MF	GO:0003690	double-stranded DNA binding	2	17	40.97	0.00102098	0.00285876	Irbp;Ku80
C14-4	MF	GO:0003697	single-stranded DNA binding	2	23	30.28	0.00188052	0.00438788	RPA2;RPA3
C14-4	MF	GO:0016887	ATP hydrolysis activity	3	128	8.16	0.00526956	0.0105391	Blm;Irbp;Ku80
C14-5	BP	GO:0009047	dosage compensation by hyperactivation of X chromosome	4	17	94.55	5.39241e-08	5.39241e-07	msl-1;msl-2;msl-3;ocm
C14-5	BP	GO:0009948	anterior/posterior axis specification	2	17	47.28	0.000761356	0.00126893	Scm;pho
C14-5	BP	GO:0007281	germ cell development	2	37	21.72	0.00362516	0.00453145	l(3)mbt;msl-3
C14-5	CC	GO:0000805	X chromosome	3	5	241.11	1.2009e-07	6.00452e-07	msl-1;msl-2;msl-3
C14-5	CC	GO:0072487	MSL complex	3	5	241.11	1.2009e-07	6.00452e-07	msl-1;msl-2;msl-3
C14-5	CC	GO:0016456	X chromosome located dosage compensation complex, transcription activating	3	6	200.92	2.39836e-07	7.99453e-07	msl-1;msl-2;msl-3
C14-5	CC	GO:0000228	nuclear chromosome	4	30	53.58	6.09857e-07	1.52464e-06	NSD;msl-1;msl-2;msl-3
C14-5	CC	GO:0005700	polytene chromosome	4	110	14.61	0.000114958	0.000229916	Lint-1;Scm;l(3)mbt;pho
C14-5	CC	GO:0031519	PcG protein complex	2	10	80.37	0.000254409	0.000424014	Sfmbt;pho
C14-5	CC	GO:0005694	chromosome	4	187	8.6	0.000881917	0.00125988	NSD;msl-1;msl-2;msl-3
C14-5	CC	GO:0005634	nucleus	10	1827	2.2	0.00246979	0.00308724	NSD;Scm;Sfmbt;Su(fu);l(3)mbt;msl-1;msl-2;msl-3;ocm;pho
C14-5	CC	GO:0000785	chromatin	3	154	7.83	0.00578103	0.00642337	NSD;ocm;pho
C14-5	MF	GO:0003682	chromatin binding	7	133	21.15	8.95061e-09	9.84567e-08	Scm;Sfmbt;l(3)mbt;msl-1;msl-2;msl-3;pho
C14-5	MF	GO:0042393	histone binding	3	42	28.7	0.000130715	0.000718931	Scm;Sfmbt;l(3)mbt
C14-5	MF	GO:0106222	lncRNA binding	2	9	89.3	0.000203813	0.000747315	msl-2;msl-3
C14-5	MF	GO:1990837	sequence-specific double-stranded DNA binding	2	20	40.18	0.00105919	0.00233021	msl-2;pho
C14-5	MF	GO:0031490	chromatin DNA binding	2	20	40.18	0.00105919	0.00233021	NSD;pho
C14-5	MF	GO:0043565	sequence-specific DNA binding	3	167	7.22	0.00724561	0.0132836	Scm;l(3)mbt;pho
C14-5	MF	GO:0005515	protein binding	7	1294	2.17	0.0229674	0.0360916	NSD;Scm;Sfmbt;Su(fu);l(3)mbt;msl-1;pho
C14-5	MF	GO:0008270	zinc ion binding	3	277	4.35	0.0283828	0.0390263	Scm;Sfmbt;l(3)mbt
C14-6	BP	GO:0140718	facultative heterochromatin formation	5	6	334.87	2.38326e-13	3.33657e-12	Caf1-55;E(z);Su(z)12;esc;escl
C14-6	BP	GO:0009948	anterior/posterior axis specification	3	17	70.91	8.02643e-06	2.2474e-05	E(z);Pcl;esc
C14-6	BP	GO:0045892	negative regulation of DNA-templated transcription	4	131	12.27	0.000226564	0.000528649	Caf1-55;E(z);Pcl;Su(z)12
C14-6	BP	GO:0022008	neurogenesis	2	14	57.41	0.000511588	0.000795804	E(z);Su(z)12
C14-6	CC	GO:0035098	ESC/E(Z) complex	5	8	251.15	2.2187e-12	2.2187e-11	Caf1-55;E(z);Su(z)12;esc;escl
C14-6	CC	GO:0035097	histone methyltransferase complex	5	12	167.44	3.12186e-11	1.56093e-10	Caf1-55;E(z);Su(z)12;ash1;esc
C14-6	CC	GO:0000785	chromatin	7	154	18.27	2.4992e-08	8.33068e-08	Caf1-55;E(z);His3:CG31613;Jarid2;Su(z)12;ash1;esc
C14-6	CC	GO:0005694	chromosome	7	187	15.04	9.63771e-08	2.40943e-07	E(z);His3:CG31613;Ing3;Jarid2;Pcl;Su(z)12;ash1
C14-6	CC	GO:0005634	nucleus	13	1827	2.86	1.13885e-06	2.2777e-06	Caf1-55;Drgx;E(z);His3:CG31613;Ing3;Jarid2;Kdm2;MTA1-like;Pcl;Su(z)12;ash1;esc;escl
C14-6	CC	GO:0005700	polytene chromosome	4	110	14.61	0.000114958	0.000191597	Caf1-55;His3:CG31613;ash1;esc
C14-6	CC	GO:0016581	NuRD complex	2	8	100.46	0.000158744	0.000226777	Caf1-55;MTA1-like
C14-6	CC	GO:0032991	protein-containing complex	2	84	9.57	0.0177646	0.0222057	His3:CG31613;ash1
C14-6	MF	GO:0031491	nucleosome binding	4	14	114.81	2.27741e-08	2.27741e-07	Caf1-55;Su(z)12;esc;escl
C14-6	MF	GO:0003677	DNA binding	6	366	6.59	0.000127674	0.00039686	Drgx;E(z);His3:CG31613;Jarid2;Kdm2;Su(z)12
C14-6	MF	GO:0016279	protein-lysine N-methyltransferase activity	2	7	114.81	0.000119226	0.00039686	E(z);ash1
C14-6	MF	GO:0042054	histone methyltransferase activity	2	8	100.46	0.000158744	0.00039686	E(z);ash1
C14-6	MF	GO:0003682	chromatin binding	4	133	12.09	0.000240216	0.00040036	E(z);MTA1-like;Pcl;ash1
C14-6	MF	GO:0042826	histone deacetylase binding	2	9	89.3	0.000203813	0.00040036	Caf1-55;MTA1-like
C14-6	MF	GO:0042802	identical protein binding	2	59	13.62	0.0090302	0.0129003	ash1;esc
C14-7	BP	GO:0036258	multivesicular body assembly	4	17	102.43	3.74066e-08	1.1222e-07	Mvb12;TSG101;Vps28;Vps37B
C14-7	BP	GO:0002098	tRNA wobble uridine modification	3	4	326.5	3.70094e-08	1.1222e-07	Elp1;Elp2;Elp3
C14-7	BP	GO:0043328	protein transport to vacuole involved in ubiquitin-dependent protein catabolic process via the multivesicular body sorting pathway	4	17	102.43	3.74066e-08	1.1222e-07	Mvb12;TSG101;Vps28;Vps37B
C14-7	BP	GO:0061867	establishment of mitotic spindle asymmetry	3	5	261.2	9.24039e-08	2.07909e-07	Elp1;Elp2;Elp3
C14-7	BP	GO:0006417	regulation of translation	3	15	87.07	4.15031e-06	7.47056e-06	Elp1;Elp2;Elp3
C14-7	BP	GO:0043162	ubiquitin-dependent protein catabolic process via the multivesicular body sorting pathway	2	8	108.83	0.000134425	0.000201638	Vps28;Vps37B
C14-7	BP	GO:0016322	neuron remodeling	2	38	22.91	0.00324818	0.0036542	TSG101;Vps28
C14-7	BP	GO:0007616	long-term memory	2	53	16.43	0.00624623	0.00624623	Elp1;Elp3
C14-7	CC	GO:0000813	ESCRT I complex	4	4	435.33	1.59699e-11	1.43729e-10	Mvb12;TSG101;Vps28;Vps37B
C14-7	CC	GO:0033588	elongator holoenzyme complex	3	3	435.33	9.26433e-09	4.16895e-08	Elp1;Elp2;Elp3
C14-7	CC	GO:0010008	endosome membrane	4	36	48.37	9.04434e-07	2.7133e-06	Mvb12;TSG101;Vps28;Vps37B
C14-7	CC	GO:0005819	spindle	3	58	22.52	0.000266193	0.000598935	Elp1;Elp2;Elp3
C14-7	CC	GO:0031902	late endosome membrane	2	27	32.25	0.00164472	0.00296049	Mvb12;Vps37B
C14-7	CC	GO:0005768	endosome	2	60	14.51	0.00795175	0.0119276	TSG101;Vps28
C14-7	CC	GO:0005829	cytosol	5	636	3.42	0.0100083	0.0128679	CG3632;Elp1;Elp3;Mvb12;Vps28
C14-7	MF	GO:0043130	ubiquitin binding	3	23	56.78	1.59878e-05	4.79634e-05	Mvb12;TSG101;Vps28
C14-8	BP	GO:0006334	nucleosome assembly	6	20	130.6	1.25492e-12	8.78443e-12	Caf1-180;His3.3A;His3:CG33839;His3:CG33848;His3:CG33866;His4:CG33891
C14-8	BP	GO:0007080	mitotic metaphase chromosome alignment	2	15	58.04	0.000499607	0.00069945	His3.3A;His3.3B
C14-8	BP	GO:0031507	heterochromatin formation	2	69	12.62	0.0104191	0.0121556	His3.3A;His3.3B
C14-8	CC	GO:0000786	nucleosome	6	18	145.11	6.02228e-13	4.81783e-12	His3.3A;His3.3B;His3:CG33839;His3:CG33848;His3:CG33866;His4:CG33891
C14-8	CC	GO:0035059	RCAF complex	5	9	241.85	3.07008e-12	1.22803e-11	His3:CG33839;His3:CG33848;His3:CG33866;His4:CG33891;asf1
C14-8	CC	GO:0000785	chromatin	8	154	22.61	2.13324e-10	5.68863e-10	Caf1-180;Hira;His3.3A;His3.3B;His3:CG33839;His3:CG33848;His3:CG33866;asf1
C14-8	CC	GO:0005694	chromosome	8	187	18.62	1.01842e-09	2.03684e-09	Daxx;His3.3A;His3.3B;His3:CG33839;His3:CG33848;His3:CG33866;His4:CG33891;asf1
C14-8	CC	GO:0005700	polytene chromosome	6	110	23.75	6.3408e-08	1.01453e-07	His3.3A;His3.3B;His3:CG33839;His3:CG33848;His3:CG33866;asf1
C14-8	CC	GO:0032991	protein-containing complex	5	84	25.91	6.91384e-07	9.21845e-07	His3.3A;His3.3B;His3:CG33839;His3:CG33848;His3:CG33866
C14-8	CC	GO:0005634	nucleus	11	1827	2.62	7.66802e-05	8.76346e-05	Caf1-180;Daxx;Hira;His3.3A;His3.3B;His3:CG33839;His3:CG33848;His3:CG33866;His4:CG33891;asf1;dlt
C14-8	CC	GO:0000776	kinetochore	2	34	25.61	0.00260534	0.00260534	His3.3A;His3.3B
C14-8	MF	GO:0030527	structural constituent of chromatin	6	16	163.25	2.60298e-13	1.56179e-12	His3.3A;His3.3B;His3:CG33839;His3:CG33848;His3:CG33866;His4:CG33891
C14-8	MF	GO:0031492	nucleosomal DNA binding	5	9	241.85	3.07008e-12	9.21024e-12	His3.3A;His3.3B;His3:CG33839;His3:CG33848;His3:CG33866
C14-8	MF	GO:0046982	protein heterodimerization activity	6	96	27.21	2.78316e-08	5.56632e-08	His3.3A;His3.3B;His3:CG33839;His3:CG33848;His3:CG33866;His4:CG33891
C14-8	MF	GO:0003677	DNA binding	6	366	7.14	7.30359e-05	0.000109554	His3.3A;His3.3B;His3:CG33839;His3:CG33848;His3:CG33866;His4:CG33891
C14-8	MF	GO:0042393	histone binding	3	42	31.1	0.000101115	0.000121338	Caf1-180;Daxx;asf1
C14-9	BP	GO:0006338	chromatin remodeling	7	115	28.91	6.40516e-10	7.68619e-09	Acf;Chrac-16;DMAP1;E(bx);Gas41;Iswi;dom
C14-9	BP	GO:0030097	hemopoiesis	2	12	79.15	0.000263039	0.000462581	E(bx);dom
C14-9	BP	GO:0010468	regulation of gene expression	2	132	7.2	0.0300189	0.0360227	E(bx);dom
C14-9	CC	GO:0008623	CHRAC	3	4	356.18	2.7761e-08	2.49849e-07	Acf;Chrac-16;Iswi
C14-9	CC	GO:0035267	NuA4 histone acetyltransferase complex	3	18	79.15	5.57276e-06	2.50774e-05	DMAP1;Gas41;dom
C14-9	CC	GO:0016589	NURF complex	2	5	189.96	4.01765e-05	0.000120529	E(bx);Iswi
C14-9	CC	GO:0000812	Swr1 complex	2	6	158.3	6.01954e-05	0.00013544	DMAP1;dom
C14-9	CC	GO:0000123	histone acetyltransferase complex	2	17	55.87	0.000538914	0.000970045	Gas41;dom
C14-9	CC	GO:0000785	chromatin	3	154	9.25	0.00348296	0.00522445	Acf;Iswi;dom
C14-9	CC	GO:0005634	nucleus	8	1827	2.08	0.0121021	0.0155599	Acf;Chrac-16;DMAP1;E(bx);Gas41;Iswi;Yeti;dom
C14-9	CC	GO:0005700	polytene chromosome	2	110	8.63	0.0213474	0.0240159	Iswi;Yeti
C14-9	MF	GO:0140658	ATP-dependent chromatin remodeler activity	2	6	158.3	6.01954e-05	0.000421368	Iswi;dom
C14-9	MF	GO:0008094	ATP-dependent activity, acting on DNA	2	10	94.98	0.000179758	0.000629152	Iswi;dom
C14-9	MF	GO:0042393	histone binding	2	42	22.61	0.00331514	0.00773532	Gas41;dom
C14-9	MF	GO:0016887	ATP hydrolysis activity	2	128	7.42	0.0283504	0.0496132	Iswi;dom
C15-1	BP	GO:0002181	cytoplasmic translation	15	90	27.21	4.65778e-19	3.72622e-18	Rack1;RpL10Ab;RpL15;RpL23;RpL27;RpL30;RpL31;RpL34a;RpL35;RpL35A;RpL36;RpL7A;RpS20;RpS29;RpS3
C15-1	BP	GO:0007094	mitotic spindle assembly checkpoint signaling	3	9	54.42	1.71111e-05	4.56296e-05	Bub1;Bub3;BubR1
C15-1	BP	GO:0051754	meiotic sister chromatid cohesion, centromeric	2	3	108.83	0.000108653	0.000217307	Bub1;BubR1
C15-1	BP	GO:0046716	muscle cell cellular homeostasis	2	25	13.06	0.00998905	0.0133187	Gyf;Rack1
C15-1	CC	GO:0022626	cytosolic ribosome	15	82	29.86	1.03922e-19	1.24706e-18	Rack1;RpL10Ab;RpL15;RpL23;RpL27;RpL30;RpL31;RpL34a;RpL35;RpL35A;RpL36;RpL7A;RpS20;RpS29;RpS3
C15-1	CC	GO:0022625	cytosolic large ribosomal subunit	11	49	36.65	1.6656e-15	9.99362e-15	RpL10Ab;RpL15;RpL23;RpL27;RpL30;RpL31;RpL34a;RpL35;RpL35A;RpL36;RpL7A
C15-1	CC	GO:0005840	ribosome	10	94	17.37	1.0193e-10	4.07721e-10	RpL15;RpL23;RpL27;RpL31;RpL34a;RpL35;RpL35A;RpL36;RpS20;RpS29
C15-1	CC	GO:0000776	kinetochore	3	34	14.4	0.00109843	0.00287141	Bub1;Bub3;BubR1
C15-1	CC	GO:0022627	cytosolic small ribosomal subunit	3	35	13.99	0.00119642	0.00287141	RpS20;RpS29;RpS3
C15-1	CC	GO:0016281	eukaryotic translation initiation factor 4F complex	2	11	29.68	0.00193185	0.0038637	Gyf;eIF4EHP
C15-1	CC	GO:0015935	small ribosomal subunit	2	13	25.12	0.00271883	0.00466086	RpS20;RpS3
C15-1	MF	GO:0003735	structural constituent of ribosome	15	140	17.49	4.75897e-16	6.18667e-15	Rack1;RpL10Ab;RpL15;RpL23;RpL27;RpL30;RpL31;RpL34a;RpL35;RpL35A;RpL36;RpL7A;RpS20;RpS29;RpS3
C15-1	MF	GO:0003723	RNA binding	8	327	3.99	0.000603531	0.00392295	CG5800;RpL10Ab;RpL30;RpL7A;RpS20;RpS3;eIF4EHP;vig2
C15-1	MF	GO:0000900	mRNA regulatory element binding translation repressor activity	2	14	23.32	0.00315987	0.0136928	Gyf;eIF4EHP
C15-1	MF	GO:0043022	ribosome binding	2	17	19.21	0.00466863	0.015173	CG10565;Rack1
C15-1	MF	GO:0017022	myosin binding	2	22	14.84	0.00777998	0.0202279	RpL23;RpL34a
C15-2	BP	GO:0002181	cytoplasmic translation	26	90	50.31	6.99204e-44	2.79682e-43	RpL11;RpL12;RpL13;RpL13A;RpL14;RpL18A;RpL21;RpL28;RpL3;RpL32;RpL37A;RpL38;RpL6;RpL8;RpS14a;RpS14b;RpS15;RpS17;RpS23;RpS25;RpS26;RpS27;RpS30;RpS3A;RpS5a;RpS9
C15-2	BP	GO:0000028	ribosomal small subunit assembly	2	5	69.65	0.000315451	0.000420601	RpS14a;RpS14b
C15-2	BP	GO:0042274	ribosomal small subunit biogenesis	2	19	18.33	0.0051312	0.0051312	Ak6;RpS9
C15-2	CC	GO:0022626	cytosolic ribosome	25	82	53.09	1.88363e-42	2.26036e-41	RpL11;RpL12;RpL13;RpL13A;RpL14;RpL18A;RpL21;RpL28;RpL3;RpL32;RpL37A;RpL38;RpL6;RpL8;RpS14a;RpS14b;RpS15;RpS17;RpS23;RpS25;RpS26;RpS27;RpS3A;RpS5a;RpS9
C15-2	CC	GO:0005840	ribosome	24	94	44.46	3.08027e-38	1.84816e-37	RpL11;RpL12;RpL13;RpL13A;RpL14;RpL18A;RpL21;RpL28;RpL3;RpL32;RpL37A;RpL38;RpL6;RpL8;RpS14a;RpS14b;RpS15;RpS17;RpS23;RpS26;RpS27;RpS30;RpS3A;RpS5a
C15-2	CC	GO:0022625	cytosolic large ribosomal subunit	14	49	49.75	6.98677e-22	2.79471e-21	RpL11;RpL12;RpL13;RpL13A;RpL14;RpL18A;RpL21;RpL28;RpL3;RpL32;RpL37A;RpL38;RpL6;RpL8
C15-2	CC	GO:0022627	cytosolic small ribosomal subunit	12	35	59.7	7.8745e-20	2.36235e-19	RpS14a;RpS14b;RpS15;RpS17;RpS23;RpS25;RpS26;RpS27;RpS30;RpS3A;RpS5a;RpS9
C15-2	CC	GO:0000228	nuclear chromosome	5	30	29.02	5.6782e-07	1.21971e-06	RpL11;RpL32;RpL8;RpS5a;RpS9
C15-2	CC	GO:0015935	small ribosomal subunit	4	13	53.58	6.09857e-07	1.21971e-06	RpS15;RpS23;RpS5a;RpS9
C15-2	CC	GO:0005730	nucleolus	6	159	6.57	0.000234253	0.000401577	RpL11;RpL32;RpL8;RpS15;RpS5a;RpS9
C15-2	CC	GO:0005791	rough endoplasmic reticulum	2	8	43.53	0.000873836	0.00131075	RpS23;RpS26
C15-2	CC	GO:0015934	large ribosomal subunit	2	11	31.66	0.00169816	0.00226422	RpL13A;RpL8
C15-2	MF	GO:0003735	structural constituent of ribosome	26	140	32.34	3.04361e-38	1.5218e-37	RpL11;RpL12;RpL13;RpL13A;RpL14;RpL18A;RpL21;RpL28;RpL3;RpL32;RpL37A;RpL38;RpL6;RpL8;RpS14a;RpS14b;RpS15;RpS17;RpS23;RpS25;RpS26;RpS27;RpS30;RpS3A;RpS5a;RpS9
C15-2	MF	GO:0003723	RNA binding	9	327	4.79	5.84554e-05	0.000146138	RpL11;RpL13;RpL14;RpL3;RpL6;RpL8;RpS15;RpS5a;RpS9
C15-2	MF	GO:0019843	rRNA binding	2	17	20.49	0.00411014	0.00685024	RpS5a;RpS9
C15-3	BP	GO:0002181	cytoplasmic translation	21	90	42.03	2.92706e-32	1.75624e-31	RpL17;RpL19;RpL22;RpL27A;RpL29;RpL36A;RpL39;RpL5;RpS10a;RpS11;RpS12;RpS13;RpS16;RpS19a;RpS2;RpS21;RpS24;RpS28b;RpS7;RpS8;sta
C15-3	BP	GO:0042274	ribosomal small subunit biogenesis	4	19	37.92	2.80386e-06	5.60772e-06	RpS12;RpS13;RpS7;RpS8
C15-3	BP	GO:0000028	ribosomal small subunit assembly	2	5	72.06	0.000294534	0.000441801	RpS28b;sta
C15-3	BP	GO:0000462	maturation of SSU-rRNA from tricistronic rRNA transcript (SSU-rRNA, 5.8S rRNA, LSU-rRNA)	2	11	32.75	0.00158677	0.00189758	RpS13;RpS16
C15-3	CC	GO:0022626	cytosolic ribosome	20	82	43.94	6.17877e-31	8.03239e-30	RpL17;RpL19;RpL22;RpL27A;RpL29;RpL36A;RpL5;RpS10a;RpS11;RpS12;RpS13;RpS16;RpS19a;RpS2;RpS21;RpS24;RpS28b;RpS7;RpS8;sta
C15-3	CC	GO:0005840	ribosome	20	94	38.33	1.31795e-29	8.5667e-29	RpL17;RpL19;RpL22;RpL27A;RpL29;RpL36A;RpL39;RpL5;RpS11;RpS12;RpS13;RpS16;RpS19a;RpS2;RpS21;RpS24;RpS28b;RpS7;RpS8;sta
C15-3	CC	GO:0022627	cytosolic small ribosomal subunit	13	35	66.91	2.75566e-22	1.19412e-21	RpS10a;RpS11;RpS12;RpS13;RpS16;RpS19a;RpS2;RpS21;RpS24;RpS28b;RpS7;RpS8;sta
C15-3	CC	GO:0022625	cytosolic large ribosomal subunit	8	49	29.41	1.22082e-10	3.96768e-10	RpL17;RpL19;RpL22;RpL27A;RpL29;RpL36A;RpL39;RpL5
C15-3	CC	GO:0032040	small-subunit processome	4	29	24.85	1.65342e-05	4.2989e-05	RpS12;RpS13;RpS7;RpS8
C15-3	CC	GO:0015935	small ribosomal subunit	3	13	41.57	4.23918e-05	9.18489e-05	RpS12;RpS2;sta
C15-3	CC	GO:0000228	nuclear chromosome	3	30	18.01	0.000564762	0.00104884	RpS11;RpS13;RpS2
C15-3	CC	GO:0005730	nucleolus	5	159	5.66	0.00161121	0.0023273	RpS11;RpS12;RpS13;RpS2;RpS8
C15-3	CC	GO:0015934	large ribosomal subunit	2	11	32.75	0.00158677	0.0023273	RpL17;RpL27A
C15-3	MF	GO:0003735	structural constituent of ribosome	21	140	27.02	7.5554e-28	2.26662e-27	RpL17;RpL19;RpL22;RpL27A;RpL29;RpL36A;RpL39;RpL5;RpS10a;RpS11;RpS12;RpS13;RpS16;RpS19a;RpS2;RpS21;RpS24;RpS28b;RpS7;RpS8;sta
C15-3	MF	GO:0003723	RNA binding	7	327	3.86	0.0016607	0.00249104	RpL19;RpL22;RpL5;RpS10a;RpS16;RpS2;noi
C15-3	MF	GO:0043022	ribosome binding	2	17	21.19	0.00384347	0.00384347	RpS21;sta
C15-4	BP	GO:0017148	negative regulation of translation	8	33	45.23	2.89543e-12	9.55492e-11	4E-T;AGO1;Fmr1;Not1;Pop2;Rcd-1;cup;me31B
C15-4	BP	GO:0006413	translational initiation	6	37	30.25	2.78084e-08	3.05893e-07	eIF4E3;eIF4E4;eIF4E5;eIF4E7;eIF4G1;eIF4G2
C15-4	BP	GO:1905536	negative regulation of eukaryotic translation initiation factor 4F complex assembly	3	3	186.57	1.37954e-07	1.13812e-06	4E-T;Thor;cup
C15-4	BP	GO:0090328	regulation of olfactory learning	3	8	69.96	7.58773e-06	3.57707e-05	AGO1;Fmr1;me31B
C15-4	BP	GO:0046959	habituation	3	8	69.96	7.58773e-06	3.57707e-05	AGO1;Fmr1;me31B
C15-4	BP	GO:0033962	P-body assembly	3	11	50.88	2.21168e-05	8.10951e-05	Not1;me31B;tral
C15-4	BP	GO:0035196	miRNA processing	2	3	124.38	8.28468e-05	0.00024531	AGO1;Nbr
C15-4	BP	GO:0061014	positive regulation of mRNA catabolic process	2	4	93.29	0.000165144	0.000389268	Fmr1;me31B
C15-4	BP	GO:0007294	germarium-derived oocyte fate determination	3	22	25.44	0.000198423	0.000436531	AGO1;Fmr1;egl
C15-4	BP	GO:0051028	mRNA transport	2	12	31.1	0.00176897	0.00307242	Fmr1;egl
C15-4	BP	GO:0008298	intracellular mRNA localization	2	13	28.7	0.00208368	0.00343808	cup;egl
C15-4	BP	GO:0009953	dorsal/ventral pattern formation	2	34	10.97	0.0139815	0.0164782	cup;pAbp
C15-4	CC	GO:0000932	P-body	9	32	52.47	2.265e-14	4.7565e-13	4E-T;AGO1;Not1;Pop2;Rcd-1;cup;gw;me31B;tral
C15-4	CC	GO:0016281	eukaryotic translation initiation factor 4F complex	6	11	101.77	6.0727e-12	6.37633e-11	eIF4E3;eIF4E4;eIF4E5;eIF4E7;eIF4G1;eIF4G2
C15-4	CC	GO:0036464	cytoplasmic ribonucleoprotein granule	5	20	46.64	4.45582e-08	2.39209e-07	4E-T;AGO1;Fmr1;cup;me31B
C15-4	CC	GO:0016442	RISC complex	4	8	93.29	4.55636e-08	2.39209e-07	AGO1;Fmr1;bel;gw
C15-4	CC	GO:0071598	neuronal ribonucleoprotein granule	4	10	74.63	1.35687e-07	5.69886e-07	Fmr1;cup;me31B;tral
C15-4	CC	GO:0043186	P granule	5	34	27.44	7.59505e-07	2.65827e-06	Fmr1;Nbr;bel;me31B;tral
C15-4	CC	GO:0010494	cytoplasmic stress granule	4	19	39.28	2.4227e-06	7.26809e-06	Fmr1;me31B;pAbp;tral
C15-4	CC	GO:0030015	CCR4-NOT core complex	3	7	79.96	4.75942e-06	1.24935e-05	Not1;Pop2;Rcd-1
C15-4	CC	GO:0030014	CCR4-NOT complex	3	9	62.19	1.13407e-05	2.64617e-05	Not1;Pop2;Rcd-1
C15-4	CC	GO:0005737	cytoplasm	17	1380	2.3	0.000132703	0.000278677	4E-T;AGO1;CG17819;Fmr1;Gld2;Nbr;Pop2;bel;cup;eIF4E3;eIF4E4;eIF4E5;eIF4E7;gw;me31B;pAbp;tral
C15-4	CC	GO:1990904	ribonucleoprotein complex	3	37	15.13	0.000948662	0.00181108	AGO1;Nbr;pAbp
C15-4	CC	GO:0005829	cytosol	10	636	2.93	0.00112121	0.00196213	4E-T;Not1;Pop2;Rcd-1;Thor;bel;cup;eIF4G1;pAbp;tral
C15-4	CC	GO:0070971	endoplasmic reticulum exit site	2	13	28.7	0.00208368	0.00336595	cup;me31B
C15-4	CC	GO:0043025	neuronal cell body	3	57	9.82	0.0033254	0.0049881	Fmr1;bel;me31B
C15-4	CC	GO:0043005	neuron projection	2	52	7.18	0.0311489	0.0436085	Fmr1;Gld2
C15-4	CC	GO:0098793	presynapse	2	54	6.91	0.0333959	0.0438321	Fmr1;Thor
C15-4	MF	GO:0000340	RNA 7-methylguanosine cap binding	6	8	139.93	3.72063e-13	6.69713e-12	eIF4E3;eIF4E4;eIF4E5;eIF4E7;eIF4G1;eIF4G2
C15-4	MF	GO:0008190	eukaryotic initiation factor 4E binding	4	4	186.57	6.60574e-10	5.94516e-09	4E-T;Thor;cup;eIF4G1
C15-4	MF	GO:0003729	mRNA binding	10	146	12.78	1.82334e-09	1.09401e-08	4E-T;Fmr1;bel;cup;eIF4G1;eIF4G2;egl;me31B;pAbp;tral
C15-4	MF	GO:0003723	RNA binding	13	327	7.42	2.85274e-09	1.18466e-08	AGO1;Fmr1;Lsm12a;cup;eIF4E3;eIF4E4;eIF4E5;eIF4E7;eIF4G1;eIF4G2;me31B;pAbp;tral
C15-4	MF	GO:0031370	eukaryotic initiation factor 4G binding	4	5	149.26	3.29072e-09	1.18466e-08	eIF4E3;eIF4E4;eIF4E5;eIF4E7
C15-4	MF	GO:0003743	translation initiation factor activity	6	37	30.25	2.78084e-08	8.34252e-08	eIF4E3;eIF4E4;eIF4E5;eIF4E7;eIF4G1;eIF4G2
C15-4	MF	GO:0000339	RNA cap binding	4	8	93.29	4.55636e-08	1.17164e-07	eIF4E3;eIF4E4;eIF4E5;eIF4E7
C15-4	MF	GO:0003676	nucleic acid binding	9	207	8.11	7.2614e-07	1.63381e-06	AGO1;Fmr1;Nbr;Pop2;bel;egl;gw;me31B;pAbp
C15-4	MF	GO:0017151	DEAD/H-box RNA helicase binding	2	3	124.38	8.28468e-05	0.000165694	Fmr1;tral
C15-4	MF	GO:0005515	protein binding	16	1294	2.31	0.000248576	0.000447437	4E-T;AGO1;Fmr1;Gld2;Not1;Pop2;Thor;cup;eIF4E3;eIF4E4;eIF4E5;eIF4E7;gw;me31B;pAbp;tral
C15-4	MF	GO:0008408	3'-5' exonuclease activity	2	6	62.19	0.000410125	0.000671114	Nbr;egl
C15-4	MF	GO:0045182	translation regulator activity	2	7	53.31	0.000572271	0.000858407	Fmr1;cup
C15-4	MF	GO:0000900	mRNA regulatory element binding translation repressor activity	2	14	26.65	0.00242292	0.00335481	Fmr1;me31B
C15-4	MF	GO:0003724	RNA helicase activity	2	30	12.44	0.0109852	0.0141239	bel;me31B
C15-4	MF	GO:0003730	mRNA 3'-UTR binding	2	35	10.66	0.0147801	0.0177361	Fmr1;pAbp
C15-5	BP	GO:0002181	cytoplasmic translation	14	90	38.7	7.5137e-21	4.50822e-20	RpL18;RpL24;RpL26;RpL4;RpL40;RpL7;RpL9;RpLP1;RpLP2;RpS15Aa;RpS18;RpS27A;RpS4;RpS6
C15-5	BP	GO:0019941	modification-dependent protein catabolic process	2	6	82.92	0.000228665	0.00045733	RpL40;RpS27A
C15-5	BP	GO:0006414	translational elongation	2	12	41.46	0.000991586	0.00148738	RpLP1;RpLP2
C15-5	BP	GO:0042274	ribosomal small subunit biogenesis	2	19	26.19	0.00252589	0.00303107	RpS27A;RpS6
C15-5	CC	GO:0022626	cytosolic ribosome	14	82	42.47	1.8464e-21	1.8464e-20	RpL18;RpL24;RpL26;RpL4;RpL40;RpL7;RpL9;RpLP1;RpLP2;RpS15Aa;RpS18;RpS27A;RpS4;RpS6
C15-5	CC	GO:0005840	ribosome	12	94	31.76	1.44492e-16	7.22462e-16	RpL18;RpL26;RpL4;RpL40;RpL9;RpLP1;RpLP2;RpS15Aa;RpS18;RpS27A;RpS4;RpS6
C15-5	CC	GO:0022625	cytosolic large ribosomal subunit	9	49	45.69	7.00726e-14	2.33575e-13	RpL18;RpL24;RpL26;RpL4;RpL40;RpL7;RpL9;RpLP1;RpLP2
C15-5	CC	GO:0022627	cytosolic small ribosomal subunit	5	35	35.54	1.89042e-07	4.72606e-07	RpS15Aa;RpS18;RpS27A;RpS4;RpS6
C15-5	CC	GO:0032040	small-subunit processome	2	29	17.16	0.00585376	0.0117075	RpS27A;RpS6
C15-5	CC	GO:0005730	nucleolus	3	159	4.69	0.0246059	0.0410098	RpS18;RpS27A;RpS6
C15-5	MF	GO:0003735	structural constituent of ribosome	14	140	24.88	5.07661e-18	1.52298e-17	RpL18;RpL24;RpL26;RpL4;RpL40;RpL7;RpL9;RpLP1;RpLP2;RpS15Aa;RpS18;RpS27A;RpS4;RpS6
C15-5	MF	GO:0031386	protein tag activity	2	11	45.23	0.000828328	0.00124249	RpL40;RpS27A
C15-5	MF	GO:0003723	RNA binding	5	327	3.8	0.00824391	0.00824391	RpL26;RpL4;RpL7;RpS18;RpS4
C15-6	BP	GO:0140990	primary piRNA processing	3	9	158.3	5.79639e-07	8.11495e-06	SoYb;piwi;vret
C15-6	BP	GO:0050830	defense response to Gram-positive bacterium	3	20	71.24	7.76757e-06	5.4373e-05	PGRP-LC;PGRP-LE;PGRP-LF
C15-6	BP	GO:0006955	immune response	3	30	47.49	2.73467e-05	0.000127618	PGRP-LC;PGRP-LE;PGRP-LF
C15-6	BP	GO:0048477	oogenesis	4	138	13.77	0.000133208	0.000372981	arx;piwi;sesB;vret
C15-6	BP	GO:0031047	regulatory ncRNA-mediated gene silencing	2	12	79.15	0.000263039	0.000613758	arx;piwi
C15-6	BP	GO:0061060	negative regulation of peptidoglycan recognition protein signaling pathway	2	24	39.58	0.00108491	0.00137421	PGRP-LF;pirk
C15-6	CC	GO:0070725	Yb body	3	5	284.95	6.93228e-08	6.23906e-07	SoYb;piwi;vret
C15-6	CC	GO:0005829	cytosol	7	636	5.23	8.14534e-05	0.00036654	PGRP-LE;RpLP0;SoYb;eEF2;pirk;piwi;vret
C15-6	CC	GO:0043186	P granule	2	34	27.94	0.00218	0.00653999	piwi;vret
C15-6	MF	GO:0016019	peptidoglycan immune receptor activity	2	3	316.61	1.20807e-05	6.0334e-05	PGRP-LC;PGRP-LE
C15-6	MF	GO:0042834	peptidoglycan binding	2	4	237.45	2.41336e-05	6.0334e-05	PGRP-LC;PGRP-LE
C15-6	MF	GO:0005102	signaling receptor binding	2	26	36.53	0.00127459	0.00212431	PGRP-LF;pirk
C15-6	MF	GO:0008270	zinc ion binding	3	277	5.14	0.0177109	0.0221387	PGRP-LC;PGRP-LE;PGRP-LF
C16-1	BP	GO:0006338	chromatin remodeling	9	115	18.58	3.46985e-10	5.89875e-09	Bap111;Bap55;Bap60;Snr1;brm;e(y)3;mor;osa;polybromo
C16-1	BP	GO:0007406	negative regulation of neuroblast proliferation	5	18	65.96	6.73037e-09	3.81388e-08	Bap60;Snr1;brm;mor;osa
C16-1	BP	GO:0008586	imaginal disc-derived wing vein morphogenesis	5	33	35.98	1.78972e-07	7.60632e-07	Snr1;brm;mor;osa;px
C16-1	BP	GO:0007474	imaginal disc-derived wing vein specification	4	41	23.17	2.15759e-05	6.11317e-05	Snr1;Su(var)3-3;brm;mor
C16-1	BP	GO:0070983	dendrite guidance	3	22	32.38	9.48171e-05	0.00023027	Bap55;Snr1;brm
C16-1	BP	GO:0045088	regulation of innate immune response	2	8	59.36	0.000466894	0.000992149	brm;mor
C16-1	BP	GO:2000134	negative regulation of G1/S transition of mitotic cell cycle	2	11	43.17	0.000910114	0.00140654	brm;mor
C16-1	CC	GO:0035060	brahma complex	9	13	164.39	4.44483e-20	4.44483e-19	Bap111;Bap55;Bap60;Snr1;brm;e(y)3;mor;osa;polybromo
C16-1	CC	GO:0016514	SWI/SNF complex	6	6	237.45	2.65079e-15	1.3254e-14	Bap111;Bap55;Bap60;mor;osa;polybromo
C16-1	CC	GO:0005634	nucleus	14	1827	1.82	0.00564243	0.0188081	Bap111;Bap55;Bap60;Clk;Snr1;Su(var)3-3;brm;e(y)3;mor;osa;ova;polybromo;tth;z
C16-1	CC	GO:0005700	polytene chromosome	3	110	6.48	0.0104531	0.0261327	brm;e(y)3;osa
C16-1	CC	GO:0000791	euchromatin	2	54	8.79	0.0212271	0.0424543	Bap60;e(y)3
C16-1	MF	GO:0003682	chromatin binding	6	133	10.71	1.29809e-05	0.000103847	Bap55;Clk;Su(var)3-3;brm;e(y)3;polybromo
C16-1	MF	GO:0003713	transcription coactivator activity	3	67	10.63	0.0026086	0.0104344	Bap60;Snr1;e(y)3
C16-1	MF	GO:0005515	protein binding	11	1294	2.02	0.00914205	0.0243788	Bap111;Bap60;Clk;Snr1;Su(var)3-3;brm;e(y)3;mor;osa;polybromo;z
C16-1	MF	GO:0003677	DNA binding	5	366	3.24	0.0160192	0.0256306	Bap111;Bap60;Clk;brm;osa
C16-1	MF	GO:0042393	histone binding	2	42	11.31	0.0131664	0.0256306	brm;mor
C16-2	BP	GO:0048190	wing disc dorsal/ventral pattern formation	5	38	36.18	1.67506e-07	5.02519e-06	CG1943;ap;cic;tara;vg
C16-2	BP	GO:0070983	dendrite guidance	4	22	49.99	8.77596e-07	1.31639e-05	Chi;drl;sqz;tup
C16-2	BP	GO:0014019	neuroblast development	3	18	45.82	3.21673e-05	0.000241255	cas;nab;sqz
C16-2	BP	GO:0060070	canonical Wnt signaling pathway	2	20	27.49	0.00229029	0.0042943	Chi;drl
C16-2	BP	GO:0045475	locomotor rhythm	2	38	14.47	0.00815019	0.0135836	Bx;tara
C16-2	BP	GO:0010628	positive regulation of gene expression	2	61	9.01	0.0201882	0.0242259	Lim3;ap
C16-2	CC	GO:0005634	nucleus	14	1827	2.11	0.000653508	0.00130702	Bx;CG18599;Chi;Lim3;NK7.1;Tob;ap;cas;cic;nab;sqz;tara;tup;vg
C16-2	MF	GO:0000981	DNA-binding transcription factor activity, RNA polymerase II-specific	8	323	6.81	8.12026e-06	7.30824e-05	CG18599;Lim3;NK7.1;ap;cas;cic;sqz;tup
C16-2	MF	GO:0000977	RNA polymerase II transcription regulatory region sequence-specific DNA binding	5	121	11.36	5.50196e-05	0.000247588	Lim3;ap;cas;cic;tup
C16-2	MF	GO:0003677	DNA binding	6	366	4.51	0.00140644	0.00379602	CG18599;Lim3;NK7.1;ap;cas;tup
C16-2	MF	GO:0003713	transcription coactivator activity	3	67	12.31	0.00168712	0.00379602	Bx;tara;vg
C16-2	MF	GO:0061629	RNA polymerase II-specific DNA-binding transcription factor binding	2	22	25	0.00277247	0.00499044	Chi;tup
C16-2	MF	GO:0140297	DNA-binding transcription factor binding	2	59	9.32	0.018957	0.0227118	Chi;cic
C16-2	MF	GO:0000978	RNA polymerase II cis-regulatory region sequence-specific DNA binding	4	282	3.9	0.0169263	0.0227118	CG18599;NK7.1;sqz;tup
C16-2	MF	GO:0003712	transcription coregulator activity	2	61	9.01	0.0201882	0.0227118	Chi;nab
C16-3	BP	GO:0045893	positive regulation of DNA-templated transcription	9	182	15.2	1.18812e-09	5.94061e-09	MED11;MED17;MED22;MED28;MED31;MED4;MED6;MED8;MED9
C16-3	BP	GO:0006357	regulation of transcription by RNA polymerase II	10	488	6.3	4.9252e-07	1.2313e-06	MED11;MED17;MED22;MED28;MED31;MED4;MED6;MED8;MED9;fd96Cb
C16-3	BP	GO:0006888	endoplasmic reticulum to Golgi vesicle-mediated transport	2	54	11.38	0.0129154	0.0215257	Sec16;Sec23
C16-3	CC	GO:0016592	mediator complex	9	30	92.19	4.26036e-17	3.83433e-16	MED11;MED17;MED22;MED28;MED31;MED4;MED6;MED8;MED9
C16-3	CC	GO:0070847	core mediator complex	5	11	139.68	8.73354e-11	3.93009e-10	MED17;MED31;MED4;MED6;MED8
C16-3	CC	GO:0012507	ER to Golgi transport vesicle membrane	2	9	68.29	0.000354097	0.00106229	Sec16;Sec23
C16-3	CC	GO:0070971	endoplasmic reticulum exit site	2	13	47.28	0.000761356	0.00171305	Sec16;Sec23
C16-3	CC	GO:0005634	nucleus	12	1827	2.02	0.0029501	0.00531018	Cpsf6;MED11;MED17;MED22;MED28;MED31;MED4;MED6;MED8;MED9;RIOK1;fd96Cb
C16-3	MF	GO:0003712	transcription coregulator activity	9	61	45.34	4.94627e-14	1.97851e-13	MED11;MED17;MED22;MED28;MED31;MED4;MED6;MED8;MED9
C16-3	MF	GO:0003713	transcription coactivator activity	5	67	22.93	1.6391e-06	3.27819e-06	MED11;MED17;MED31;MED4;MED6
C16-4	BP	GO:0045893	positive regulation of DNA-templated transcription	10	182	19.14	5.32814e-12	3.19689e-11	MED1;MED15;MED18;MED20;MED23;MED24;MED25;MED27;MED7;ix
C16-4	BP	GO:0030707	follicle cell of egg chamber development	2	69	10.09	0.0161585	0.0193902	MED15;dsh
C16-4	BP	GO:0045944	positive regulation of transcription by RNA polymerase II	3	292	3.58	0.0476942	0.0476942	MED1;MED25;skd
C16-4	CC	GO:0016592	mediator complex	11	30	127.7	3.75339e-23	2.62737e-22	MED1;MED15;MED18;MED20;MED23;MED24;MED25;MED27;MED7;ix;skd
C16-4	CC	GO:0070847	core mediator complex	4	11	126.64	1.43619e-08	5.02668e-08	MED15;MED18;MED7;skd
C16-4	CC	GO:0005634	nucleus	13	1827	2.48	5.48265e-05	0.000127928	CG3008;MED1;MED15;MED18;MED20;MED23;MED24;MED25;MED27;MED7;dsh;ix;skd
C16-4	CC	GO:0005667	transcription regulator complex	2	74	9.41	0.0184505	0.0322883	MED23;MED25
C16-4	MF	GO:0003712	transcription coregulator activity	11	61	62.8	2.81034e-19	8.43103e-19	MED1;MED15;MED18;MED20;MED23;MED24;MED25;MED27;MED7;ix;skd
C16-4	MF	GO:0003713	transcription coactivator activity	3	67	15.59	0.000821815	0.00123272	MED20;MED27;skd
C16-4	MF	GO:0005515	protein binding	9	1294	2.42	0.00386959	0.00386959	MED18;MED20;MED23;MED24;MED27;MED7;dsh;ix;skd
C16-5	BP	GO:0022416	chaeta development	3	46	28.39	0.000133013	0.000470488	Cdk8;ebi;kto
C16-5	BP	GO:0036011	imaginal disc-derived leg segmentation	2	11	79.15	0.000263039	0.000613758	Cdk8;kto
C16-5	BP	GO:0045944	positive regulation of transcription by RNA polymerase II	3	292	4.47	0.0260917	0.0260917	CG10555;MED19;kto
C16-5	CC	GO:0016592	mediator complex	4	30	58.04	4.23898e-07	2.11949e-06	Cdk8;MED10;MED19;kto
C16-5	CC	GO:1990508	CKM complex	2	5	174.13	4.81933e-05	0.000120483	Cdk8;kto
C16-5	CC	GO:0005700	polytene chromosome	2	110	7.92	0.0252689	0.0421148	ebi;kto
C16-5	MF	GO:0003712	transcription coregulator activity	3	61	21.41	0.000309277	0.00123711	MED10;MED19;kto
C16-5	MF	GO:0140297	DNA-binding transcription factor binding	2	59	14.76	0.0076965	0.0131262	MED19;ebi
C16-5	MF	GO:0003713	transcription coactivator activity	2	67	13	0.00984462	0.0131262	CG10555;kto
C16-6	BP	GO:0045886	negative regulation of synaptic assembly at neuromuscular junction	2	34	25.61	0.00260534	0.00521069	TBPH;ena
C16-6	BP	GO:0006511	ubiquitin-dependent protein catabolic process	2	76	11.46	0.0125449	0.0125449	CG15800;CG6688
C16-7	BP	GO:0071711	basement membrane organization	2	10	94.98	0.000179758	0.000603492	LanB1;LanB2
C16-7	BP	GO:0009888	tissue development	2	11	86.35	0.000219452	0.000603492	LanB1;LanB2
C16-7	BP	GO:0034446	substrate adhesion-dependent cell spreading	2	8	118.73	0.000112107	0.000603492	LanB1;LanB2
C16-7	BP	GO:0007018	microtubule-based movement	2	25	37.99	0.0011779	0.00215948	CG5359;Dlc90F
C16-7	BP	GO:0007411	axon guidance	2	129	7.36	0.0287638	0.0287638	LanB1;LanB2
C16-7	CC	GO:0005868	cytoplasmic dynein complex	2	7	135.69	8.41768e-05	0.000168354	CG5359;Dlc90F
C16-7	CC	GO:0030286	dynein complex	2	7	135.69	8.41768e-05	0.000168354	CG5359;Dlc90F
C16-7	CC	GO:0005604	basement membrane	2	10	94.98	0.000179758	0.000239677	LanB1;LanB2
C16-7	CC	GO:0005737	cytoplasm	7	1380	2.41	0.0103704	0.0103704	CG17187;CG44250;CG5359;Dlc90F;Frq2;Opa1;eIF3f2
C16-7	MF	GO:0045505	dynein intermediate chain binding	2	6	158.3	6.01954e-05	0.000120391	CG5359;Dlc90F
C16-8	BP	GO:0009880	embryonic pattern specification	2	21	55.28	0.000544815	0.00217926	Ptip;Ssdp
C16-8	BP	GO:0045944	positive regulation of transcription by RNA polymerase II	3	292	5.96	0.0112846	0.0150462	Pa1;Ptip;Ssdp
C16-8	BP	GO:0045893	positive regulation of DNA-templated transcription	2	182	6.38	0.0369879	0.0369879	MED16;MED30
C16-8	CC	GO:0044666	MLL3/4 complex	2	9	128.99	9.44047e-05	0.000283214	Pa1;Ptip
C16-8	CC	GO:0016592	mediator complex	2	30	38.7	0.00111949	0.00167924	MED16;MED30
C16-8	MF	GO:0003712	transcription coregulator activity	3	61	28.55	0.00012108	0.00024216	CG17002;MED16;MED30
C16-8	MF	GO:0003713	transcription coactivator activity	2	67	17.33	0.00550472	0.00550472	MED16;Ssdp
C16-9	CC	GO:0031248	protein acetyltransferase complex	3	3	1044.8	4.21106e-10	6.31659e-10	Naa15-16;san;vnc
C16-9	CC	GO:0031415	NatA complex	3	3	1044.8	4.21106e-10	6.31659e-10	Naa15-16;san;vnc
C16-9	MF	GO:0004596	protein-N-terminal amino-acid acetyltransferase activity	2	3	696.53	2.19817e-06	4.39634e-06	san;vnc
C16-9	MF	GO:0016747	acyltransferase activity, transferring groups other than amino-acyl groups	2	12	174.13	4.81933e-05	4.81933e-05	san;vnc
C17-1	BP	GO:0000209	protein polyubiquitination	6	49	35.54	8.47056e-09	5.08234e-08	CG10862;CG7220;Iru;Mkrn1;Ubc2;eff
C17-1	BP	GO:0006511	ubiquitin-dependent protein catabolic process	3	76	11.46	0.00206364	0.00247637	CG13344;eff;elfless
C17-1	BP	GO:0006281	DNA repair	2	51	11.38	0.0129395	0.0129395	FANCI;Fancl
C17-1	MF	GO:0004842	ubiquitin-protein transferase activity	6	56	31.1	1.93961e-08	1.16377e-07	CG13344;CG7220;Fancl;Iru;Mkrn1;Ubc2
C17-1	MF	GO:0061630	ubiquitin protein ligase activity	6	74	23.53	1.06776e-07	3.20328e-07	CG12099;CG13344;Fancl;Iru;Mkrn1;elfless
C17-1	MF	GO:0061631	ubiquitin conjugating enzyme activity	4	16	72.56	1.75102e-07	3.50205e-07	CG10862;CG7220;Ubc2;eff
C17-1	MF	GO:0008270	zinc ion binding	5	277	5.24	0.00195641	0.00293461	CG12099;CG13344;Iru;Mkrn1;elfless
C17-1	MF	GO:0046872	metal ion binding	2	59	9.84	0.0170843	0.0205012	CG12099;Mkrn1
C17-2	BP	GO:0006915	apoptotic process	8	53	39.43	7.43955e-12	2.08307e-10	Dark;Dcp-1;Debcl;Decay;Diap1;Drice;Dronc;EndoG
C17-2	BP	GO:0097194	execution phase of apoptosis	3	4	195.9	1.91555e-07	1.34089e-06	Dcp-1;Drice;Dronc
C17-2	BP	GO:0043525	positive regulation of neuron apoptotic process	3	5	156.72	4.77719e-07	2.67523e-06	Dcp-1;Decay;Drice
C17-2	BP	GO:0035070	salivary gland histolysis	3	8	97.95	2.65567e-06	1.06227e-05	Dark;Drice;Dronc
C17-2	BP	GO:0045751	negative regulation of Toll signaling pathway	2	7	74.63	0.000289125	0.000735954	Dcp-1;Drice
C17-2	BP	GO:0034446	substrate adhesion-dependent cell spreading	2	8	65.3	0.000384615	0.000769229	Ilk;parvin
C17-2	BP	GO:0070328	triglyceride homeostasis	2	9	58.04	0.000493369	0.000920956	AdipoR;Dark
C17-2	BP	GO:0035006	melanization defense response	2	18	29.02	0.00205392	0.00287548	Dark;Dronc
C17-2	BP	GO:0016239	positive regulation of macroautophagy	2	18	29.02	0.00205392	0.00287548	Dcp-1;Debcl
C17-2	BP	GO:0030036	actin cytoskeleton organization	2	67	7.8	0.0265349	0.0285761	parvin;sced
C17-2	CC	GO:0005925	focal adhesion	3	28	27.99	0.000147944	0.000739719	Ilk;parvin;stck
C17-2	CC	GO:0070013	intracellular organelle lumen	2	4	130.6	8.3179e-05	0.000739719	HIP;HIP-R
C17-2	CC	GO:1902494	catalytic complex	2	7	74.63	0.000289125	0.000961536	HIP;HIP-R
C17-2	CC	GO:0030017	sarcomere	2	8	65.3	0.000384615	0.000961536	Ilk;parvin
C17-2	CC	GO:0070161	anchoring junction	2	19	27.49	0.00229029	0.00458058	Ilk;stck
C17-2	CC	GO:0005737	cytoplasm	11	1380	2.08	0.00613589	0.0101817	CG7737;Dcp-1;Decay;Diap1;Drice;Dronc;HIP;HIP-R;Ilk;parvin;stck
C17-2	CC	GO:0005829	cytosol	7	636	2.87	0.00712717	0.0101817	DUBAI;Dark;Dcp-1;Diap1;EndoG;HIP;HIP-R
C17-2	MF	GO:0004197	cysteine-type endopeptidase activity	4	9	116.09	1.94549e-08	1.07002e-07	Dcp-1;Decay;Drice;Dronc
C17-2	MF	GO:0008234	cysteine-type peptidase activity	4	8	130.6	1.08349e-08	1.07002e-07	Dcp-1;Decay;Drice;Dronc
C17-2	MF	GO:1990525	BIR domain binding	2	3	174.13	4.16853e-05	0.000114634	Dcp-1;Drice
C17-2	MF	GO:0050700	CARD domain binding	2	3	174.13	4.16853e-05	0.000114634	Dark;Dronc
C17-2	MF	GO:0030544	Hsp70 protein binding	2	8	65.3	0.000384615	0.000846152	HIP;HIP-R
C17-2	MF	GO:0031072	heat shock protein binding	2	20	26.12	0.00253894	0.00465472	HIP;HIP-R
C17-2	MF	GO:0051087	protein-folding chaperone binding	2	22	23.75	0.00307268	0.0048285	HIP;HIP-R
C17-2	MF	GO:0031625	ubiquitin protein ligase binding	2	33	15.83	0.0068484	0.00941655	Diap1;Drice
C17-2	MF	GO:0046983	protein dimerization activity	2	55	9.5	0.0183163	0.0223866	HIP;HIP-R
C17-3	BP	GO:0016925	protein sumoylation	3	8	85.17	4.11671e-06	6.17507e-05	Aos1;Uba2;lwr
C17-3	BP	GO:0002225	positive regulation of antimicrobial peptide production	3	18	37.86	5.82857e-05	0.000218571	Aos1;Uba2;lwr
C17-3	BP	GO:0006301	DNA damage tolerance	2	3	151.42	5.54859e-05	0.000218571	CG3473;ben
C17-3	BP	GO:0045676	regulation of R7 cell differentiation	2	6	75.71	0.000275205	0.000589725	sina;sinah
C17-3	BP	GO:0045752	positive regulation of Toll signaling pathway	2	18	25.24	0.00271826	0.00453044	Aos1;Uba2
C17-3	BP	GO:0006511	ubiquitin-dependent protein catabolic process	3	76	8.97	0.00425104	0.00637656	Ubc84D;sina;sinah
C17-3	BP	GO:0040003	chitin-based cuticle development	2	34	13.36	0.00954982	0.0119373	Ccp84Ab;Ccp84Ad
C17-3	CC	GO:0031372	UBC13-MMS2 complex	2	3	151.42	5.54859e-05	0.000443887	CG3473;ben
C17-3	CC	GO:0062129	chitin-based extracellular matrix	2	24	18.93	0.00482547	0.0193019	Ccp84Ab;Ccp84Ad
C17-3	CC	GO:0005634	nucleus	14	1827	1.74	0.00982672	0.0262046	Aos1;CG18004;CG30431;CG3473;CG7747;HLH3B;Pif1A;Uba2;Ubc84D;ben;hb;lwr;sina;sinah
C17-3	CC	GO:0031012	extracellular matrix	2	50	9.09	0.019983	0.0399661	Ccp84Ab;Ccp84Ad
C17-3	MF	GO:0004842	ubiquitin-protein transferase activity	6	56	24.34	1.01211e-07	8.60297e-07	CG3473;CG7747;Ubc84D;ben;sina;sinah
C17-3	MF	GO:0033134	ubiquitin activating enzyme binding	3	3	227.13	7.45778e-08	8.60297e-07	Aos1;Uba2;lwr
C17-3	MF	GO:0031624	ubiquitin conjugating enzyme binding	4	14	64.89	2.7775e-07	1.57391e-06	Aos1;ben;sina;sinah
C17-3	MF	GO:0061631	ubiquitin conjugating enzyme activity	3	16	42.59	4.02307e-05	0.000170981	CG3473;Ubc84D;ben
C17-3	MF	GO:0008641	ubiquitin-like modifier activating enzyme activity	2	6	75.71	0.000275205	0.000935697	Aos1;Uba2
C17-3	MF	GO:0042302	structural constituent of cuticle	2	17	26.72	0.00242271	0.00686435	Ccp84Ab;Ccp84Ad
C17-3	MF	GO:0008010	structural constituent of chitin-based larval cuticle	2	19	23.91	0.00302994	0.00735843	Ccp84Ab;Ccp84Ad
C17-3	MF	GO:0061630	ubiquitin protein ligase activity	3	74	9.21	0.00394245	0.00837771	CG7747;sina;sinah
C17-4	BP	GO:0000729	DNA double-strand break processing	3	3	401.85	1.20436e-08	1.08393e-07	mre11;nbs;rad50
C17-4	BP	GO:0007095	mitotic G2 DNA damage checkpoint signaling	2	8	100.46	0.000158744	0.000357174	mre11;nbs
C17-4	BP	GO:0000462	maturation of SSU-rRNA from tricistronic rRNA transcript (SSU-rRNA, 5.8S rRNA, LSU-rRNA)	2	11	73.06	0.000310507	0.000465761	CG30349;l(3)72Dn
C17-4	BP	GO:0051276	chromosome organization	2	32	25.12	0.00271883	0.00271883	mre11;rad50
C17-4	CC	GO:0030870	Mre11 complex	3	3	401.85	1.20436e-08	6.02181e-08	mre11;nbs;rad50
C17-4	CC	GO:0000781	chromosome, telomeric region	2	20	40.18	0.00105919	0.00264797	nbs;rad50
C17-5	BP	GO:0045746	negative regulation of Notch signaling pathway	3	26	54.8	1.75935e-05	8.79677e-05	Elba2;Ndfip;Su(dx)
C17-5	BP	GO:0033696	heterochromatin boundary formation	2	10	94.98	0.000179758	0.000449394	Elba2;Elba3
C17-5	BP	GO:0048666	neuron development	2	48	19.79	0.00431333	0.00718888	Ptp36E;Su(dx)
C17-5	BP	GO:0006511	ubiquitin-dependent protein catabolic process	2	76	12.5	0.0105529	0.0131911	Ndfip;Su(dx)
C17-5	CC	GO:0005677	chromatin silencing complex	2	3	316.61	1.20807e-05	6.04034e-05	Elba2;Elba3
C17-6	BP	GO:0000209	protein polyubiquitination	3	49	35.54	6.26313e-05	0.000313156	CG5823;neur;park
C17-6	BP	GO:0070050	neuron cellular homeostasis	2	14	82.92	0.000237569	0.000593923	park;srl
C17-6	BP	GO:0006979	response to oxidative stress	2	43	27	0.00229703	0.00382839	park;srl
C17-6	CC	GO:0048471	perinuclear region of cytoplasm	2	84	13.82	0.00854788	0.0427394	koi;neur
C17-6	MF	GO:0004842	ubiquitin-protein transferase activity	3	56	31.1	9.36627e-05	0.000374651	CG5823;neur;park
C17-6	MF	GO:0061630	ubiquitin protein ligase activity	2	74	15.69	0.00668263	0.0133653	neur;park
C17-7	BP	GO:2000434	regulation of protein neddylation	8	9	515.95	5.91882e-24	5.32694e-23	CSN1b;CSN3;CSN4;CSN5;CSN6;CSN7;CSN8;alien
C17-7	BP	GO:0000338	protein deneddylation	7	8	507.89	1.37215e-20	6.17468e-20	CSN3;CSN4;CSN5;CSN6;CSN7;CSN8;alien
C17-7	BP	GO:0048140	male germ-line cyst encapsulation	7	9	451.46	6.1726e-20	1.85178e-19	CSN1b;CSN3;CSN4;CSN5;CSN6;CSN7;alien
C17-7	BP	GO:0050821	protein stabilization	8	33	140.71	9.09352e-18	2.04604e-17	CSN1b;CSN3;CSN4;CSN5;CSN6;CSN7;CSN8;alien
C17-7	BP	GO:0048142	germarium-derived cystoblast division	5	12	241.85	3.07008e-12	3.94724e-12	CSN1b;CSN3;CSN5;CSN7;alien
C17-7	CC	GO:0008180	COP9 signalosome	8	10	464.36	2.95891e-23	1.18356e-22	CSN1b;CSN3;CSN4;CSN5;CSN6;CSN7;CSN8;alien
C17-7	CC	GO:0005737	cytoplasm	8	1380	3.36	0.000161097	0.000322194	CSN1b;CSN3;CSN4;CSN5;CSN6;CSN7;CSN8;alien
C17-7	CC	GO:0034399	nuclear periphery	2	15	77.39	0.000273873	0.000365165	CSN5;CSN7
C17-7	CC	GO:0005634	nucleus	8	1827	2.54	0.00137609	0.00137609	CSN1b;CSN3;CSN4;CSN5;CSN6;CSN7;CSN8;alien
C17-7	MF	GO:0005515	protein binding	5	1294	2.24	0.0470137	0.0470137	CSN4;CSN5;CSN6;CSN7;alien
C17-8	BP	GO:0008089	anterograde axonal transport	3	7	279.86	8.22998e-08	6.58399e-07	Kap3;Klp64D;Klp68D
C17-8	BP	GO:0007608	sensory perception of smell	3	19	103.11	2.25895e-06	6.02386e-06	Kap3;Klp64D;Klp68D
C17-8	BP	GO:1905515	non-motile cilium assembly	2	11	118.73	0.000112107	0.000179371	Kap3;Klp64D
C17-8	BP	GO:0090263	positive regulation of canonical Wnt signaling pathway	2	38	34.37	0.00140356	0.00160406	Kap3;Klp64D
C17-8	BP	GO:0016567	protein ubiquitination	2	110	11.87	0.0113246	0.0113246	CG32847;Ubc4
C17-8	CC	GO:0005871	kinesin complex	3	15	130.6	1.06376e-06	6.38256e-06	Kap3;Klp64D;Klp68D
C17-8	CC	GO:1904115	axon cytoplasm	3	20	97.95	2.65567e-06	7.96702e-06	Kap3;Klp64D;Klp68D
C17-8	CC	GO:0015630	microtubule cytoskeleton	2	25	52.24	0.000604962	0.00120992	Klp64D;Klp68D
C17-8	CC	GO:0005874	microtubule	2	40	32.65	0.0015549	0.00233235	Klp64D;Klp68D
C17-8	CC	GO:0005856	cytoskeleton	2	153	8.54	0.0212493	0.0254992	Klp64D;Klp68D
C17-8	MF	GO:0003777	microtubule motor activity	2	14	93.29	0.00018506	0.00148048	Klp64D;Klp68D
C17-8	MF	GO:0003774	cytoskeletal motor activity	2	20	65.3	0.000384615	0.00153846	Klp64D;Klp68D
C17-8	MF	GO:0008017	microtubule binding	2	64	20.41	0.00394541	0.00789083	Klp64D;Klp68D
C17-8	MF	GO:0004842	ubiquitin-protein transferase activity	2	56	23.32	0.00303244	0.00789083	CG32847;Ubc4
C17-8	MF	GO:0016887	ATP hydrolysis activity	2	128	10.2	0.0151424	0.0242279	Klp64D;Klp68D
C18-1	BP	GO:0006936	muscle contraction	4	8	130.6	1.08349e-08	1.19184e-07	Mhc;Mlc1;up;wupA
C18-1	BP	GO:0030239	myofibril assembly	4	14	74.63	1.52672e-07	8.39697e-07	Mhc;Mlc2;up;wupA
C18-1	BP	GO:0071689	muscle thin filament assembly	2	5	104.48	0.000138313	0.000380361	Mhc;up
C18-1	BP	GO:0060361	flight	2	7	74.63	0.000289125	0.000530062	Mhc;Mlc2
C18-1	BP	GO:0046716	muscle cell cellular homeostasis	2	25	20.9	0.00396313	0.00435944	up;wupA
C18-1	CC	GO:0062129	chitin-based extracellular matrix	3	24	32.65	9.23017e-05	0.000830715	Cpr47Ef;Cpr64Aa;Cpr67B
C18-1	CC	GO:0005865	striated muscle thin filament	2	8	65.3	0.000384615	0.000865383	up;wupA
C18-1	CC	GO:0030016	myofibril	2	7	74.63	0.000289125	0.000865383	Mhc;Mlc2
C18-1	CC	GO:0016460	myosin II complex	2	6	87.07	0.000206993	0.000865383	Mhc;Mlc2
C18-1	CC	GO:0031012	extracellular matrix	2	50	10.45	0.0152829	0.0275092	Cpr64Aa;Cpr67B
C18-1	MF	GO:0005509	calcium ion binding	7	88	20.78	1.96348e-08	1.37443e-07	Actn;Gpo1;Mlc1;Mlc2;TpnC41C;TpnC47D;up
C18-1	MF	GO:0042302	structural constituent of cuticle	4	17	61.46	3.60332e-07	1.26116e-06	CG15515;Cpr47Ef;Cpr64Aa;Cpr67B
C18-1	MF	GO:0008010	structural constituent of chitin-based larval cuticle	3	19	41.24	4.47333e-05	0.000104378	Cpr47Ef;Cpr64Aa;Cpr67B
C18-1	MF	GO:0032036	myosin heavy chain binding	2	5	104.48	0.000138313	0.000242048	Mlc1;Mlc2
C18-1	MF	GO:0051015	actin filament binding	2	61	8.56	0.0222648	0.0259756	Actn;Mhc
C18-1	MF	GO:0003779	actin binding	2	56	9.33	0.0189514	0.0259756	Actn;wupA
C18-2	BP	GO:0006123	mitochondrial electron transport, cytochrome c to oxygen	9	10	293.85	1.44089e-23	4.32266e-23	COX4;COX5A;COX5B;COX6B;COX7A;COX8;ND-MLRQ;cype;levy
C18-2	BP	GO:0006119	oxidative phosphorylation	5	6	272.08	8.08477e-13	1.21271e-12	COX4;COX5A;COX7A;COX8;cype
C18-2	BP	GO:0006487	protein N-linked glycosylation	2	13	50.23	0.000672729	0.000672729	Ostgamma;Stt3B
C18-2	CC	GO:0045277	respiratory chain complex IV	9	9	326.5	1.44263e-24	1.1541e-23	COX4;COX5A;COX5B;COX6B;COX7A;COX8;ND-MLRQ;cype;levy
C18-2	CC	GO:0031966	mitochondrial membrane	9	24	122.44	1.85231e-18	7.40926e-18	COX4;COX5A;COX5B;COX6B;COX7A;COX8;ND-MLRQ;cype;levy
C18-2	CC	GO:0005743	mitochondrial inner membrane	9	105	27.99	3.85671e-12	1.02846e-11	COX4;COX5A;COX5B;COX6B;COX7A;COX8;ND-MLRQ;cype;levy
C18-2	CC	GO:0005739	mitochondrion	8	232	11.26	1.26979e-07	2.53958e-07	COX4;COX5A;COX5B;COX6B;COX7A;COX8;ND-MLRQ;cype
C18-2	CC	GO:0008250	oligosaccharyltransferase complex	2	5	130.6	8.74898e-05	0.000116653	Ostgamma;Stt3B
C18-2	CC	GO:0160227	oligosaccharyltransferase complex B	2	5	130.6	8.74898e-05	0.000116653	Ostgamma;Stt3B
C18-3	BP	GO:0008150	biological_process	3	243	4.3	0.0298673	0.0298673	CG30269;CG30403;CG43894
C18-3	CC	GO:0005765	lysosomal membrane	3	30	34.83	7.42486e-05	0.000185621	CG13510;CG13516;CG30269
C18-3	CC	GO:0031902	late endosome membrane	3	27	38.7	5.37697e-05	0.000185621	CG13510;CG13516;CG30269
C18-3	CC	GO:0010008	endosome membrane	3	36	29.02	0.000129229	0.000215381	CG13510;CG13516;CG30269
C18-3	CC	GO:0005575	cellular_component	4	300	4.64	0.00878499	0.0109812	CG13510;CG30269;CG30403;CG43894
C18-4	BP	GO:0006099	tricarboxylic acid cycle	11	18	228.03	5.88772e-27	3.53263e-26	Fum3;Scsalpha1;Scsalpha2;ScsbetaA;ScsbetaG;SdhA;SdhAL;SdhB;SdhBL;SdhC;SdhD
C18-4	BP	GO:0006121	mitochondrial electron transport, succinate to ubiquinone	6	6	373.14	1.06688e-16	3.20065e-16	SdhA;SdhAL;SdhB;SdhBL;SdhC;SdhD
C18-4	BP	GO:0042776	proton motive force-driven mitochondrial ATP synthesis	3	7	159.92	5.33106e-07	7.99658e-07	SdhAL;SdhBL;SdhD
C18-4	CC	GO:0045273	respiratory chain complex II (succinate dehydrogenase)	6	6	373.14	1.06688e-16	7.46817e-16	SdhA;SdhAL;SdhB;SdhBL;SdhC;SdhD
C18-4	CC	GO:0045244	succinate-CoA ligase complex (GDP-forming)	4	4	373.14	3.22947e-11	1.13032e-10	Scsalpha1;Scsalpha2;ScsbetaA;ScsbetaG
C18-4	CC	GO:0009361	succinate-CoA ligase complex (ADP-forming)	3	3	373.14	1.53282e-08	3.57659e-08	Scsalpha1;Scsalpha2;ScsbetaA
C18-4	CC	GO:0005743	mitochondrial inner membrane	6	105	21.32	1.50604e-07	2.63556e-07	SdhA;SdhAL;SdhB;SdhBL;SdhC;SdhD
C18-4	CC	GO:0005739	mitochondrion	7	232	11.26	8.18889e-07	1.14644e-06	Fum3;Scsalpha1;Scsalpha2;ScsbetaA;ScsbetaG;SdhA;SdhD
C18-4	CC	GO:0031966	mitochondrial membrane	2	24	31.1	0.00177999	0.00207665	SdhB;SdhBL
C18-4	MF	GO:0008177	succinate dehydrogenase (quinone) activity	6	6	373.14	1.06688e-16	1.49363e-15	SdhA;SdhAL;SdhB;SdhBL;SdhC;SdhD
C18-4	MF	GO:0009055	electron transfer activity	5	9	207.3	7.75056e-12	5.42539e-11	SdhA;SdhAL;SdhB;SdhBL;SdhC
C18-4	MF	GO:0004776	succinate-CoA ligase (GDP-forming) activity	4	4	373.14	3.22947e-11	1.50709e-10	Scsalpha1;Scsalpha2;ScsbetaA;ScsbetaG
C18-4	MF	GO:0004774	succinate-CoA ligase activity	3	3	373.14	1.53282e-08	4.29191e-08	Scsalpha1;ScsbetaA;ScsbetaG
C18-4	MF	GO:0004775	succinate-CoA ligase (ADP-forming) activity	3	3	373.14	1.53282e-08	4.29191e-08	Scsalpha1;Scsalpha2;ScsbetaA
C18-4	MF	GO:0003824	catalytic activity	5	71	26.28	7.3229e-07	1.70868e-06	Fum3;Scsalpha1;Scsalpha2;ScsbetaA;ScsbetaG
C18-4	MF	GO:0016491	oxidoreductase activity	4	32	46.64	1.11244e-06	2.22488e-06	SdhA;SdhAL;SdhB;SdhBL
C18-4	MF	GO:0016627	oxidoreductase activity, acting on the CH-CH group of donors	2	3	248.76	1.99804e-05	3.49657e-05	SdhA;SdhAL
C18-4	MF	GO:0051537	2 iron, 2 sulfur cluster binding	2	6	124.38	9.94435e-05	0.00015469	SdhB;SdhBL
C18-4	MF	GO:0050660	flavin adenine dinucleotide binding	2	9	82.92	0.000237569	0.000302361	SdhA;SdhAL
C18-4	MF	GO:0051536	iron-sulfur cluster binding	2	9	82.92	0.000237569	0.000302361	SdhB;SdhBL
C18-4	MF	GO:0043495	protein-membrane adaptor activity	2	17	43.9	0.000886549	0.00103431	SdhC;SdhD
C18-4	MF	GO:0000287	magnesium ion binding	2	24	31.1	0.00177999	0.00191691	ScsbetaA;ScsbetaG
C18-5	BP	GO:0040003	chitin-based cuticle development	5	34	59.1	1.06633e-08	1.06633e-08	CG34461;Cpr66D;Cpr72Ec;Vajk2;Vajk3
C18-5	CC	GO:0062129	chitin-based extracellular matrix	6	24	100.46	8.03721e-12	4.01861e-11	CG2150;CG34461;Cpr66D;Cpr72Ec;Vajk2;Vajk3
C18-5	CC	GO:0031012	extracellular matrix	3	50	24.11	0.000220614	0.000551534	CG34461;Cpr66D;Cpr72Ec
C18-5	MF	GO:0005212	structural constituent of eye lens	3	3	401.85	1.20436e-08	6.02181e-08	Cpr66D;Cpr72Ec;retinin
C18-5	MF	GO:0005214	structural constituent of chitin-based cuticle	3	8	150.69	6.69612e-07	1.67403e-06	CG2150;Vajk2;Vajk3
C18-5	MF	GO:0042302	structural constituent of cuticle	3	17	70.91	8.02643e-06	1.33774e-05	CG34461;Cpr66D;Cpr72Ec
C18-5	MF	GO:0008010	structural constituent of chitin-based larval cuticle	3	19	63.45	1.14048e-05	1.4256e-05	CG34461;Cpr66D;Cpr72Ec
C18-5	MF	GO:0008061	chitin binding	2	18	44.65	0.000855323	0.000855323	Vajk2;Vajk3
C18-6	BP	GO:0007010	cytoskeleton organization	3	37	38.51	5.19154e-05	0.000155746	CG14995;CG15208;RanBPM
C18-6	BP	GO:0032436	positive regulation of proteasomal ubiquitin-dependent protein catabolic process	2	35	27.14	0.00230946	0.00346419	RanBPM;muskelin
C18-6	BP	GO:0043161	proteasome-mediated ubiquitin-dependent protein catabolic process	2	97	9.79	0.016829	0.016829	CG7611;RanBPM
C18-6	CC	GO:0034657	GID complex	3	4	356.18	2.7761e-08	1.11044e-07	CG7611;RanBPM;muskelin
C18-6	CC	GO:0036064	ciliary basal body	2	20	47.49	0.000750302	0.0015006	CG14995;CG15208
C18-7	BP	GO:0034198	cellular response to amino acid starvation	8	14	298.51	9.85606e-21	1.87265e-19	Iml1;Nprl2;Nprl3;Nup44A;Sec13;Wdr24;Wdr59;mio
C18-7	BP	GO:0032008	positive regulation of TOR signaling	6	9	348.27	6.25465e-16	5.94192e-15	Nup44A;RagA-B;Sec13;Wdr24;Wdr59;mio
C18-7	BP	GO:0010508	positive regulation of autophagy	4	18	116.09	2.04663e-08	6.48101e-08	Iml1;Nprl3;Nup44A;mio
C18-7	BP	GO:0007293	germarium-derived egg chamber formation	4	23	90.85	5.8953e-08	1.60015e-07	Nprl2;Nprl3;Nup44A;mio
C18-7	BP	GO:0045792	negative regulation of cell size	3	19	82.48	4.81838e-06	9.15492e-06	Iml1;Nprl2;Nprl3
C18-7	BP	GO:0051729	germline cell cycle switching, mitotic to meiotic cell cycle	2	3	348.27	9.88546e-06	1.5652e-05	Iml1;Nprl2
C18-7	BP	GO:0030307	positive regulation of cell growth	2	22	47.49	0.000746542	0.000886519	RagA-B;Wdr24
C18-7	BP	GO:0006913	nucleocytoplasmic transport	2	26	40.18	0.00104604	0.00116911	Nup44A;Sec13
C18-7	CC	GO:0035859	Seh1-associated complex	8	8	522.4	3.28879e-24	3.94655e-23	Iml1;Nprl2;Nprl3;Nup44A;Sec13;Wdr24;Wdr59;mio
C18-7	CC	GO:0061700	GATOR2 complex	6	6	522.4	7.46071e-18	4.47643e-17	Nprl3;Nup44A;Sec13;Wdr24;Wdr59;mio
C18-7	CC	GO:0005764	lysosome	7	45	81.26	2.54604e-13	1.01842e-12	Iml1;Nprl2;Nprl3;Nup44A;RagA-B;Wdr24;mio
C18-7	CC	GO:0044754	autolysosome	5	9	290.22	9.78093e-13	2.93428e-12	Nprl2;Nprl3;Nup44A;Wdr24;mio
C18-7	CC	GO:1990130	GATOR1 complex	3	3	522.4	5.05327e-09	1.21278e-08	Iml1;Nprl2;Nprl3
C18-7	CC	GO:0005774	vacuolar membrane	3	11	142.47	8.27104e-07	1.65421e-06	Nprl2;Wdr24;Wdr59
C18-7	CC	GO:0005765	lysosomal membrane	3	30	52.24	1.99659e-05	3.42272e-05	Iml1;Sec13;Wdr59
C18-7	CC	GO:0031080	nuclear pore outer ring	2	5	208.96	3.28843e-05	4.93264e-05	Nup44A;Sec13
C18-7	CC	GO:0005635	nuclear envelope	2	63	16.58	0.00605256	0.00807008	Nup44A;Sec13
C18-7	CC	GO:0032991	protein-containing complex	2	84	12.44	0.0105739	0.0126887	Nup44A;mio
C18-7	MF	GO:0005198	structural molecule activity	2	23	45.43	0.000816806	0.00245042	Nup44A;Sec13
C18-7	MF	GO:0005096	GTPase activator activity	2	53	19.71	0.00431447	0.00647171	Iml1;Nprl2
C18-7	MF	GO:0005515	protein binding	6	1294	2.42	0.0187486	0.0187486	Nprl2;Nprl3;Nup44A;Sec13;Wdr24;mio
C18-8	BP	GO:0007411	axon guidance	4	129	23.14	1.17312e-05	0.000105581	Dscam1;Ptp52F;Ptp69D;robo3
C18-8	BP	GO:0016201	synaptic target inhibition	2	12	124.38	0.000100948	0.000302843	Ptp69D;robo3
C18-8	BP	GO:0007165	signal transduction	2	154	9.69	0.0164497	0.0164497	Ptp52F;Ptp69D
C18-8	CC	GO:0030424	axon	3	92	24.34	0.000175813	0.000879065	Dscam1;Ptp69D;robo3
C18-8	CC	GO:0032040	small-subunit processome	2	29	51.47	0.000614269	0.00153567	CG1789;Sas10
C18-8	CC	GO:0005886	plasma membrane	4	615	4.85	0.00496906	0.00828177	Dscam1;Ptp52F;Ptp69D;robo3
C18-8	CC	GO:0016020	membrane	3	531	4.22	0.0267461	0.0334326	Ptp52F;Ptp69D;robo3
C18-8	MF	GO:0005001	transmembrane receptor protein tyrosine phosphatase activity	2	6	248.76	2.30307e-05	6.90922e-05	Ptp52F;Ptp69D
C18-8	MF	GO:0004725	protein tyrosine phosphatase activity	2	20	74.63	0.000289125	0.000433687	Ptp52F;Ptp69D
C18-9	CC	GO:0016020	membrane	3	531	5.9	0.00892777	0.0178555	CG13795;Invadolysin;santa-maria
C19-1	BP	GO:0031146	SCF-dependent proteasomal ubiquitin-dependent protein catabolic process	18	36	72.56	6.0959e-32	6.0959e-31	CG14937;CG2247;CG4911;CG5003;CG5961;CG7148;CG8272;CG9316;Fbl6;Fbxl7;FipoQ;Fsn;SkpA;SkpB;SkpC;SkpF;ntc;pall
C19-1	BP	GO:0016567	protein ubiquitination	8	110	10.55	5.54752e-07	2.77376e-06	CG5961;Fbxl7;Fsn;SkpA;SkpB;SkpC;SkpF;ntc
C19-1	BP	GO:0031398	positive regulation of protein ubiquitination	3	12	36.28	6.33799e-05	0.000211266	CG4911;FipoQ;rpr
C19-1	BP	GO:0045886	negative regulation of synaptic assembly at neuromuscular junction	2	34	8.54	0.0225601	0.0340355	Fsn;SkpA
C19-1	BP	GO:0016322	neuron remodeling	2	38	7.64	0.0277895	0.0347369	SkpA;kat-60L1
C19-1	CC	GO:0019005	SCF ubiquitin ligase complex	18	40	65.3	7.51629e-31	6.76466e-30	CG14937;CG2247;CG4911;CG5003;CG5961;CG7148;CG8272;CG9316;Fbl6;Fbxl7;FipoQ;Fsn;SkpA;SkpB;SkpC;SkpF;ntc;pall
C19-1	MF	GO:0097602	cullin family protein binding	4	12	48.37	9.04434e-07	3.61773e-06	SkpA;SkpB;SkpC;SkpF
C19-1	MF	GO:1990756	ubiquitin-like ligase-substrate adaptor activity	3	24	18.14	0.000550853	0.00110171	CG5961;Fsn;ntc
C19-2	BP	GO:0016567	protein ubiquitination	6	110	20.35	1.99104e-07	3.58387e-06	Cul4;DCAF12;l(2)dtl;mahj;ohgt;pic
C19-2	BP	GO:0045475	locomotor rhythm	3	38	29.46	0.000122341	0.000500427	cry;jet;tim
C19-2	BP	GO:0043153	entrainment of circadian clock by photoperiod	2	7	106.61	0.000139008	0.000500427	cry;jet
C19-2	BP	GO:0045732	positive regulation of protein catabolic process	2	14	53.31	0.000595939	0.00119188	Cul4;pic
C19-2	BP	GO:0007307	eggshell chorion gene amplification	2	20	37.31	0.00123288	0.00221919	Cul4;pic
C19-2	BP	GO:0048102	autophagic cell death	2	22	33.92	0.00149434	0.00244528	BRWD3;DCAF12
C19-2	BP	GO:0006974	DNA damage response	2	28	26.65	0.00242292	0.00363438	Cul4;pic
C19-2	BP	GO:0035332	positive regulation of hippo signaling	2	35	21.32	0.0037732	0.00522443	Cul4;DCAF12
C19-2	CC	GO:0080008	Cul4-RING E3 ubiquitin ligase complex	4	5	298.51	1.61226e-10	9.67357e-10	CG31855;Cul4;DCAF12;mahj
C19-2	CC	GO:0005634	nucleus	11	1827	2.25	0.00108247	0.00324741	BRWD3;CG12768;Cul4;DCAF12;Rcd-1r;cry;l(2)dtl;mahj;ohgt;pic;tim
C19-2	CC	GO:0048471	perinuclear region of cytoplasm	2	84	8.88	0.0205113	0.0410225	cry;tim
C19-3	BP	GO:0160240	RNA polymerase II transcription initiation surveillance	13	15	323.39	4.30419e-36	2.58251e-35	IntS1;IntS10;IntS11;IntS12;IntS14;IntS2;IntS3;IntS4;IntS6;IntS8;IntS9;asun;omd
C19-3	BP	GO:0045666	positive regulation of neuron differentiation	4	9	165.84	4.03804e-09	6.05707e-09	IntS1;IntS2;IntS8;omd
C19-3	BP	GO:0030514	negative regulation of BMP signaling pathway	3	28	39.98	4.82677e-05	5.79213e-05	IntS8;IntS9;omd
C19-3	BP	GO:0010628	positive regulation of gene expression	3	61	18.35	0.000503254	0.000503254	IntS2;IntS8;omd
C19-3	CC	GO:0032039	integrator complex	14	14	373.14	7.86929e-42	4.72158e-41	CG5274;IntS1;IntS10;IntS11;IntS12;IntS14;IntS2;IntS3;IntS4;IntS6;IntS8;IntS9;asun;omd
C19-3	CC	GO:0160232	INTAC complex	13	15	323.39	4.30419e-36	1.29126e-35	IntS1;IntS10;IntS11;IntS12;IntS14;IntS2;IntS3;IntS4;IntS6;IntS8;IntS9;asun;omd
C19-3	CC	GO:0005634	nucleus	14	1827	2.86	3.96444e-07	7.92888e-07	CG5274;IntS1;IntS10;IntS11;IntS12;IntS14;IntS2;IntS3;IntS4;IntS6;IntS8;IntS9;asun;omd
C19-3	CC	GO:0031965	nuclear membrane	3	35	31.98	9.53693e-05	0.000143054	IntS1;IntS2;omd
C19-3	CC	GO:0005829	cytosol	5	636	2.93	0.0205709	0.024685	IntS11;IntS12;IntS8;IntS9;omd
C19-3	MF	GO:0000822	inositol hexakisphosphate binding	3	3	373.14	1.53282e-08	4.59847e-08	IntS11;IntS4;IntS9
C19-3	MF	GO:0003674	molecular_function	6	408	5.49	0.000382392	0.000573589	IntS1;IntS10;IntS2;IntS3;IntS8;asun
C19-4	BP	GO:0000209	protein polyubiquitination	4	49	32.8	4.59251e-06	1.60738e-05	LUBEL;Ubc10;ari-2;morgue
C19-4	BP	GO:0006511	ubiquitin-dependent protein catabolic process	4	76	21.15	2.67859e-05	4.68753e-05	CG12362;FBXO11;Ubc10;ari-2
C19-4	BP	GO:0010623	programmed cell death involved in cell development	2	10	80.37	0.000254409	0.00029681	Ubi-p5E;Ubi-p63E
C19-4	CC	GO:0048471	perinuclear region of cytoplasm	3	84	14.35	0.00102116	0.00408465	CYLD;FBXO11;Hrs
C19-4	CC	GO:0000151	ubiquitin ligase complex	2	14	57.41	0.000511588	0.00408465	CG12362;ari-2
C19-4	CC	GO:0019005	SCF ubiquitin ligase complex	2	40	20.09	0.00422784	0.0112742	FBXO11;morgue
C19-4	CC	GO:0022626	cytosolic ribosome	2	82	9.8	0.0169712	0.0339425	Ubi-p5E;Ubi-p63E
C19-4	MF	GO:0036435	K48-linked polyubiquitin modification-dependent protein binding	2	3	267.9	1.71282e-05	0.000137026	LUBEL;morgue
C19-4	MF	GO:0004842	ubiquitin-protein transferase activity	3	56	21.53	0.000309324	0.00082802	CG12362;LUBEL;ari-2
C19-4	MF	GO:0031386	protein tag activity	2	11	73.06	0.000310507	0.00082802	Ubi-p5E;Ubi-p63E
C19-4	MF	GO:0031624	ubiquitin conjugating enzyme binding	2	14	57.41	0.000511588	0.00102318	CG12362;ari-2
C19-4	MF	GO:0061630	ubiquitin protein ligase activity	3	74	16.29	0.000704822	0.00112772	CG12362;LUBEL;ari-2
C19-4	MF	GO:0043130	ubiquitin binding	2	23	34.94	0.00140446	0.00187261	Hrs;rngo
C19-4	MF	GO:0008270	zinc ion binding	4	277	5.8	0.00377897	0.00431883	CG12362;FBXO11;LUBEL;ari-2
C19-4	MF	GO:0003735	structural constituent of ribosome	2	140	5.74	0.045847	0.045847	Ubi-p5E;Ubi-p63E
C19-5	BP	GO:0016567	protein ubiquitination	6	110	23.75	6.3408e-08	1.20475e-06	Cand1;Cul1;Cul3;Roc1a;Roc1b;klhl10
C19-5	BP	GO:0045879	negative regulation of smoothened signaling pathway	4	39	44.65	1.25823e-06	7.96882e-06	Cul1;Cul3;Roc1a;UbcE2M
C19-5	BP	GO:0098917	retrograde trans-synaptic signaling	2	4	217.67	2.89529e-05	7.85865e-05	Cul3;inc
C19-5	BP	GO:0008283	cell population proliferation	2	4	217.67	2.89529e-05	7.85865e-05	Roc1a;Roc1b
C19-5	BP	GO:0140958	target-directed miRNA degradation	2	4	217.67	2.89529e-05	7.85865e-05	Cul3;UbcE2M
C19-5	BP	GO:0032436	positive regulation of proteasomal ubiquitin-dependent protein catabolic process	3	35	37.31	5.81736e-05	0.000133802	Cul1;Roc1a;eIF4A
C19-5	BP	GO:0031146	SCF-dependent proteasomal ubiquitin-dependent protein catabolic process	3	36	36.28	6.33799e-05	0.000133802	Cul1;Roc1a;mi
C19-5	BP	GO:0007291	sperm individualization	3	38	34.37	7.46902e-05	0.000141911	Cul3;klhl10;soti
C19-5	BP	GO:1904801	positive regulation of neuron remodeling	2	12	72.56	0.000315244	0.000499137	Cul1;Roc1a
C19-5	BP	GO:0045187	regulation of circadian sleep/wake cycle, sleep	2	12	72.56	0.000315244	0.000499137	Cul3;inc
C19-5	BP	GO:0030431	sleep	2	24	36.28	0.00129824	0.0017619	Cul3;inc
C19-5	CC	GO:0031463	Cul3-RING ubiquitin ligase complex	5	14	155.48	4.85079e-11	3.39556e-10	Cul3;Roc1a;Roc1b;inc;klhl10
C19-5	CC	GO:0031461	cullin-RING ubiquitin ligase complex	4	8	217.67	1.11242e-09	3.89347e-09	Cul1;Cul3;Roc1a;Roc1b
C19-5	CC	GO:0099524	postsynaptic cytosol	2	3	290.22	1.4495e-05	3.38216e-05	Cul3;inc
C19-5	CC	GO:0019005	SCF ubiquitin ligase complex	3	40	32.65	8.72485e-05	0.000152685	Cul1;Roc1a;Roc1b
C19-5	CC	GO:0005829	cytosol	6	636	4.11	0.00153619	0.00215066	Cul1;Cul3;Roc1a;Tango10;UbcE2M;eIF4A
C19-5	CC	GO:0005737	cytoplasm	7	1380	2.21	0.0192709	0.0224827	Cul1;Cul3;Roc1a;Roc1b;eIF4A;inc;klhl10
C19-5	MF	GO:0097602	cullin family protein binding	3	12	108.83	2.01455e-06	1.61164e-05	Roc1a;Roc1b;inc
C19-5	MF	GO:0061663	NEDD8 ligase activity	2	3	290.22	1.4495e-05	5.79799e-05	Roc1a;Roc1b
C19-5	MF	GO:0160072	ubiquitin ligase complex scaffold activity	2	6	145.11	7.21976e-05	0.000192527	Cul1;Cul3
C19-5	MF	GO:1990756	ubiquitin-like ligase-substrate adaptor activity	2	24	36.28	0.00129824	0.00259649	klhl10;mi
C19-5	MF	GO:0031625	ubiquitin protein ligase binding	2	33	26.38	0.00245522	0.00392835	Cul1;Cul3
C19-5	MF	GO:0061630	ubiquitin protein ligase activity	2	74	11.77	0.0119195	0.0158926	Roc1a;Roc1b
C19-6	BP	GO:0051984	positive regulation of chromosome segregation	6	6	580.44	2.98428e-18	1.39267e-17	Cap-D2;Cap-G;Cap-H2;SMC2;barr;glu
C19-6	BP	GO:1905821	positive regulation of chromosome condensation	6	6	580.44	2.98428e-18	1.39267e-17	Cap-D2;Cap-G;Cap-H2;SMC2;barr;glu
C19-6	BP	GO:0030261	chromosome condensation	6	29	120.09	1.40159e-12	4.90555e-12	Cap-D2;Cap-G;Cap-H2;SMC2;barr;glu
C19-6	BP	GO:0051304	chromosome separation	2	3	386.96	7.90938e-06	1.84552e-05	Cap-H2;glu
C19-6	BP	GO:0000278	mitotic cell cycle	3	112	15.55	0.00073354	0.000855797	Cap-D2;SMC2;glu
C19-6	CC	GO:0000796	condensin complex	6	6	580.44	2.98428e-18	2.38743e-17	Cap-D2;Cap-G;Cap-H2;SMC2;barr;glu
C19-6	CC	GO:0000794	condensed nuclear chromosome	6	9	386.96	2.50309e-16	1.00124e-15	Cap-D2;Cap-G;Cap-H2;SMC2;barr;glu
C19-6	CC	GO:0000793	condensed chromosome	5	16	181.39	1.68887e-11	4.50365e-11	Cap-D2;Cap-G;SMC2;barr;glu
C19-6	CC	GO:0000785	chromatin	5	154	18.85	2.39064e-06	4.78129e-06	Cap-D2;Cap-G;SMC2;barr;glu
C19-6	CC	GO:0005694	chromosome	5	187	15.52	6.24891e-06	9.99826e-06	Cap-D2;Cap-G;SMC2;barr;glu
C19-6	CC	GO:0005634	nucleus	9	1827	2.86	7.72755e-05	0.000103034	Blimp-1;CG2182;Cap-D2;Cap-G;Cap-H2;SMC2;barr;glu;slmb
C19-6	CC	GO:0005737	cytoplasm	8	1380	3.36	0.000161097	0.000184111	Blimp-1;CG2182;Cap-D2;Cap-G;SMC2;barr;glu;slmb
C19-6	CC	GO:0000775	chromosome, centromeric region	2	34	34.14	0.0014386	0.0014386	Cap-G;barr
C19-6	MF	GO:0003682	chromatin binding	5	133	21.82	1.1523e-06	4.60922e-06	Cap-D2;Cap-H2;SMC2;barr;glu
C19-6	MF	GO:0016887	ATP hydrolysis activity	2	128	9.07	0.0191593	0.0383185	SMC2;glu
C19-7	BP	GO:0030723	ovarian fusome organization	2	15	87.07	0.000213367	0.0006401	hts;kel
C19-7	BP	GO:0007349	cellularization	2	32	40.81	0.000994846	0.00149227	Capr;kel
C19-7	BP	GO:0048477	oogenesis	2	138	9.46	0.0174757	0.0174757	hts;kel
C19-7	CC	GO:0035183	female germline ring canal inner rim	2	3	435.33	6.15252e-06	4.30677e-05	hts;kel
C19-7	CC	GO:0045172	germline ring canal	2	10	130.6	9.17941e-05	0.000321279	hts;kel
C19-7	CC	GO:0045169	fusome	2	28	46.64	0.000760499	0.0017745	hts;tmod
C19-7	CC	GO:0005856	cytoskeleton	3	153	12.8	0.00123813	0.00216672	hts;kel;tmod
C19-7	MF	GO:0003779	actin binding	2	56	23.32	0.00303244	0.0121298	kel;tmod
C19-7	MF	GO:0003723	RNA binding	3	327	5.99	0.010746	0.0214921	CG34334;Capr;Saf-B
C19-7	MF	GO:0003729	mRNA binding	2	146	8.95	0.019448	0.0259307	CG34334;Saf-B
C19-7	MF	GO:0003676	nucleic acid binding	2	207	6.31	0.0373711	0.0373711	CG34334;Saf-B
C2-1	BP	GO:0007178	cell surface receptor protein serine/threonine kinase signaling pathway	7	9	56.43	2.4727e-12	2.05234e-10	Actbeta;babo;dpp;myo;put;sax;tkv
C2-1	BP	GO:0060391	positive regulation of SMAD protein signal transduction	5	6	60.46	2.56651e-09	5.32551e-08	babo;dpp;myo;put;tkv
C2-1	BP	GO:0007476	imaginal disc-derived wing morphogenesis	12	99	8.79	6.55425e-09	1.08801e-07	Actbeta;Stim;babo;dpp;gbb;mav;myo;put;sax;scw;svr;tkv
C2-1	BP	GO:0071363	cellular response to growth factor stimulus	4	5	58.04	1.64227e-07	1.51454e-06	babo;put;sax;tkv
C2-1	BP	GO:0048636	positive regulation of muscle organ development	4	6	48.37	4.87548e-07	3.67877e-06	cv;dpp;gbb;tkv
C2-1	BP	GO:0036376	sodium ion export across plasma membrane	4	7	41.46	1.12576e-06	6.67417e-06	CG11703;CG33310;CG5250;nrv2
C2-1	BP	GO:0006883	intracellular sodium ion homeostasis	4	7	41.46	1.12576e-06	6.67417e-06	CG11703;CG33310;CG5250;nrv2
C2-1	BP	GO:0035222	wing disc pattern formation	5	17	21.34	2.35182e-06	1.22001e-05	dpp;gbb;put;sax;tkv
C2-1	BP	GO:0044719	regulation of imaginal disc-derived wing size	4	9	32.25	3.9688e-06	1.93771e-05	Actbeta;babo;mav;myo
C2-1	BP	GO:0007320	insemination	6	40	10.88	1.47135e-05	6.60073e-05	CG17919;CG3662;PPYR1;Sfp24F;lectin-46Ca;lectin-46Cb
C2-1	BP	GO:0042078	germ-line stem cell division	4	14	20.73	2.9924e-05	0.000118271	dpp;put;sax;tkv
C2-1	BP	GO:0006955	immune response	5	30	12.09	4.71119e-05	0.00017774	CG43055;Lectin-galC1;Sfp24F;lectin-37Da;tfc
C2-1	BP	GO:1904398	positive regulation of neuromuscular junction development	2	3	48.37	0.000557045	0.00165124	mav;put
C2-1	BP	GO:0030721	spectrosome organization	2	3	48.37	0.000557045	0.00165124	dpp;tkv
C2-1	BP	GO:0050803	regulation of synapse structure or activity	3	17	12.8	0.0014862	0.00397919	Actbeta;babo;myo
C2-1	BP	GO:0045819	positive regulation of glycogen catabolic process	2	5	29.02	0.00182383	0.00432508	Actbeta;put
C2-1	BP	GO:0016339	calcium-dependent cell-cell adhesion	2	8	18.14	0.00497156	0.0108589	Lectin-galC1;lectin-37Da
C2-1	BP	GO:0050776	regulation of immune response	2	14	10.37	0.0153173	0.0259996	Spn31A;Spn47C
C2-1	BP	GO:0007269	neurotransmitter secretion	3	39	5.58	0.01609	0.0267094	Syb;Vap33;nSyb
C2-1	BP	GO:0016081	synaptic vesicle docking	2	16	9.07	0.0198438	0.0316737	Syb;nSyb
C2-1	BP	GO:0007030	Golgi organization	3	43	5.06	0.020896	0.0327239	CG31787;Tango1;p24-1
C2-1	BP	GO:0006906	vesicle fusion	2	17	8.54	0.0222914	0.0336398	Syb;nSyb
C2-1	CC	GO:0005576	extracellular region	34	390	6.33	3.50722e-20	1.01709e-18	Actbeta;Ama;Ance-2;CG17919;CG18735;CG3355;CG3662;CG3795;CG42335;CG43055;CG4613;CG4914;CG9294;Lectin-galC1;Nepl13;PPYR1;Ppt1;Sfp24F;Spn31A;Spn47C;Vap33;beta4GalNAcTB;cv;dpp;gbb;lectin-37Da;lectin-46Ca;lectin-46Cb;mav;myo;scw;svr;tpr;tsg
C2-1	CC	GO:0016020	membrane	29	531	3.96	1.33929e-11	1.94197e-10	Ance-2;CG11703;CG18735;CG31787;CG33310;CG3355;CG3662;CG4613;CG4914;CG5250;Glg1;Hs6st;Itgbn;Lar;Mgat2;Stim;Syb;Toll-9;Vap33;anchor;babo;nSyb;p24-1;put;sax;svr;tkv;tpr;twr
C2-1	CC	GO:0009897	external side of plasma membrane	5	14	25.91	7.85799e-07	7.59605e-06	CG43055;Lectin-galC1;Sfp24F;lectin-37Da;tfc
C2-1	CC	GO:0005890	sodium:potassium-exchanging ATPase complex	4	7	41.46	1.12576e-06	8.16178e-06	CG11703;CG33310;CG5250;nrv2
C2-1	CC	GO:0070724	BMP receptor complex	3	4	54.42	9.94633e-06	4.80739e-05	put;sax;tkv
C2-1	CC	GO:0048179	activin receptor complex	3	4	54.42	9.94633e-06	4.80739e-05	babo;put;tkv
C2-1	CC	GO:0012505	endomembrane system	11	171	4.67	1.78732e-05	7.40461e-05	CG17593;CG31787;Glg1;Stim;Tango1;Vap33;gbb;l(1)G0320;p24-1;svr;twr
C2-1	CC	GO:0005886	plasma membrane	19	615	2.24	0.000471323	0.00170855	Ama;Ance-2;CG3662;CG42335;Nepl13;Nepl18;Stim;Syb;Toll-9;Vap33;babo;kek2;kek5;kek6;nSyb;nrv2;put;sax;tkv
C2-1	CC	GO:0005794	Golgi apparatus	8	168	3.46	0.0020061	0.00646411	CG31787;CG3253;CG3662;Hs6st;Tango1;beta4GalNAcTB;p24-1;svr
C2-1	CC	GO:0005797	Golgi medial cisterna	2	6	24.19	0.00271136	0.00682773	Glg1;Mgat2
C2-1	CC	GO:0005789	endoplasmic reticulum membrane	7	139	3.65	0.00282527	0.00682773	EMC10;Stim;Tango1;Vap33;beta4GalNAcTB;l(1)G0320;twr
C2-1	CC	GO:0000139	Golgi membrane	6	103	4.23	0.00276844	0.00682773	CG14015;CG3253;Glg1;Mgat2;Tango1;beta4GalNAcTB
C2-1	CC	GO:0000137	Golgi cis cisterna	2	7	20.73	0.00376212	0.00839243	Glg1;Tango1
C2-1	CC	GO:0035230	cytoneme	2	9	16.12	0.00633522	0.013123	dpp;tkv
C2-1	CC	GO:0005783	endoplasmic reticulum	7	167	3.04	0.00772332	0.0142259	CG17593;CG31787;Stim;Vap33;l(1)G0320;p24-1;twr
C2-1	CC	GO:0030672	synaptic vesicle membrane	2	10	14.51	0.00784875	0.0142259	Syb;nSyb
C2-1	CC	GO:0030134	COPII-coated ER to Golgi transport vesicle	2	12	12.09	0.0113084	0.0172602	CG31787;p24-1
C2-1	CC	GO:0071944	cell periphery	3	34	6.4	0.0110634	0.0172602	kek2;kek5;kek6
C2-1	CC	GO:0031252	cell leading edge	2	12	12.09	0.0113084	0.0172602	Lar;dpp
C2-1	CC	GO:0008021	synaptic vesicle	3	36	6.05	0.0129447	0.0187698	Syb;Vap33;nSyb
C2-1	CC	GO:0005793	endoplasmic reticulum-Golgi intermediate compartment	2	14	10.37	0.0153173	0.0211525	CG31787;p24-1
C2-1	CC	GO:0009986	cell surface	3	45	4.84	0.0235634	0.0310608	Itgbn;Lar;lectin-46Ca
C2-1	MF	GO:0038187	pattern recognition receptor activity	5	7	51.83	8.8867e-09	6.85685e-08	CG43055;Lectin-galC1;Sfp24F;lectin-37Da;tfc
C2-1	MF	GO:0005534	galactose binding	5	7	51.83	8.8867e-09	6.85685e-08	CG43055;Lectin-galC1;lectin-37Da;lectin-46Ca;lectin-46Cb
C2-1	MF	GO:0036122	BMP binding	5	7	51.83	8.8867e-09	6.85685e-08	cv;put;sax;tkv;tsg
C2-1	MF	GO:0030246	carbohydrate binding	7	22	23.09	1.01583e-08	6.85685e-08	CG43055;Lectin-galC1;Sfp24F;lectin-37Da;lectin-46Ca;lectin-46Cb;tfc
C2-1	MF	GO:0008083	growth factor activity	6	17	25.61	6.09356e-08	2.7421e-07	Actbeta;dpp;gbb;mav;myo;scw
C2-1	MF	GO:0005125	cytokine activity	6	17	25.61	6.09356e-08	2.7421e-07	Actbeta;dpp;gbb;mav;myo;scw
C2-1	MF	GO:0004252	serine-type endopeptidase activity	9	64	10.2	1.61866e-07	5.54266e-07	CG13430;CG18735;CG3355;CG3795;CG4613;CG4914;CG9294;tpr;twr
C2-1	MF	GO:0004675	transmembrane receptor protein serine/threonine kinase activity	4	5	58.04	1.64227e-07	5.54266e-07	babo;put;sax;tkv
C2-1	MF	GO:0098821	BMP receptor activity	3	4	54.42	9.94633e-06	2.68551e-05	put;sax;tkv
C2-1	MF	GO:0048185	activin binding	3	4	54.42	9.94633e-06	2.68551e-05	babo;put;tkv
C2-1	MF	GO:0001671	ATPase activator activity	4	15	19.35	4.03814e-05	9.91179e-05	CG11703;CG33310;CG5250;nrv2
C2-1	MF	GO:0048018	receptor ligand activity	5	30	12.09	4.71119e-05	0.000106002	Ama;dpp;gbb;myo;scw
C2-1	MF	GO:0017171	serine hydrolase activity	5	51	7.11	0.000620374	0.00128847	CG18735;CG3355;CG4914;Ppt1;twr
C2-1	MF	GO:0004089	carbonate dehydratase activity	2	4	36.28	0.00110414	0.00212942	CAH16;CAH9
C2-1	MF	GO:0016015	morphogen activity	2	5	29.02	0.00182383	0.00307771	dpp;gbb
C2-1	MF	GO:0070411	I-SMAD binding	2	5	29.02	0.00182383	0.00307771	sax;tkv
C2-1	MF	GO:0038024	cargo receptor activity	2	8	18.14	0.00497156	0.007896	CG31787;p24-1
C2-1	MF	GO:0008201	heparin binding	2	16	9.07	0.0198438	0.0297656	dpp;tsg
C2-10	BP	GO:0008366	axon ensheathment	4	6	145.11	5.11084e-09	1.17549e-07	Cont;Nrg;Nrx-IV;wrapper
C2-10	BP	GO:0021682	nerve maturation	3	3	217.67	8.52318e-08	9.80166e-07	Cont;Nrg;Nrx-IV
C2-10	BP	GO:0019991	septate junction assembly	4	17	51.22	7.83988e-07	6.01057e-06	Cont;Nrg;Nrx-IV;Tsf2
C2-10	BP	GO:0019953	sexual reproduction	4	24	36.28	3.42582e-06	1.96985e-05	Ag5r;CG16995;CG34049;CG4270
C2-10	BP	GO:0061343	cell adhesion involved in heart morphogenesis	3	8	81.62	4.70143e-06	2.16266e-05	Cont;Nrg;Nrx-IV
C2-10	BP	GO:0034205	amyloid-beta formation	2	3	145.11	6.05223e-05	0.000154668	Nct;Psn
C2-10	BP	GO:0031293	membrane protein intracellular domain proteolysis	2	3	145.11	6.05223e-05	0.000154668	Nct;Psn
C2-10	BP	GO:0035151	regulation of tube size, open tracheal system	2	7	62.19	0.000418919	0.000802929	Nrg;Nrx-IV
C2-10	BP	GO:0006509	membrane protein ectodomain proteolysis	2	7	62.19	0.000418919	0.000802929	Nct;Psn
C2-10	BP	GO:0007186	G protein-coupled receptor signaling pathway	3	39	16.74	0.000698727	0.00123621	CG30281;CG8642;mGluR
C2-10	BP	GO:0072553	terminal button organization	2	10	43.53	0.000890151	0.00146239	Nrx-IV;mGluR
C2-10	BP	GO:0007220	Notch receptor processing	2	14	31.1	0.00177999	0.00272931	Nct;Psn
C2-10	BP	GO:0007219	Notch signaling pathway	2	16	27.21	0.0023341	0.0031579	Nct;Psn
C2-10	BP	GO:0016485	protein processing	2	30	14.51	0.00813582	0.0103958	Nct;Psn
C2-10	CC	GO:0005918	septate junction	4	14	62.19	3.32788e-07	4.32624e-06	Cont;Nrg;Nrx-IV;Tsf2
C2-10	CC	GO:0005576	extracellular region	9	390	5.02	3.12879e-05	0.000203372	Ag5r;CG16995;CG30281;CG34049;CG4270;CG5550;CG7231;CG8642;Tsf2
C2-10	CC	GO:0070765	gamma-secretase complex	2	3	145.11	6.05223e-05	0.000262263	Nct;Psn
C2-10	CC	GO:0005919	pleated septate junction	2	4	108.83	0.000120705	0.00039229	Nrg;Nrx-IV
C2-10	CC	GO:0005886	plasma membrane	10	615	3.54	0.000199241	0.000518026	Cad96Ca;Cont;Nct;Nrg;Nrx-IV;Toll-7;Tollo;Tsf2;mGluR;wrapper
C2-10	CC	GO:0031012	extracellular matrix	3	50	13.06	0.00144965	0.00314091	CG30281;CG5550;CG8642
C2-10	CC	GO:0030424	axon	3	92	7.1	0.00818526	0.013301	Cont;Nrg;wrapper
C2-10	CC	GO:0016020	membrane	7	531	2.87	0.00799314	0.013301	CG30281;CG8642;Cad96Ca;Nct;Nrg;Psn;mGluR
C2-10	CC	GO:0055037	recycling endosome	2	41	10.62	0.0148725	0.0214826	Nct;Tsf2
C2-10	CC	GO:0043025	neuronal cell body	2	57	7.64	0.0276859	0.0359917	Nrg;wrapper
C2-10	MF	GO:0001664	G protein-coupled receptor binding	2	18	24.19	0.00295934	0.00739834	CG30281;CG8642
C2-10	MF	GO:0008061	chitin binding	2	18	24.19	0.00295934	0.00739834	CG30281;CG8642
C2-11	BP	GO:1902600	proton transmembrane transport	6	40	37.31	6.80335e-09	5.44268e-08	ATP6AP2;Vha100-1;Vha100-2;Vha100-4;VhaAC39-1;VhaM9.7-b
C2-11	BP	GO:0007035	vacuolar acidification	4	9	110.56	2.40141e-08	9.60565e-08	Vha100-1;Vha100-2;Vha100-4;VhaAC39-1
C2-11	BP	GO:0070072	vacuolar proton-transporting V-type ATPase complex assembly	3	4	186.57	2.23449e-07	5.95864e-07	ATP6AP2;CG7071;VhaAC45
C2-11	BP	GO:0043277	apoptotic cell clearance	2	6	82.92	0.000228665	0.000365864	ced-6;drpr
C2-11	BP	GO:0007430	terminal branching, open tracheal system	2	22	22.61	0.00338748	0.00451663	Vha100-1;VhaAC39-1
C2-11	CC	GO:0016471	vacuolar proton-transporting V-type ATPase complex	6	6	248.76	1.92785e-15	2.5062e-14	ATP6AP2;Vha100-1;Vha100-2;Vha100-4;VhaAC39-1;VhaAC45
C2-11	CC	GO:0000220	vacuolar proton-transporting V-type ATPase, V0 domain	5	8	155.48	3.49458e-11	1.51432e-10	Vha100-1;Vha100-2;Vha100-4;VhaAC39-1;VhaM9.7-b
C2-11	CC	GO:0033179	proton-transporting V-type ATPase, V0 domain	5	8	155.48	3.49458e-11	1.51432e-10	Vha100-1;Vha100-2;Vha100-4;VhaAC39-1;VhaM9.7-b
C2-11	CC	GO:0033181	plasma membrane proton-transporting V-type ATPase complex	3	8	93.29	3.09606e-06	1.00622e-05	Vha100-2;VhaAC39-1;VhaM9.7-b
C2-11	CC	GO:0005576	extracellular region	8	390	5.1	7.68559e-05	0.000199825	ATP6AP2;CG3097;CG31821;CG32379;CG32751;CG7025;Loxl1;betaGlu
C2-11	CC	GO:0016020	membrane	9	531	4.22	0.000103743	0.000224777	ATP6AP2;Lamp1;Loxl1;Vha100-1;Vha100-2;Vha100-4;VhaM9.7-b;betaGlu;drpr
[truncated: 1,966 more rows]

## Sheet: S6_Network_Edges
FBgn_1	Symbol_1	Cluster_A	FBgn_2	Symbol_2	Cluster_B	iLIS	FPR	Evidence	DIOPT
FBgn0001149	GstD1	C27	FBgn0042206	GstD10	C27	0.8267	FPR 1	both	6
FBgn0001149	GstD1	C27	FBgn0010041	GstD5	C27	0.819	FPR 1	both	6
FBgn0001149	GstD1	C27	FBgn0010039	GstD3	C27	0.8188	FPR 1	interolog	6
FBgn0001149	GstD1	C27	FBgn0038020	GstD9	C27	0.8185	FPR 1	both	6
FBgn0001149	GstD1	C27	FBgn0010044	GstD8	C27	0.8174	FPR 1	both	6
FBgn0001149	GstD1	C27	FBgn0010040	GstD4	C27	0.8172	FPR 1	both	6
FBgn0001149	GstD1	C27	FBgn0010038	GstD2	C27	0.8149	FPR 1	both	6
FBgn0001149	GstD1	C27	FBgn0038029	GstD11	C27	0.8127	FPR 1	interolog	6
FBgn0001149	GstD1	C27	FBgn0063491	GstE9	C27	0.8106	FPR 1	interolog	6
FBgn0001149	GstD1	C27	FBgn0034335	GstE1	C27	0.81	FPR 1	interolog	6
FBgn0001149	GstD1	C27	FBgn0063492	GstE8	C27	0.8089	FPR 1	interolog	6
FBgn0001149	GstD1	C27	FBgn0063494	GstE6	C27	0.807	FPR 1	interolog	6
FBgn0001149	GstD1	C27	FBgn0063493	GstE7	C27	0.8063	FPR 1	interolog	6
FBgn0001149	GstD1	C27	FBgn0063496	GstE4	C27	0.8061	FPR 1	interolog	6
FBgn0001149	GstD1	C27	FBgn0063498	GstE2	C27	0.8039	FPR 1	interolog	6
FBgn0001149	GstD1	C27	FBgn0033381	GstE13	C27	0.8035	FPR 1	interolog	6
FBgn0001149	GstD1	C27	FBgn0010043	GstD7	C27	0.803	FPR 1	both	6
FBgn0001149	GstD1	C27	FBgn0010042	GstD6	C27	0.8018	FPR 1	interolog	6
FBgn0001149	GstD1	C27	FBgn0063495	GstE5	C27	0.7992	FPR 1	interolog	6
FBgn0001149	GstD1	C27	FBgn0027590	GstE12	C27	0.7985	FPR 1	interolog	6
FBgn0001149	GstD1	C27	FBgn0063497	GstE3	C27	0.7958	FPR 1	interolog	6
FBgn0001149	GstD1	C27	FBgn0063499	GstE10	C27	0.7932	FPR 1	interolog	6
FBgn0001149	GstD1	C27	FBgn0033817	GstE14	C27	0.7849	FPR 1	interolog	6
FBgn0001149	GstD1	C27	FBgn0050000	GstT1	C27	0.7814	FPR 1	interolog	8
FBgn0001149	GstD1	C27	FBgn0250732	gfzf	C27	0.7759	FPR 1	interolog	5
FBgn0001149	GstD1	C27	FBgn0034354	GstE11	C27	0.7646	FPR 1	interolog	6
FBgn0001149	GstD1	C27	FBgn0050005	GstT2	C27	0.7281	FPR 1	interolog	8
FBgn0001149	GstD1	C27	FBgn0031117	GstT3	C27	0.7062	FPR 1	interolog	8
FBgn0001149	GstD1	C27	FBgn0030484	GstT4	C27	0.6113	FPR 1	interolog	8
FBgn0001149	GstD1	C27	FBgn0024732	Drep1	C4	0.4918	FPR 1	interolog	6
FBgn0001149	GstD1	C27	FBgn0032651	Oli	C3	0.368	FPR 5	fly
FBgn0001149	GstD1	C27	FBgn0003060	CG9757	C27	0.3127	FPR 10	fly
FBgn0001149	GstD1	C27	FBgn0035904	GstO3	C27	0.2557	FPR 10	interolog	6
FBgn0001149	GstD1	C27	FBgn0266452	CTPsyn	C27	0.2541	FPR 10	fly
FBgn0042206	GstD10	C27	FBgn0010039	GstD3	C27	0.8197	FPR 1	interolog	5
FBgn0042206	GstD10	C27	FBgn0010041	GstD5	C27	0.8182	FPR 1	both	6
FBgn0042206	GstD10	C27	FBgn0038020	GstD9	C27	0.8179	FPR 1	both	6
FBgn0042206	GstD10	C27	FBgn0010044	GstD8	C27	0.8149	FPR 1	both	6
FBgn0042206	GstD10	C27	FBgn0010040	GstD4	C27	0.8148	FPR 1	both	6
FBgn0042206	GstD10	C27	FBgn0010038	GstD2	C27	0.8113	FPR 1	both	6
FBgn0042206	GstD10	C27	FBgn0034335	GstE1	C27	0.8112	FPR 1	interolog	5
FBgn0042206	GstD10	C27	FBgn0038029	GstD11	C27	0.8098	FPR 1	interolog	6
FBgn0042206	GstD10	C27	FBgn0063492	GstE8	C27	0.8086	FPR 1	interolog	5
FBgn0042206	GstD10	C27	FBgn0063491	GstE9	C27	0.8085	FPR 1	interolog	5
FBgn0042206	GstD10	C27	FBgn0063496	GstE4	C27	0.8076	FPR 1	interolog	6
FBgn0042206	GstD10	C27	FBgn0063494	GstE6	C27	0.8065	FPR 1	interolog	5
FBgn0042206	GstD10	C27	FBgn0033381	GstE13	C27	0.8043	FPR 1	interolog	6
FBgn0042206	GstD10	C27	FBgn0010042	GstD6	C27	0.8033	FPR 1	interolog	5
FBgn0042206	GstD10	C27	FBgn0063498	GstE2	C27	0.8033	FPR 1	interolog	5
FBgn0042206	GstD10	C27	FBgn0063493	GstE7	C27	0.8029	FPR 1	interolog	5
FBgn0042206	GstD10	C27	FBgn0010043	GstD7	C27	0.8025	FPR 1	both	5
FBgn0042206	GstD10	C27	FBgn0027590	GstE12	C27	0.799	FPR 1	interolog	6
FBgn0042206	GstD10	C27	FBgn0063495	GstE5	C27	0.7985	FPR 1	interolog	5
FBgn0042206	GstD10	C27	FBgn0063497	GstE3	C27	0.7976	FPR 1	interolog	6
FBgn0042206	GstD10	C27	FBgn0063499	GstE10	C27	0.796	FPR 1	interolog	6
FBgn0042206	GstD10	C27	FBgn0033817	GstE14	C27	0.7886	FPR 1	interolog	6
FBgn0042206	GstD10	C27	FBgn0034354	GstE11	C27	0.7854	FPR 1	interolog	6
FBgn0042206	GstD10	C27	FBgn0050000	GstT1	C27	0.7788	FPR 1	interolog	7
FBgn0042206	GstD10	C27	FBgn0250732	gfzf	C27	0.775	FPR 1	interolog	5
FBgn0042206	GstD10	C27	FBgn0031117	GstT3	C27	0.758	FPR 1	interolog	7
FBgn0042206	GstD10	C27	FBgn0030484	GstT4	C27	0.7524	FPR 1	interolog	7
FBgn0042206	GstD10	C27	FBgn0050005	GstT2	C27	0.7425	FPR 1	interolog	7
FBgn0042206	GstD10	C27	FBgn0035906	GstO2	C27	0.4033	FPR 5	interolog	5
FBgn0051618	His2A:CG31618	C14	FBgn0061209	His2B:CG17949	C14	0.8209	FPR 1	both	13
FBgn0051618	His2A:CG31618	C14	FBgn0051611	His4:CG31611	C14	0.707	FPR 1	both	12
FBgn0051618	His2A:CG31618	C14	FBgn0001197	His2Av	C14	0.6872	FPR 1	both	13
FBgn0051618	His2A:CG31618	C14	FBgn0051613	His3:CG31613	C14	0.6244	FPR 1	both	13
FBgn0051618	His2A:CG31618	C14	FBgn0040477	cid	C14	0.5462	FPR 1	both	4
FBgn0051618	His2A:CG31618	C14	FBgn0259682	Jabba	C14	0.4402	FPR 1	fly
FBgn0051618	His2A:CG31618	C14	FBgn0026080	Tip60	C3	0.2534	FPR 10	both	13
FBgn0051618	His2A:CG31618	C14	FBgn0013725	phyl	C17	0.2381	FPR 10	fly
FBgn0061209	His2B:CG17949	C14	FBgn0001197	His2Av	C14	0.8059	FPR 1	both	14
FBgn0061209	His2B:CG17949	C14	FBgn0051613	His3:CG31613	C14	0.6579	FPR 1	both	13
FBgn0061209	His2B:CG17949	C14	FBgn0051611	His4:CG31611	C14	0.6166	FPR 1	both	13
FBgn0061209	His2B:CG17949	C14	FBgn0259682	Jabba	C14	0.5018	FPR 1	fly
FBgn0061209	His2B:CG17949	C14	FBgn0040477	cid	C14	0.4971	FPR 1	both	4
FBgn0061209	His2B:CG17949	C14	FBgn0013269	Fkbp39	C4	0.3182	FPR 5	both	11
FBgn0061209	His2B:CG17949	C14	FBgn0015268	Nap1	C14	0.3094	FPR 10	both	14
FBgn0061209	His2B:CG17949	C14	FBgn0039735	Nph	C5	0.2543	FPR 10	both	9
FBgn0010039	GstD3	C27	FBgn0010041	GstD5	C27	0.8119	FPR 1	interolog	6
FBgn0010039	GstD3	C27	FBgn0038020	GstD9	C27	0.8095	FPR 1	interolog	6
FBgn0010039	GstD3	C27	FBgn0010044	GstD8	C27	0.8086	FPR 1	interolog	6
FBgn0010039	GstD3	C27	FBgn0063492	GstE8	C27	0.808	FPR 1	interolog	5
FBgn0010039	GstD3	C27	FBgn0010040	GstD4	C27	0.8078	FPR 1	interolog	6
FBgn0010039	GstD3	C27	FBgn0034335	GstE1	C27	0.807	FPR 1	interolog	5
FBgn0010039	GstD3	C27	FBgn0063496	GstE4	C27	0.807	FPR 1	interolog	6
FBgn0010039	GstD3	C27	FBgn0038029	GstD11	C27	0.8064	FPR 1	interolog	6
FBgn0010039	GstD3	C27	FBgn0010038	GstD2	C27	0.8056	FPR 1	interolog	6
FBgn0010039	GstD3	C27	FBgn0063491	GstE9	C27	0.8054	FPR 1	interolog	5
FBgn0010039	GstD3	C27	FBgn0063493	GstE7	C27	0.8042	FPR 1	interolog	5
FBgn0010039	GstD3	C27	FBgn0063494	GstE6	C27	0.8022	FPR 1	interolog	5
FBgn0010039	GstD3	C27	FBgn0063495	GstE5	C27	0.7997	FPR 1	interolog	5
FBgn0010039	GstD3	C27	FBgn0063498	GstE2	C27	0.7954	FPR 1	interolog	5
FBgn0010039	GstD3	C27	FBgn0010043	GstD7	C27	0.7946	FPR 1	interolog	5
FBgn0010039	GstD3	C27	FBgn0033381	GstE13	C27	0.7912	FPR 1	interolog	6
FBgn0010039	GstD3	C27	FBgn0063499	GstE10	C27	0.7909	FPR 1	interolog	6
FBgn0010039	GstD3	C27	FBgn0010042	GstD6	C27	0.7903	FPR 1	interolog	5
FBgn0010039	GstD3	C27	FBgn0063497	GstE3	C27	0.7902	FPR 1	interolog	6
FBgn0010039	GstD3	C27	FBgn0027590	GstE12	C27	0.7863	FPR 1	interolog	6
FBgn0010039	GstD3	C27	FBgn0034354	GstE11	C27	0.783	FPR 1	interolog	6
FBgn0010039	GstD3	C27	FBgn0033817	GstE14	C27	0.78	FPR 1	interolog	6
FBgn0010039	GstD3	C27	FBgn0050000	GstT1	C27	0.7789	FPR 1	interolog	7
FBgn0010039	GstD3	C27	FBgn0250732	gfzf	C27	0.7609	FPR 1	interolog	4
FBgn0010039	GstD3	C27	FBgn0050005	GstT2	C27	0.7405	FPR 1	interolog	7
FBgn0010039	GstD3	C27	FBgn0031117	GstT3	C27	0.732	FPR 1	interolog	7
FBgn0010039	GstD3	C27	FBgn0030484	GstT4	C27	0.5398	FPR 1	interolog	7
FBgn0010039	GstD3	C27	FBgn0035906	GstO2	C27	0.2771	FPR 10	interolog	4
FBgn0010041	GstD5	C27	FBgn0010044	GstD8	C27	0.807	FPR 1	both	6
FBgn0010041	GstD5	C27	FBgn0038020	GstD9	C27	0.8055	FPR 1	both	6
FBgn0010041	GstD5	C27	FBgn0010040	GstD4	C27	0.8052	FPR 1	both	6
FBgn0010041	GstD5	C27	FBgn0010038	GstD2	C27	0.8049	FPR 1	both	6
FBgn0010041	GstD5	C27	FBgn0034335	GstE1	C27	0.8048	FPR 1	interolog	6
FBgn0010041	GstD5	C27	FBgn0038029	GstD11	C27	0.8034	FPR 1	interolog	6
FBgn0010041	GstD5	C27	FBgn0063492	GstE8	C27	0.8009	FPR 1	interolog	6
FBgn0010041	GstD5	C27	FBgn0063491	GstE9	C27	0.7979	FPR 1	interolog	6
FBgn0010041	GstD5	C27	FBgn0063498	GstE2	C27	0.7977	FPR 1	interolog	6
FBgn0010041	GstD5	C27	FBgn0063493	GstE7	C27	0.797	FPR 1	interolog	6
FBgn0010041	GstD5	C27	FBgn0010042	GstD6	C27	0.7969	FPR 1	interolog	6
FBgn0010041	GstD5	C27	FBgn0063494	GstE6	C27	0.7959	FPR 1	interolog	6
FBgn0010041	GstD5	C27	FBgn0063496	GstE4	C27	0.7958	FPR 1	interolog	6
FBgn0010041	GstD5	C27	FBgn0010043	GstD7	C27	0.7944	FPR 1	both	6
FBgn0010041	GstD5	C27	FBgn0033381	GstE13	C27	0.7943	FPR 1	interolog	6
FBgn0010041	GstD5	C27	FBgn0063495	GstE5	C27	0.7926	FPR 1	interolog	6
FBgn0010041	GstD5	C27	FBgn0063497	GstE3	C27	0.7915	FPR 1	interolog	6
FBgn0010041	GstD5	C27	FBgn0027590	GstE12	C27	0.788	FPR 1	interolog	6
FBgn0010041	GstD5	C27	FBgn0063499	GstE10	C27	0.7849	FPR 1	interolog	6
FBgn0010041	GstD5	C27	FBgn0050000	GstT1	C27	0.7741	FPR 1	interolog	8
FBgn0010041	GstD5	C27	FBgn0033817	GstE14	C27	0.7707	FPR 1	interolog	6
FBgn0010041	GstD5	C27	FBgn0250732	gfzf	C27	0.7603	FPR 1	interolog	5
FBgn0010041	GstD5	C27	FBgn0031117	GstT3	C27	0.7564	FPR 1	interolog	8
FBgn0010041	GstD5	C27	FBgn0030484	GstT4	C27	0.7533	FPR 1	interolog	8
FBgn0010041	GstD5	C27	FBgn0034354	GstE11	C27	0.7529	FPR 1	interolog	6
FBgn0010041	GstD5	C27	FBgn0050005	GstT2	C27	0.7077	FPR 1	interolog	8
FBgn0038020	GstD9	C27	FBgn0034335	GstE1	C27	0.8069	FPR 1	interolog	6
FBgn0038020	GstD9	C27	FBgn0063496	GstE4	C27	0.8047	FPR 1	interolog	6
FBgn0038020	GstD9	C27	FBgn0010040	GstD4	C27	0.8038	FPR 1	both	6
FBgn0038020	GstD9	C27	FBgn0063491	GstE9	C27	0.8038	FPR 1	interolog	6
FBgn0038020	GstD9	C27	FBgn0010038	GstD2	C27	0.8037	FPR 1	both	6
FBgn0038020	GstD9	C27	FBgn0038029	GstD11	C27	0.8034	FPR 1	interolog	6
FBgn0038020	GstD9	C27	FBgn0010044	GstD8	C27	0.8033	FPR 1	both	6
FBgn0038020	GstD9	C27	FBgn0063492	GstE8	C27	0.8014	FPR 1	interolog	6
FBgn0038020	GstD9	C27	FBgn0063497	GstE3	C27	0.7999	FPR 1	interolog	6
FBgn0038020	GstD9	C27	FBgn0063493	GstE7	C27	0.7965	FPR 1	interolog	6
FBgn0038020	GstD9	C27	FBgn0063498	GstE2	C27	0.7964	FPR 1	interolog	6
FBgn0038020	GstD9	C27	FBgn0010043	GstD7	C27	0.794	FPR 1	both	6
FBgn0038020	GstD9	C27	FBgn0063494	GstE6	C27	0.791	FPR 1	interolog	6
FBgn0038020	GstD9	C27	FBgn0063495	GstE5	C27	0.7909	FPR 1	interolog	6
FBgn0038020	GstD9	C27	FBgn0033381	GstE13	C27	0.7903	FPR 1	interolog	6
FBgn0038020	GstD9	C27	FBgn0050000	GstT1	C27	0.7867	FPR 1	interolog	7
FBgn0038020	GstD9	C27	FBgn0010042	GstD6	C27	0.7851	FPR 1	interolog	6
FBgn0038020	GstD9	C27	FBgn0027590	GstE12	C27	0.7785	FPR 1	interolog	6
FBgn0038020	GstD9	C27	FBgn0033817	GstE14	C27	0.7755	FPR 1	interolog	6
FBgn0038020	GstD9	C27	FBgn0063499	GstE10	C27	0.7731	FPR 1	interolog	6
FBgn0038020	GstD9	C27	FBgn0050005	GstT2	C27	0.758	FPR 1	interolog	7
FBgn0038020	GstD9	C27	FBgn0250732	gfzf	C27	0.7553	FPR 1	interolog	5
FBgn0038020	GstD9	C27	FBgn0034354	GstE11	C27	0.742	FPR 1	interolog	6
FBgn0038020	GstD9	C27	FBgn0031117	GstT3	C27	0.6641	FPR 1	interolog	7
FBgn0038020	GstD9	C27	FBgn0030484	GstT4	C27	0.6021	FPR 1	interolog	7
FBgn0024432	Dlc90F	C16	FBgn0037773	CG5359	C16	0.818	FPR 1	both	12
FBgn0024432	Dlc90F	C16	FBgn0026533	Dek	C4	0.3995	FPR 5	fly
FBgn0024432	Dlc90F	C16	FBgn0014269	prod	C11	0.2989	FPR 10	fly
FBgn0024432	Dlc90F	C16	FBgn0036761	MED19	C16	0.2311	FPR 10	fly
FBgn0037773	CG5359	C16	FBgn0262937	Rabex-5	C1	0.565	FPR 1	fly
FBgn0037773	CG5359	C16	FBgn0261276	Opa1	C16	0.305	FPR 10	fly
FBgn0032816	Nf-YB	C1	FBgn0034726	Mes4	C14	0.8179	FPR 1	both	15
FBgn0032816	Nf-YB	C1	FBgn0029905	Nf-YC	C1	0.802	FPR 1	both	13
FBgn0032816	Nf-YB	C1	FBgn0035993	Nf-YA	C1	0.6229	FPR 1	both	11
FBgn0032816	Nf-YB	C1	FBgn0013762	Cdk5	C1	0.3958	FPR 5	interolog	5
FBgn0034726	Mes4	C14	FBgn0043002	Chrac-14	C14	0.8079	FPR 1	both	13
FBgn0034726	Mes4	C14	FBgn0028926	NC2beta	C14	0.7921	FPR 1	fly
FBgn0034726	Mes4	C14	FBgn0011273	Acam	C5	0.5285	FPR 1	fly
FBgn0034726	Mes4	C14	FBgn0037710	CG9393	C14	0.5128	FPR 1	fly
FBgn0034726	Mes4	C14	FBgn0033015	d4	C3	0.4638	FPR 1	fly
FBgn0034726	Mes4	C14	FBgn0030891	Ada3	C14	0.3748	FPR 5	fly
FBgn0034726	Mes4	C14	FBgn0032691	Atac2	C14	0.3247	FPR 5	both	15
FBgn0010044	GstD8	C27	FBgn0010038	GstD2	C27	0.8038	FPR 1	both	6
FBgn0010044	GstD8	C27	FBgn0010040	GstD4	C27	0.8029	FPR 1	interolog	6
FBgn0010044	GstD8	C27	FBgn0034335	GstE1	C27	0.7999	FPR 1	interolog	6
FBgn0010044	GstD8	C27	FBgn0038029	GstD11	C27	0.7986	FPR 1	interolog	6
FBgn0010044	GstD8	C27	FBgn0063492	GstE8	C27	0.7968	FPR 1	interolog	6
FBgn0010044	GstD8	C27	FBgn0063491	GstE9	C27	0.796	FPR 1	interolog	6
FBgn0010044	GstD8	C27	FBgn0033381	GstE13	C27	0.7904	FPR 1	interolog	6
FBgn0010044	GstD8	C27	FBgn0063493	GstE7	C27	0.7904	FPR 1	interolog	6
FBgn0010044	GstD8	C27	FBgn0010043	GstD7	C27	0.7904	FPR 1	both	6
FBgn0010044	GstD8	C27	FBgn0010042	GstD6	C27	0.7892	FPR 1	interolog	6
FBgn0010044	GstD8	C27	FBgn0063498	GstE2	C27	0.7888	FPR 1	interolog	6
FBgn0010044	GstD8	C27	FBgn0063496	GstE4	C27	0.7877	FPR 1	interolog	6
FBgn0010044	GstD8	C27	FBgn0063494	GstE6	C27	0.7871	FPR 1	interolog	6
FBgn0010044	GstD8	C27	FBgn0063495	GstE5	C27	0.7832	FPR 1	interolog	6
FBgn0010044	GstD8	C27	FBgn0063497	GstE3	C27	0.7794	FPR 1	interolog	6
FBgn0010044	GstD8	C27	FBgn0027590	GstE12	C27	0.7782	FPR 1	interolog	6
FBgn0010044	GstD8	C27	FBgn0063499	GstE10	C27	0.7754	FPR 1	interolog	6
FBgn0010044	GstD8	C27	FBgn0033817	GstE14	C27	0.7647	FPR 1	interolog	6
FBgn0010044	GstD8	C27	FBgn0050000	GstT1	C27	0.7641	FPR 1	interolog	8
FBgn0010044	GstD8	C27	FBgn0250732	gfzf	C27	0.7576	FPR 1	interolog	5
FBgn0010044	GstD8	C27	FBgn0034354	GstE11	C27	0.7396	FPR 1	interolog	6
FBgn0010044	GstD8	C27	FBgn0050005	GstT2	C27	0.7161	FPR 1	interolog	8
FBgn0010044	GstD8	C27	FBgn0031117	GstT3	C27	0.6843	FPR 1	interolog	8
FBgn0010044	GstD8	C27	FBgn0030484	GstT4	C27	0.5766	FPR 1	interolog	8
FBgn0010044	GstD8	C27	FBgn0035904	GstO3	C27	0.4722	FPR 1	interolog	6
FBgn0010040	GstD4	C27	FBgn0034335	GstE1	C27	0.8024	FPR 1	interolog	6
FBgn0010040	GstD4	C27	FBgn0010038	GstD2	C27	0.8024	FPR 1	both	6
FBgn0010040	GstD4	C27	FBgn0038029	GstD11	C27	0.8005	FPR 1	both	6
FBgn0010040	GstD4	C27	FBgn0063496	GstE4	C27	0.7997	FPR 1	interolog	6
FBgn0010040	GstD4	C27	FBgn0063491	GstE9	C27	0.7977	FPR 1	interolog	6
FBgn0010040	GstD4	C27	FBgn0063494	GstE6	C27	0.7965	FPR 1	interolog	6
FBgn0010040	GstD4	C27	FBgn0063492	GstE8	C27	0.7964	FPR 1	interolog	6
FBgn0010040	GstD4	C27	FBgn0063493	GstE7	C27	0.796	FPR 1	interolog	6
FBgn0010040	GstD4	C27	FBgn0063498	GstE2	C27	0.7953	FPR 1	interolog	6
FBgn0010040	GstD4	C27	FBgn0010042	GstD6	C27	0.7925	FPR 1	both	6
FBgn0010040	GstD4	C27	FBgn0027590	GstE12	C27	0.7925	FPR 1	interolog	6
FBgn0010040	GstD4	C27	FBgn0033381	GstE13	C27	0.7914	FPR 1	both	6
FBgn0010040	GstD4	C27	FBgn0010043	GstD7	C27	0.791	FPR 1	both	6
FBgn0010040	GstD4	C27	FBgn0063495	GstE5	C27	0.7899	FPR 1	interolog	6
FBgn0010040	GstD4	C27	FBgn0063497	GstE3	C27	0.7834	FPR 1	interolog	6
FBgn0010040	GstD4	C27	FBgn0063499	GstE10	C27	0.783	FPR 1	interolog	6
FBgn0010040	GstD4	C27	FBgn0033817	GstE14	C27	0.7797	FPR 1	interolog	6
FBgn0010040	GstD4	C27	FBgn0034354	GstE11	C27	0.7595	FPR 1	both	6
FBgn0010040	GstD4	C27	FBgn0250732	gfzf	C27	0.7586	FPR 1	interolog	5
FBgn0010040	GstD4	C27	FBgn0050000	GstT1	C27	0.757	FPR 1	interolog	8
FBgn0010040	GstD4	C27	FBgn0030484	GstT4	C27	0.7463	FPR 1	interolog	8
FBgn0010040	GstD4	C27	FBgn0050005	GstT2	C27	0.7197	FPR 1	interolog	8
FBgn0010040	GstD4	C27	FBgn0031117	GstT3	C27	0.7047	FPR 1	interolog	8
FBgn0010040	GstD4	C27	FBgn0035906	GstO2	C27	0.4114	FPR 5	interolog	6
FBgn0010040	GstD4	C27	FBgn0035904	GstO3	C27	0.3856	FPR 5	interolog	6
FBgn0010040	GstD4	C27	FBgn0035907	GstO1	C27	0.3821	FPR 5	interolog	6
FBgn0010038	GstD2	C27	FBgn0034335	GstE1	C27	0.7983	FPR 1	interolog	6
FBgn0010038	GstD2	C27	FBgn0063492	GstE8	C27	0.7966	FPR 1	interolog	6
FBgn0010038	GstD2	C27	FBgn0038029	GstD11	C27	0.7964	FPR 1	interolog	6
FBgn0010038	GstD2	C27	FBgn0063491	GstE9	C27	0.7953	FPR 1	interolog	6
FBgn0010038	GstD2	C27	FBgn0063496	GstE4	C27	0.7917	FPR 1	interolog	6
FBgn0010038	GstD2	C27	FBgn0063498	GstE2	C27	0.7899	FPR 1	interolog	6
FBgn0010038	GstD2	C27	FBgn0063494	GstE6	C27	0.7897	FPR 1	interolog	6
FBgn0010038	GstD2	C27	FBgn0010043	GstD7	C27	0.7896	FPR 1	both	6
FBgn0010038	GstD2	C27	FBgn0010042	GstD6	C27	0.7875	FPR 1	interolog	6
FBgn0010038	GstD2	C27	FBgn0033381	GstE13	C27	0.7869	FPR 1	interolog	6
FBgn0010038	GstD2	C27	FBgn0063493	GstE7	C27	0.7864	FPR 1	interolog	6
FBgn0010038	GstD2	C27	FBgn0063495	GstE5	C27	0.7858	FPR 1	interolog	6
FBgn0010038	GstD2	C27	FBgn0063497	GstE3	C27	0.7815	FPR 1	interolog	6
FBgn0010038	GstD2	C27	FBgn0063499	GstE10	C27	0.7788	FPR 1	interolog	6
FBgn0010038	GstD2	C27	FBgn0033817	GstE14	C27	0.7728	FPR 1	interolog	6
FBgn0010038	GstD2	C27	FBgn0027590	GstE12	C27	0.7723	FPR 1	interolog	6
FBgn0010038	GstD2	C27	FBgn0050000	GstT1	C27	0.7658	FPR 1	interolog	8
FBgn0010038	GstD2	C27	FBgn0250732	gfzf	C27	0.7514	FPR 1	interolog	5
FBgn0010038	GstD2	C27	FBgn0034354	GstE11	C27	0.746	FPR 1	interolog	6
FBgn0010038	GstD2	C27	FBgn0031117	GstT3	C27	0.6759	FPR 1	interolog	8
FBgn0010038	GstD2	C27	FBgn0050005	GstT2	C27	0.6723	FPR 1	interolog	8
FBgn0010038	GstD2	C27	FBgn0030484	GstT4	C27	0.6668	FPR 1	interolog	8
FBgn0010038	GstD2	C27	FBgn0035904	GstO3	C27	0.2737	FPR 10	interolog	6
FBgn0063491	GstE9	C27	FBgn0063495	GstE5	C27	0.8139	FPR 1	interolog	5
FBgn0063491	GstE9	C27	FBgn0063492	GstE8	C27	0.8112	FPR 1	interolog	5
FBgn0063491	GstE9	C27	FBgn0063493	GstE7	C27	0.8103	FPR 1	interolog	5
FBgn0063491	GstE9	C27	FBgn0063496	GstE4	C27	0.8078	FPR 1	interolog	6
FBgn0063491	GstE9	C27	FBgn0034335	GstE1	C27	0.8077	FPR 1	interolog	5
FBgn0063491	GstE9	C27	FBgn0063494	GstE6	C27	0.8062	FPR 1	interolog	5
FBgn0063491	GstE9	C27	FBgn0038029	GstD11	C27	0.8022	FPR 1	interolog	6
FBgn0063491	GstE9	C27	FBgn0027590	GstE12	C27	0.8007	FPR 1	interolog	6
FBgn0063491	GstE9	C27	FBgn0063499	GstE10	C27	0.7982	FPR 1	interolog	6
FBgn0063491	GstE9	C27	FBgn0063498	GstE2	C27	0.7977	FPR 1	interolog	5
FBgn0063491	GstE9	C27	FBgn0063497	GstE3	C27	0.7877	FPR 1	interolog	6
FBgn0063491	GstE9	C27	FBgn0010043	GstD7	C27	0.7842	FPR 1	interolog	5
FBgn0063491	GstE9	C27	FBgn0033381	GstE13	C27	0.783	FPR 1	interolog	6
FBgn0063491	GstE9	C27	FBgn0010042	GstD6	C27	0.7796	FPR 1	interolog	5
FBgn0063491	GstE9	C27	FBgn0250732	gfzf	C27	0.7369	FPR 1	interolog	5
FBgn0063491	GstE9	C27	FBgn0034354	GstE11	C27	0.649	FPR 1	interolog	6
FBgn0063491	GstE9	C27	FBgn0050000	GstT1	C27	0.6432	FPR 1	interolog	7
FBgn0063491	GstE9	C27	FBgn0031117	GstT3	C27	0.6092	FPR 1	interolog	7
FBgn0063491	GstE9	C27	FBgn0035904	GstO3	C27	0.582	FPR 1	interolog	5
FBgn0063491	GstE9	C27	FBgn0035906	GstO2	C27	0.5506	FPR 1	interolog	5
FBgn0063491	GstE9	C27	FBgn0033817	GstE14	C27	0.5148	FPR 1	interolog	6
FBgn0063491	GstE9	C27	FBgn0050005	GstT2	C27	0.4157	FPR 5	interolog	7
FBgn0063491	GstE9	C27	FBgn0035907	GstO1	C27	0.3622	FPR 5	interolog	5
FBgn0063495	GstE5	C27	FBgn0063494	GstE6	C27	0.8125	FPR 1	both	5
FBgn0063495	GstE5	C27	FBgn0063493	GstE7	C27	0.8105	FPR 1	both	5
FBgn0063495	GstE5	C27	FBgn0063492	GstE8	C27	0.8103	FPR 1	both	5
FBgn0063495	GstE5	C27	FBgn0063496	GstE4	C27	0.8093	FPR 1	interolog	6
FBgn0063495	GstE5	C27	FBgn0027590	GstE12	C27	0.7933	FPR 1	interolog	6
FBgn0063495	GstE5	C27	FBgn0063499	GstE10	C27	0.7926	FPR 1	interolog	6
FBgn0063495	GstE5	C27	FBgn0063497	GstE3	C27	0.7922	FPR 1	interolog	6
FBgn0063495	GstE5	C27	FBgn0034335	GstE1	C27	0.7919	FPR 1	interolog	5
FBgn0063495	GstE5	C27	FBgn0063498	GstE2	C27	0.7832	FPR 1	interolog	5
FBgn0063495	GstE5	C27	FBgn0038029	GstD11	C27	0.7822	FPR 1	interolog	6
FBgn0063495	GstE5	C27	FBgn0033381	GstE13	C27	0.7816	FPR 1	interolog	6
FBgn0063495	GstE5	C27	FBgn0010042	GstD6	C27	0.7793	FPR 1	interolog	5
FBgn0063495	GstE5	C27	FBgn0010043	GstD7	C27	0.7758	FPR 1	interolog	5
FBgn0063495	GstE5	C27	FBgn0250732	gfzf	C27	0.7448	FPR 1	interolog	5
FBgn0063495	GstE5	C27	FBgn0034354	GstE11	C27	0.7062	FPR 1	interolog	6
FBgn0063495	GstE5	C27	FBgn0035906	GstO2	C27	0.6736	FPR 1	interolog	5
FBgn0063495	GstE5	C27	FBgn0035907	GstO1	C27	0.6407	FPR 1	interolog	5
FBgn0063495	GstE5	C27	FBgn0035904	GstO3	C27	0.6335	FPR 1	interolog	5
FBgn0063495	GstE5	C27	FBgn0050000	GstT1	C27	0.505	FPR 1	interolog	8
FBgn0063495	GstE5	C27	FBgn0086348	se	C27	0.4569	FPR 1	interolog	5
FBgn0063495	GstE5	C27	FBgn0033817	GstE14	C27	0.3727	FPR 5	interolog	6
FBgn0063495	GstE5	C27	FBgn0031117	GstT3	C27	0.3572	FPR 5	interolog	8
FBgn0063495	GstE5	C27	FBgn0050005	GstT2	C27	0.336	FPR 5	interolog	8
FBgn0038029	GstD11	C27	FBgn0034335	GstE1	C27	0.8031	FPR 1	interolog	6
FBgn0038029	GstD11	C27	FBgn0033381	GstE13	C27	0.7948	FPR 1	interolog	6
FBgn0038029	GstD11	C27	FBgn0063496	GstE4	C27	0.7934	FPR 1	interolog	6
FBgn0038029	GstD11	C27	FBgn0063492	GstE8	C27	0.7921	FPR 1	interolog	6
FBgn0038029	GstD11	C27	FBgn0063497	GstE3	C27	0.7904	FPR 1	interolog	6
FBgn0038029	GstD11	C27	FBgn0063498	GstE2	C27	0.7883	FPR 1	interolog	6
FBgn0038029	GstD11	C27	FBgn0010042	GstD6	C27	0.7867	FPR 1	interolog	6
FBgn0038029	GstD11	C27	FBgn0010043	GstD7	C27	0.7843	FPR 1	interolog	6
FBgn0038029	GstD11	C27	FBgn0063493	GstE7	C27	0.783	FPR 1	interolog	6
FBgn0038029	GstD11	C27	FBgn0063494	GstE6	C27	0.7795	FPR 1	interolog	6
FBgn0038029	GstD11	C27	FBgn0033817	GstE14	C27	0.777	FPR 1	interolog	6
FBgn0038029	GstD11	C27	FBgn0063499	GstE10	C27	0.774	FPR 1	interolog	6
FBgn0038029	GstD11	C27	FBgn0027590	GstE12	C27	0.773	FPR 1	interolog	6
FBgn0038029	GstD11	C27	FBgn0250732	gfzf	C27	0.7604	FPR 1	interolog	5
FBgn0038029	GstD11	C27	FBgn0034354	GstE11	C27	0.7117	FPR 1	both	6
FBgn0038029	GstD11	C27	FBgn0050000	GstT1	C27	0.709	FPR 1	interolog	6
FBgn0038029	GstD11	C27	FBgn0030484	GstT4	C27	0.6318	FPR 1	interolog	6
FBgn0038029	GstD11	C27	FBgn0031117	GstT3	C27	0.5796	FPR 1	interolog	6
FBgn0038029	GstD11	C27	FBgn0050005	GstT2	C27	0.5701	FPR 1	interolog	6
FBgn0038029	GstD11	C27	FBgn0032731	Swip-1	C10	0.4088	FPR 5	fly
FBgn0038029	GstD11	C27	FBgn0035904	GstO3	C27	0.3214	FPR 5	interolog	6
FBgn0038029	GstD11	C27	FBgn0086348	se	C27	0.2855	FPR 10	interolog	6
FBgn0063492	GstE8	C27	FBgn0063493	GstE7	C27	0.8126	FPR 1	both	5
FBgn0063492	GstE8	C27	FBgn0063496	GstE4	C27	0.8091	FPR 1	interolog	6
FBgn0063492	GstE8	C27	FBgn0063494	GstE6	C27	0.8014	FPR 1	interolog	5
FBgn0063492	GstE8	C27	FBgn0034335	GstE1	C27	0.7985	FPR 1	interolog	5
FBgn0063492	GstE8	C27	FBgn0063498	GstE2	C27	0.7975	FPR 1	interolog	5
FBgn0063492	GstE8	C27	FBgn0063499	GstE10	C27	0.7968	FPR 1	interolog	6
FBgn0063492	GstE8	C27	FBgn0063497	GstE3	C27	0.7915	FPR 1	interolog	6
FBgn0063492	GstE8	C27	FBgn0027590	GstE12	C27	0.7888	FPR 1	interolog	6
FBgn0063492	GstE8	C27	FBgn0010043	GstD7	C27	0.7874	FPR 1	interolog	5
FBgn0063492	GstE8	C27	FBgn0010042	GstD6	C27	0.7869	FPR 1	interolog	5
FBgn0063492	GstE8	C27	FBgn0033381	GstE13	C27	0.7848	FPR 1	interolog	6
FBgn0063492	GstE8	C27	FBgn0034354	GstE11	C27	0.7377	FPR 1	interolog	6
FBgn0063492	GstE8	C27	FBgn0250732	gfzf	C27	0.7301	FPR 1	interolog	5
FBgn0063492	GstE8	C27	FBgn0035906	GstO2	C27	0.6776	FPR 1	interolog	5
FBgn0063492	GstE8	C27	FBgn0035907	GstO1	C27	0.6308	FPR 1	interolog	5
FBgn0063492	GstE8	C27	FBgn0033817	GstE14	C27	0.6219	FPR 1	interolog	6
FBgn0063492	GstE8	C27	FBgn0050000	GstT1	C27	0.5322	FPR 1	interolog	8
FBgn0063492	GstE8	C27	FBgn0035904	GstO3	C27	0.529	FPR 1	interolog	5
FBgn0063492	GstE8	C27	FBgn0031117	GstT3	C27	0.3641	FPR 5	interolog	8
FBgn0063492	GstE8	C27	FBgn0086348	se	C27	0.3222	FPR 5	interolog	5
FBgn0063492	GstE8	C27	FBgn0050005	GstT2	C27	0.3101	FPR 10	interolog	8
[truncated: 21,319 more rows]

## Sheet: S7_Evidence_Composition
Level	Group	N_Genes	N_Edges	Fly_Only	Both	Interolog_Only	Pct_Fly_Only	Pct_Both	Pct_Interolog_Only
[truncated: 695 more rows]

[truncated: 2 more sheets: S8_Positive_PPIs, S9_Positive_PPIs_from_human]
